# Supplementary material for: Histopathologic Alterations Associated with Global Gene Expression Due to Chronic Dietary TCDD Exposure in Juvenile Zebrafish
Source: PLoS One. 2014 Jul 2;9(7):e100910. doi: 10.1371/journal.pone.0100910 (PMC4079602; doi:10.1371/journal.pone.0100910)
Supplement: Table S1 — Body weight, length and condition factor (CF) of male and female zebrafish during 42 d of dietary TCDD exposure. (XLSX) [file pone.0100910.s001.xlsx]

## Sheet: Sheet1
Table S1. Body weight, length and condition factor (CF) of male and female zebrafish during 42 d of dietary TCDD exposure
		0 ppb		0.1 ppb		1 ppb		10 ppb		100 ppb
Body	Time(d)	Female	Male	Female	Male	Female	Male	Female	Male	Female	Male
weight (g)	0	0.21 ± 0.02	0.17 ± 0.01	0.20 ± 0.03	0.13 ± 0.01	0.16 ± 0.01	0.14 ± 0.01	0.11	0.12 ± 0.01	0.18 ± 0.02	0.13 ± 0.01
	7	0.21 ± 0.02	0.16 ± 0.01	0.20 ± 0.03	0.16 ± 0.01	0.19 ± 0.02	0.15 ± 0.02	0.21 ± 0.03	0.13 ± 0.01	0.16 ± 0.01	0.14 ± 0.02
	14	0.27 ± 0.05	0.16 ± 0.01	0.22 ± 0.04	0.15 ± 0.02	0.20 ± 0.02	0.20 ± 0.03	0.20 ± 0.03	0.16 ± 0.01	0.20 ± 0.06	0.13 ± 0.02
	28	0.33 ± 0.03	0.26 ± 0.02	0.29 ± 0.05	0.23 ± 0.02	0.26 ± 0.02	0.21 ± 0.01	0.25 ± 0.04	0.19 ± 0.02	0.16 ± 0.01 *	0.15 ± 0.02 *
	42	0.31 ± 0.04	0.22 ± 0.02	0.21 ± 0.02	0.19 ± 0.03	0.27 ± 0.03	0.30 ± 0.03	0.28 ± 0.05	0.19 ± 0.03		0.15 ± 0.02
Body	Time(d)	Female	Male	Female	Male	Female	Male	Female	Male	Female	Male
length	0	2.27 ± 0.08	2.17 ± 0.05	2.25 ± 0.10	1.98 ± 0.08	2.22 ± 0.03	2.08 ± 0.06	1.96	2.00 ± 0.05	2.14 ± 0.07	2.03 ± 0.05
(cm)	7	2.34 ± 0.13	2.12 ± 0.04	2.65 ± 0.33	2.23 ± 0.15	2.20 ± 0.10	2.06 ± 0.08	2.31 ± 0.10	2.05 ± 0.06	2.15 ± 0.04	2.05 ± 0.05
	14	2.40 ± 0.10	2.15 ± 0.4	2.28 ± 0.12	2.17 ± 0.13	2.17 ± 0.07	2.30 ± 0.10	2.21 ± 0.12	2.19 ± 0.05	2.29 ± 0.15	2.10 ± 0.07
	28	2.49 ± 0.05	2.54 ± 0.07	2.43 ± 0.10	2.38 ± 0.04	2.37 ± 0.04	2.34 ± 0.06	2.40 ± 0.12	2.27 ± 0.06 *	2.13 ± 0.07	2.16 ± 0.06 *
	42	2.45 ± 0.07	2.39 ± 0.06	2.28 ± 0.08	2.24 ± 0.12	2.42 ± 0.08	2.63 ± 0.07	2.46 ± 0.12	2.23 ± 0.07		2.17 ± 0.06
Condition factor	0	1.71 ± 0.04	1.62 ± 0.04	1.68 ± 0.07	1.69 ± 0.16	1.67 ± 0.04	1.50 ± 0.05	1.46	1.50 ± 0.07	1.81 ± 0.11	1.50 ± 0.04
	7	1.71 ± 0.15	1.61 ± 0.04	1.24 ± 0.24	1.54 ± 0.11	1.75 ± 0.07	1.63 ± 0.06	1.69 ± 0.13	1.50 ± 0.03	1.62 ± 0.07	1.55 ± 0.12
	14	1.80 ± 0.12	1.58 ± 0.05	1.88 ± 0.12	1.42 ± 0.08	1.89 ± 0.04	1.63 ± 0.06	1.76 ± 0.03	1.50 ± 0.03	1.55 ± 0.11	1.38 ± 0.03
	28	2.06 ± 0.05	1.57 ± 0.04	1.87 ± 0.07	1.73 ± 0.09	1.93 ± 0.07	1.61 ± 0.08	1.77 ± 0.07	1.61 ± 0.04 *	1.67 ± 0.12	1.45 ± 0.07 *
	42	1.99 ± 0.05	1.59 ± 0.05	1.79 ± 0.08	1.62 ± 0.08	1.89 ± 0.05	1.62 ± 0.04	1.77 ± 0.08	1.68 ± 0.07		1.41 ± 0.09
Data are presented as mean ± SEM. Body weight and length were measured from 15 fish every 7 d. Condition factor was calculated by (weight/length^3) X 100. The sex of the fish was designated both by physical observation and QPCR using the vasa primer. Only one fish in the 10 ppb group at 0 d was identified as female, and its body weight and length were measured. Statistical significance was determ…
