# Supplementary material for: Histopathologic Alterations Associated with Global Gene Expression Due to Chronic Dietary TCDD Exposure in Juvenile Zebrafish
Source: PLoS One. 2014 Jul 2;9(7):e100910. doi: 10.1371/journal.pone.0100910 (PMC4079602; doi:10.1371/journal.pone.0100910)
Supplement: Table S8 — Dysregulated genes in female zebrafish after 28 d of exposure to TCDD (FDR0.05). (XLSX) [file pone.0100910.s008.xlsx]

## Sheet: Supplemental Table 8. Dysregula
Table S8. Dysregulated genes in female zebrafish after 28 d of exposure to TCDD (FDR0.05)
SEQ_ID	UNIGENE CLUSTER ID	ZV7 CHROMOSOME	START BP	END BP	T51 PANEL MARKER	T51 PANEL LINKAGE GROUP	T51 PANEL POSITION (CR)	LN54 PANEL MARKER	LN54 PANEL LINKAGE GROUP	LN54 PANEL POSITION (CR)	HEAT MAP MARKER	HEAT MAP LINKAGE GROUP	HEAT MAP POSITION (CM)	ZEBRAFISH GENE SYMBOL	ZEBRAFISH GENE DESCRIPTION	HUMAN ORTHOLOG GENE SYMBOL	HUMAN ORTHOLOG GENE DESCRIPTION	HOMOLOGENE GENE SYMBOL	HOMOLOGENE SPECIES	HOMOLOGENE DESCRIPTION	URL		Control_mean	Control_std	0.1ppb_mean	0.1ppb_std	1ppb_mean	1ppb_std	10ppb_mean	10ppb_std	100ppb_mean	100ppb_std	FDR
TC266415	Dr.74575;Dr.103752;Dr.115882	0	0	0	0	0	0	0	0	0	AW019476	7	127.9	0	0	CYP2U1	Cytochrome P450.;Similar to RIKEN cDNA 8430436A10 gene.;cytochrome P450, family 2, subfamily U,	0	0	0	http://compbio.dfci.harvard.edu/tgi/cgi-bin/tgi/tc_report.pl?gudb=zfish&tc=TC266415		3134.34	137.953	1686.32	305.107	2365.91	499.922	1705.26	420.591	1001.86	322.764	0
ZV700S00002177	Dr.86056	Zv7_NA132	44132	46109	0	0	0	0	0	0	0	0	0	0	0	ERN1	ER to nucleus signalling 1;Hypothetical protein FLJ30999.;endoplasmic reticulum to nucleus signalling 1	0	0	0	http://www.ncbi.nlm.nih.gov/UniGene/clust.cgi?ORG=Dr&CID=86056		479.926	285.859	7128.99	622.355	344.361	43.2346	406.827	156.497	584.81	59.7574	0
ZV700S00002349	Dr.86204	2	30724303	30724768	0	0	0	0	0	0	0	0	0	0	0	BC025727 /// BC035680 /// BC063432 /// BC005332	Hypothetical protein. /// Hypothetical protein. /// Hypothetical protein. /// Hypothetical protein.	0	0	0	http://www.ncbi.nlm.nih.gov/sites/entrez?db=nucest&cmd=search&term=BM026054		1282.85	321.207	1576.51	431.252	3229.39	291.507	3056.88	354.835	1304.2	422.443	0
OTTDART00000030425	Dr.101281	20	42589939	42606735	0	0	0	0	0	0	0	0	0	xrn2	5'-3' exoribonuclease 2	XRN2	5'-3' exoribonuclease 2;5'-3' exoribonuclease 2	XRN2	Homo sapiens	5'-3' exoribonuclease 2	http://vega.sanger.ac.uk/Danio_rerio/transview?transcript=OTTDART00000030425&amp;db=core		37206.3	3390.4	24182.7	760.58	27735.9	2332.25	30618.6	931.956	32597.8	1407.21	0
ZV700S00005660	Dr.140691;Dr.78653	17	51949336	51961445	fc54f04	17	5101	fi06d08	17	5101	0	0	0	0	0	ODC1	Hypothetical protein.;ornithine decarboxylase 1;ODC1 protein (Fragment).;ornithine decarboxylase 1	0	0	0	http://www.ncbi.nlm.nih.gov/UniGene/clust.cgi?ORG=Dr&CID=78653		12052	2150.63	7183.28	1963.45	6279.53	1161.35	5947.71	1209.05	8244.09	183.091	0
ZV700S00005544	Dr.521	9	17710459	17711807	0	0	0	0	0	0	CK015465	9	57.7	0	0	0	0	0	0	0	http://www.ncbi.nlm.nih.gov/UniGene/clust.cgi?ORG=Dr&CID=521		7242.13	482.094	9445.42	336.811	8483.38	147.58	9237.13	736.682	9467.33	1066.98	0
ZV700S00005391	Dr.75241	Zv7_scaffold2485	34587	34982	fa11f03.s1	1	56	fa11f03	1	0	0	0	0	0	0	FLJ11305	Hypothetical protein.;HT004 protein.;Hypothetical protein.;Hypothetical protein.;Hypothetical protein FLJ11305.;FLJ00071 protein (Fragment).;hypothetical protein LOC55795;CSN12-like protein.;CSN12-like protein.	0	0	0	http://www.ncbi.nlm.nih.gov/UniGene/clust.cgi?ORG=Dr&CID=75241		7045.87	552.2	13762.9	840.675	9579.67	489.326	9588.15	1386.31	12228.3	616.793	0
BE200686_R	0	0	0	0	0	0	0	fk89d07	22	164.66	0	0	0	0	0	0	0	0	0	0	http://www.ncbi.nlm.nih.gov/sites/entrez?db=nucest&cmd=search&term=BE200686		2042.35	226.966	1814.14	56.485	1446.03	147.845	1324.22	132.003	1199.34	193.738	0
OTTDART00000011965	0	H_22_13	192320	199142	fb66d02	22	2647	fb66b04	22	2627	AA566636	22	43.8	vtg7	novel protein similar to vitellogenin 1 (vg1)	0	0	0	0	0	http://vega.sanger.ac.uk/Danio_rerio/transview?transcript=OTTDART00000011965&amp;db=core		48265.7	6510.67	52299.5	9359.17	24999.5	3605.09	42208.1	12741.4	4820.02	5632.57	0
ENSDART00000098700	0	7	49773895	49785902	0	0	0	0	0	0	CF243230	7	127.9	0	0	0	0	0	0	0	http://www.ensembl.org/Danio_rerio/transview?db=core;transcript=ENSDART00000098700		3679.12	425.986	2340.04	252.518	2423.65	572.768	2073.66	330.216	2411.84	464.245	0
OTTDART00000027739	Dr.117112	12	1092089	1105739	0	0	0	0	0	0	erbb3a	6	25.5	zgc:73060	novel protein similar to vertebrate calcium binding protein 5 (CABP5, zgc:73060)	NIF3L1	NIF3 NGG1 interacting factor 3-like 1 (S. pombe);NIF3 NGG1 interacting factor 3-like 1 (S. pombe);NIF3L1 isoform gamma.;NIF3L1 isoform gamma.;NIF3 NGG1 interacting factor 3-like 1	0	0	0	http://vega.sanger.ac.uk/Danio_rerio/transview?transcript=OTTDART00000027739&amp;db=core		1305.42	128.576	2286.7	452.4	3087.04	675.064	2714.2	365.589	2434.74	362.096	0
ZV700S00002765	Dr.121978;Dr.105941	25	13175953	13176676	fc47b11	25	2151	0	0	0	0	0	0	0	0	CCND2	cyclin D2;cyclin D2	0	0	0	http://www.ncbi.nlm.nih.gov/UniGene/clust.cgi?ORG=Dr&CID=105941		2087.07	198.3	3103.69	209.327	3622.31	401.443	2632.46	467.831	1903.54	92.8269	0
ZV700S00003064	Dr.19223	21	31350095	31381792	fj46h05.x1	21	4805	0	0	0	aldoab	12	18.2	0	0	ALDOC	aldolase C, fructose-bisphosphate;Aldolase C, fructose-bisphosphate.;aldolase C, fructose-bisphosphate	0	0	0	http://www.ncbi.nlm.nih.gov/UniGene/clust.cgi?ORG=Dr&CID=19223		2593.65	303.009	3782.8	368.953	3045.28	455.032	4541.56	499.031	4123.24	129.69	0
OTTDART00000028732	0	8	40202981	40242731	fb40b12.u1	0	0	0	0	0	msi2	10	57.5	msi1	novel protein similar to H.sapiens MSI1, musashi homolog 1 (Drosophila) (MSI1, zgc:103751)	0	0	MSI1	Homo sapiens	musashi homolog 1 (Drosophila)	http://vega.sanger.ac.uk/Danio_rerio/transview?transcript=OTTDART00000028732&amp;db=core		679.638	80.3362	884.612	151.665	1667.64	294.798	1331.22	104.502	1184.91	43.5677	0
OTTDART00000020021	Dr.128303;Dr.75288	14	17759438	17772427	0	0	0	0	0	0	syvn1	14	76.5	syvn1	synovial apoptosis inhibitor 1, synoviolin	AB024690	Synoviolin1.	SYVN1	Homo sapiens	synovial apoptosis inhibitor 1, synoviolin	http://vega.sanger.ac.uk/Danio_rerio/transview?transcript=OTTDART00000020021&amp;db=core		17005.7	1111.8	12486.6	753.609	12355.2	862.749	12713.6	336.894	15617.1	2232.75	0
TC259443	Dr.15106	21	12483505	12491631	0	0	0	0	0	0	0	0	0	0	0	3'HEXO	3'-5' exonuclease ERI1 (EC 3.1.-.-) (Eri-1 homolog) (Protein 3'hExo).	0	0	0	http://compbio.dfci.harvard.edu/tgi/cgi-bin/tgi/tc_report.pl?gudb=zfish&tc=TC259443		3114.37	580.31	5752.05	348.847	5646.74	639.661	5033.03	723.118	3475.91	222.382	0
TC258203	Dr.32527;Dr.133600;Dr.141539	6	29773171	29784543	fk56e06.x1	6	4015	0	0	0	0	0	0	0	0	GNAT1;GNAT1	guanine nucleotide binding protein (G protein), alpha transducing activity polypeptide 1;guanine nucleotide binding protein, alpha;guanine nucleotide binding protein (G protein), alpha transducing activity polypeptide 1;guanine nucleotide binding protein, alpha	0	0	0	http://compbio.dfci.harvard.edu/tgi/cgi-bin/tgi/tc_report.pl?gudb=zfish&tc=TC258203		2500.14	407.429	3855.76	396.805	4602.52	732.687	5265.49	399.926	5128.18	583.458	0
ENSDART00000077742	0	16	25065188	25073543	0	0	0	0	0	0	0	0	0	LOC100005846	0	0	0	0	0	0	http://www.ensembl.org/Danio_rerio/transview?db=core;transcript=ENSDART00000077742		830.01	131.319	1444.29	43.2209	1775.3	209.662	1823.57	323.446	1461.68	342.621	0
AI959584	0	0	0	0	0	0	0	0	0	0	0	0	0	0	0	0	0	0	0	0	http://www.ncbi.nlm.nih.gov/sites/entrez?db=nucleotide&cmd=search&term=AI959584		3402.49	262.527	5109.18	506.623	4778.41	231.883	3595.71	108.845	3658.89	379.424	0
ZV700S00000640	Dr.83194	Zv7_NA353	142268	142697	0	0	0	0	0	0	0	0	0	0	0	0	0	spo	Drosophila melanogaster	spook	http://www.ncbi.nlm.nih.gov/UniGene/clust.cgi?ORG=Dr&CID=83194		202.191	51.6278	147.936	15.9005	237.738	92.6931	1322.63	368.303	1014.73	298.743	0
AF235139.1_R	0	0	0	0	0	0	0	0	0	0	0	0	0	0	0	CYP1B1;CYP1B1	cytochrome P450, family 1, subfamily B, polypeptide 1;cytochrome P450, family 1, subfamily B,;cytochrome P450, family 1, subfamily B, polypeptide 1;cytochrome P450, family 1, subfamily B,	0	0	0	http://www.ncbi.nlm.nih.gov/sites/entrez?db=gene&cmd=search&term=AF235139.1		598.805	108.528	529.575	142.306	502.098	11.6213	1292.35	249.928	2245.05	513.308	0
ZV700S00001077	Dr.120417;Dr.120422;Dr.84492	23	27154375	27154845	0	0	0	0	0	0	0	0	0	0	0	PFKM	phosphofructokinase, muscle;phosphofructokinase, muscle;phosphofructokinase, muscle;Similar to phosphofructokinase, muscle (EC 2.7.1.11) (6-phosphofructokinase) (Phosphohexokinase) (Fragment).;Hypothetical protein DKFZp779O048.;6-phosphofructokinase (EC 2.7.1.11) (Phosphofructokinase) (Phosphohexokinase).;phosphofructokinase, muscle	PFKM	Homo sapiens	phosphofructokinase, muscle	http://www.ncbi.nlm.nih.gov/UniGene/clust.cgi?ORG=Dr&CID=120422		5634.88	484.641	6859.08	291.962	8568.52	198.841	7745.07	501.695	4737.94	243.868	0
TC252119	0	0	0	0	0	0	0	0	0	0	0	0	0	0	N/A	0	0	0	0	0	http://compbio.dfci.harvard.edu/tgi/cgi-bin/tgi/tc_report.pl?gudb=zfish&tc=TC252119		3543.31	570.695	5540.25	260.553	6040.98	354.49	4308.22	633.845	3507.19	450.336	0
ENSDART00000077558	0	10	34255692	34261414	0	0	0	0	0	0	0	0	0	Q08B98_DANRE	Hypothetical protein (Fragment). [Source:Uniprot/SPTREMBL;Acc:Q08B98]	0	0	0	0	0	http://www.ensembl.org/Danio_rerio/transview?db=core;transcript=ENSDART00000077558		861.706	90.0156	1231.53	126.759	1467.09	13.9441	1771.1	335.515	983.157	162.852	0
AF235139.1	0	0	0	0	0	0	0	0	0	0	0	0	0	0	0	CYP1B1;CYP1B1	cytochrome P450, family 1, subfamily B, polypeptide 1;cytochrome P450, family 1, subfamily B,;cytochrome P450, family 1, subfamily B, polypeptide 1;cytochrome P450, family 1, subfamily B,	0	0	0	http://www.ncbi.nlm.nih.gov/sites/entrez?db=gene&cmd=search&term=AF235139.1		304.61	95.1677	218.882	27.277	207.475	43.4296	794.261	204.275	1429.27	296.401	0
ZV700S00003685	Dr.22087	24	29869648	29870051	0	0	0	zsnp1881	23	307.69	AI959666	24	74.6	0	0	0	0	0	0	0	http://www.ncbi.nlm.nih.gov/UniGene/clust.cgi?ORG=Dr&CID=22087		759.192	147.593	1234.01	111.35	1886.24	416.885	1480.65	278.779	1814.51	400.155	7.91e-05
OTTDART00000012297	0	H_22_13	125106	132598	0	0	0	fb59b02	22	2653	AA566636	22	43.8	vtg4	novel protein similar to vitellogenin 1 (vg1)	0	0	0	0	0	http://vega.sanger.ac.uk/Danio_rerio/transview?transcript=OTTDART00000012297&amp;db=core		58505.7	3995.13	59852.5	5483.39	37445.7	4325.51	54057.5	13388.1	11719.1	13986.2	7.91e-05
OTTDART00000023078	0	5	50077971	50079286	her1	5	6345	her7	5	124.3	her7	5	124.3	her7	hairy and enhancer of split related-7	0	0	0	0	0	http://vega.sanger.ac.uk/Danio_rerio/transview?transcript=OTTDART00000023078&amp;db=core		1019.54	386.814	1297.75	257.12	1664.37	162.653	1248.33	159.127	2822.45	279.049	7.91e-05
ZV700S00006549	Dr.77448;Dr.112279;Dr.123621	20	25148593	25149123	fa10h05.s1	13	2021	fb19h05	13	2013	0	0	0	0	0	WDR21	WD repeat domain 21;Hypothetical protein.;Human full-length cDNA clone CS0DJ006YD20 of T cells (Jurkat cell line) of Homo sapiens (Human).;Human full-length cDNA clone CS0DA010YD24 of neuroblastoma of Homo sapiens (Human).	0	0	0	http://www.ncbi.nlm.nih.gov/UniGene/clust.cgi?ORG=Dr&CID=77448		2639.59	235.465	4454.36	270.208	3924.13	287.947	3247.29	569.104	3090.54	468.543	7.91e-05
NM_001045413	0	24	15355753	15357633	zeh0800	24	2196	zsnp1864	5	146.95	ptgds	24	53.8	0	0	0	0	0	0	0	http://www.ncbi.nlm.nih.gov/entrez/viewer.fcgi?db=nuccore&id=113679007		841.691	220.015	1054.91	52.1722	1224.04	304.022	1693.14	159.222	1789.39	126.856	0.000143131
ENSDART00000085238	0	Zv7_scaffold2550	31888	37821	0	0	0	0	0	0	0	0	0	XR_029410.1	similar to ubiquitin ligase E3 alpha-I (LOC568531), mRNA [Source:RefSeq_dna;Acc:XR_029410]	0	0	0	0	0	http://www.ensembl.org/Danio_rerio/transview?db=core;transcript=ENSDART00000085238		3435.32	193.218	2530.64	65.6882	2723.45	119.914	3042.4	126.667	3273.36	304.901	0.000143131
OTTDART00000020017	Dr.742	14	17817739	17843202	fa13f05.s1	14	3251	0	0	0	tgfbi	14	76.5	tgfbi	transforming growth factor, beta-induced	TGFBI	transforming growth factor, beta-induced, 68kDa;transforming growth factor, beta-induced, 68kDa;transforming growth factor, beta-induced, 68kDa	TGFBI	Homo sapiens	transforming growth factor, beta-induced, 68kDa	http://vega.sanger.ac.uk/Danio_rerio/transview?transcript=OTTDART00000020017&amp;db=core		5542.89	1641.59	1673.98	1046.51	2925.45	153.16	3483.17	250.667	867.276	401.079	0.000143131
TC251491	0	14	38582391	38584349	0	0	0	0	0	0	0	0	0	0	N/A	0	0	0	0	0	http://compbio.dfci.harvard.edu/tgi/cgi-bin/tgi/tc_report.pl?gudb=zfish&tc=TC251491		391.34	50.7955	930.392	177.964	896.637	284.793	1039.92	143.145	880.404	190.614	0.000208774
ENSDART00000105587	0	24	35560145	35561910	0	0	0	0	0	0	0	0	0	0	0	0	0	0	0	0	http://www.ensembl.org/Danio_rerio/transview?db=core;transcript=ENSDART00000105587		668.55	164.114	950.451	84.4265	1344.93	165.761	1185.09	76.7577	773.486	76.7638	0.000337345
ZV700S00003847	Dr.22938	16	47157096	47158047	fc23d01.x1	16	4785	fb74h09	3	544.79	AW018966	6	132.8	0	0	CHRNA4 /// CHRNA2	cholinergic receptor, nicotinic, alpha polypeptide 4;cholinergic receptor, nicotinic, alpha polypeptide 4;cholinergic receptor, nicotinic, alpha 4;CHRNA4 protein.;cholinergic receptor, nicotinic, alpha 4 /// cholinergic receptor, nicotinic, alpha polypeptide 2 (neuronal);cholinergic receptor, nicotinic, alpha polypeptide 2 (neuronal)	0	0	0	http://www.ncbi.nlm.nih.gov/sites/entrez?db=nucest&cmd=search&term=AI641738		428.799	196.935	1112.08	422.105	2042.61	274.754	1228.78	467.908	329.072	182.08	0.000382752
OTTDART00000027508	Dr.31168	1	4774978	4788676	fj48d06.x1	1	1499	0	0	0	0	0	0	zgc:73358	novel protein similar to vertebrate clathrin, light chain (Lca) (CLTA, zgc:73358)	CLTA	clathrin, light polypeptide A isoform a;clathrin, light polypeptide (Lca);clathrin, light polypeptide A isoform b	CLTA	Homo sapiens	clathrin, light chain (Lca)	http://vega.sanger.ac.uk/Danio_rerio/transview?transcript=OTTDART00000027508&amp;db=core		10461.5	1078.93	13398.6	924.173	14427.8	947.678	13084.5	987.33	12148.8	759.269	0.000382752
OTTDART00000010308	0	22	3871181	3911973	0	0	0	0	0	0	0	0	0	si:dkey-57c15.1	novel protein similar to vertebrate amiloride-sensitive cation channel 2 neuronal (ACCN2)	0	0	0	0	0	http://vega.sanger.ac.uk/Danio_rerio/transview?transcript=OTTDART00000010308&amp;db=core		1182.26	164.821	1262.48	375.697	1515.25	65.0052	1651.01	165.068	2502.12	294.17	0.000411536
NM_001080654	0	24	15355753	15357625	0	0	0	zsnp1864	5	146.95	ptgds	24	53.8	0	0	0	0	0	0	0	http://www.ncbi.nlm.nih.gov/entrez/viewer.fcgi?db=nuccore&id=123703508		838.561	165.489	996.853	173.189	1217.46	227.671	1857.81	378.885	1721.38	112.681	0.000411536
OTTDART00000024108	Dr.100186;Dr.85167	1	20307526	20315092	0	0	0	0	0	0	0	0	0	arl6	ADP-ribosylation factor-like 6	ARL6	ADP-ribosylation factor-like 6;ADP-ribosylation factor-like 6	ARL6	Homo sapiens	ADP-ribosylation factor-like 6	http://vega.sanger.ac.uk/Danio_rerio/transview?transcript=OTTDART00000024108&amp;db=core		1145.63	140.75	2029.57	203.745	1954.84	320.129	1584.91	16.1078	1728.91	341.29	0.000411536
ZV700S00006716	Dr.122142;Dr.76071	16	7319959	7320689	fj34g01.x1	9	3472	0	0	0	atp1a3a	19	37.6	0	0	ATP1A3	ATPase, Na+/K+ transporting, alpha 3 polypeptide;ATPase, Na+/K+ transporting, alpha 3 polypeptide;Na+/K+ -ATPase alpha 3 subunit	ATP1A4	Homo sapiens	ATPase, Na+/K+ transporting, alpha 4 polypeptide	http://www.ncbi.nlm.nih.gov/UniGene/clust.cgi?ORG=Dr&CID=122142		1243.64	249.601	2126.33	466.017	2572.16	457.1	3132.58	704.047	2087.78	298.123	0.000503173
ZV700S00005370	Dr.122043;Dr.79363	2	26387007	26387516	fc69a03.x1	2	2766	0	0	0	0	0	0	0	0	ANKH	ankylosis, progressive homolog (mouse);ANKH.;ankylosis, progressive homolog	0	0	0	http://www.ncbi.nlm.nih.gov/sites/entrez?db=nucest&cmd=search&term=BI867069		7205.15	585.618	9830.12	476.426	9119.85	641.641	8716.76	86.811	7198.15	883.455	0.000503173
ENSDART00000026535	0	Zv7_scaffold2501	118486	159396	0	0	0	0	0	0	0	0	0	XR_029065.1	hypothetical LOC565715 (LOC565715), mRNA [Source:RefSeq_dna;Acc:XR_029065]	0	0	0	0	0	http://www.ensembl.org/Danio_rerio/transview?db=core;transcript=ENSDART00000026535		773.998	184.127	1221.3	171.526	1632.74	235.824	1799.33	316.39	1801.66	476.219	0.000546177
ZV700S00004405	Dr.76152;Dr.123289;Dr.117475	13	10989455	11005669	0	0	0	0	0	0	0	0	0	0	0	STIP1	stress-induced-phosphoprotein 1 (Hsp70/Hsp90-organizing protein);stress-induced-phosphoprotein 1 (Hsp70/Hsp90-organizing protein);stress-induced-phosphoprotein 1	0	0	0	http://www.ncbi.nlm.nih.gov/sites/entrez?db=nucest&cmd=search&term=BI886807		7062.22	390.111	9990.13	412.835	9250.17	1190.12	8568.68	679.231	7254.86	652.484	0.000573836
NM_199961	0	Zv7_NA1719	12143	14308	fj30f10.x1	7	7317	0	0	0	0	0	0	0	0	0	0	0	0	0	http://www.ncbi.nlm.nih.gov/entrez/viewer.fcgi?db=nuccore&id=41053922		3977.18	226.926	4137.8	668.409	4418.99	337.002	5124.01	117.204	5785.37	327.18	0.000573836
ZV700S00002439	Dr.17323	17	28389612	28393072	0	0	0	0	0	0	0	0	0	0	0	KIAA0140	CDNA FLJ45394 fis, clone BRHIP3027160.;Similar to RIKEN cDNA 2010208K18 gene.;Similar to KIAA0140 gene product.;Hypothetical protein KIAA0140.	LOC399818	Homo sapiens	similar to CG9643-PA	http://www.ncbi.nlm.nih.gov/sites/entrez?db=nucest&cmd=search&term=BM778011		4037.2	322.868	6231.39	667.556	5921.04	913.644	5395.38	143.9	3975.23	527.739	0.000648456
OTTDART00000032474	0	5	51389218	51481263	0	0	0	0	0	0	0	0	0	si:dkeyp-44a8.4	novel protein with Collagen triple helix repeat (20 copies) domains	0	0	0	0	0	http://vega.sanger.ac.uk/Danio_rerio/transview?transcript=OTTDART00000032474&amp;db=core		792.387	125.987	999.763	220.605	1716.72	360.165	1325.78	71.4338	1319.84	71.3509	0.000648456
ZV700S00002273	Dr.85463	14	52312904	52313471	0	0	0	0	0	0	0	0	0	0	0	0	0	0	0	0	http://www.ncbi.nlm.nih.gov/sites/entrez?db=nucest&cmd=search&term=BM534028		3839.56	605.299	5503.98	327.159	5944.98	238.054	5011.14	488.193	4642.09	599.912	0.000827104
ZV700S00000894	Dr.105962	17	51362791	51364316	fd99c08.x1	17	5213	0	0	0	0	0	0	0	0	RBM16	RNA binding motif protein 16;Hypothetical protein FLJ13797.;RNA-binding motif protein 16	0	0	0	http://www.ncbi.nlm.nih.gov/sites/entrez?db=nucest&cmd=search&term=BM082417		7172.65	1012.75	4185.89	53.9788	4449.76	413.599	6287.65	499.454	7517.28	477.915	0.000954206
BI880705_R	0	0	0	0	0	0	0	0	0	0	0	0	0	0	0	0	0	0	0	0	http://www.ncbi.nlm.nih.gov/sites/entrez?db=nucest&cmd=search&term=BI880705		875.433	425.127	2034.22	240.821	3088.79	818.46	2131.9	511.02	523.93	65.7769	0.00117038
ZV700S00000492	Dr.78887;Dr.130327;Dr.133776;Dr.139269;Dr.124907	3	14119736	14171469	fc33e07.x1	3	1213	0	0	0	xpo6	8	59	0	0	AY026388	Ran binding protein RanBP20.	XPO6	Homo sapiens	exportin 6	http://www.ncbi.nlm.nih.gov/UniGene/clust.cgi?ORG=Dr&CID=78887		3255.95	209.587	3174.16	195.223	2182.6	253.044	3248.34	114.372	3826.71	98.2476	0.00147028
OTTDART00000023454	Dr.135425;Dr.81940	19	31544554	31547488	0	0	0	fk53d06	19	362.84	0	0	0	gngt1	guanine nucleotide binding protein (G protein), gamma 1 subunit	GNG11 /// GNGT1 /// BT007141	guanine nucleotide binding protein (G protein), gamma 11;guanine nucleotide binding protein (G protein), /// guanine nucleotide binding protein (G protein), gamma transducing activity polypeptide 1;Similar to LOC200285.;guanine nucleotide binding protein (G protein), /// Guanine nucleotide binding protein (G protein), gamma 11.	GNGT1	Homo sapiens	guanine nucleotide binding protein (G protein), gamma transducing activity polypeptide 1	http://vega.sanger.ac.uk/Danio_rerio/transview?transcript=OTTDART00000023454&amp;db=core		356.284	42.1084	641.756	108.153	996.222	183.202	917.66	272.136	644.28	121.313	0.00170559
ZV700S00000685	Dr.133585;Dr.82729;Dr.122786	10	20812049	20817320	0	0	0	0	0	0	0	0	0	0	0	ARR3	arrestin 3, retinal (X-arrestin);Hypothetical protein.;arrestin 3, retinal (X-arrestin)	ARR3	Homo sapiens	arrestin 3, retinal (X-arrestin)	http://www.ncbi.nlm.nih.gov/UniGene/clust.cgi?ORG=Dr&CID=82729		1572.35	501.044	3059.27	630.125	3305.17	786.44	4564.21	1259.83	3283.79	247.503	0.00189484
ENSDART00000093609	0	MT	8130	8820	fb34a11	5	1994	fk71e09	11	387.53	0	0	0	mt-co2	Cytochrome c oxidase subunit 2 (EC 1.9.3.1) (Cytochrome c oxidase polypeptide II). [Source:Uniprot/SWISSPROT;Acc:Q9MIY7]	0	0	0	0	0	http://www.ensembl.org/Danio_rerio/transview?db=core;transcript=ENSDART00000093609		51395.5	4492.9	53309.7	2272.97	49604.8	2433.54	51575.6	1343.18	29106	6487.18	0.00207695
OTTDART00000025965	0	15	5497013	5503567	fe17h01.x1	15	597	0	0	0	0	0	0	il15l	interleukin 15, like	0	0	0	0	0	http://vega.sanger.ac.uk/Danio_rerio/transview?transcript=OTTDART00000025965&amp;db=core		975.187	219.268	2085.61	165.398	2568.61	559.739	2063.42	558.389	2204.84	677.18	0.0024633
NM_001007439	0	Zv7_NA1579	1933	2587	0	0	0	0	0	0	fbxo9	11	39.6	0	0	0	0	0	0	0	http://www.ncbi.nlm.nih.gov/entrez/viewer.fcgi?db=nuccore&id=55925366		4599.19	453.836	3257.58	25.2574	3145.53	99.6205	3676.99	406.625	4613.14	443.546	0.0024633
AI957717_R	0	0	0	0	0	0	0	fd02e05	23	174.2	0	0	0	0	0	0	0	0	0	0	http://www.ncbi.nlm.nih.gov/sites/entrez?db=nucleotide&cmd=search&term=AI957717		272.425	151.106	640.342	69.8481	831.538	130.288	587.494	76.1528	135.33	13.2965	0.00250178
NM_207077	0	21	22134975	22150637	fj81g01.x1	21	4167	0	0	0	0	0	0	0	0	0	0	SLC22A6	Homo sapiens	solute carrier family 22 (organic anion transporter), member 6	http://www.ncbi.nlm.nih.gov/entrez/viewer.fcgi?db=nuccore&id=46309516		1256.03	126.94	742.133	81.4714	743.588	69.1154	970.023	81.7645	1094.98	197.733	0.00253892
TC267631_R	0	15	18809576	18810174	0	0	0	0	0	0	0	0	0	0	N/A	0	0	0	0	0	http://compbio.dfci.harvard.edu/tgi/cgi-bin/tgi/tc_report.pl?gudb=zfish&tc=TC267631		515.06	114.167	1293.69	197.626	1273.33	398.898	939.091	194.856	984.054	53.1739	0.00264778
NM_001048055	0	14	41904675	41906215	lect-genseq-C231U23	14	3917	0	0	0	0	0	0	0	0	0	0	LECT2	Homo sapiens	leukocyte cell-derived chemotaxin 2	http://www.ncbi.nlm.nih.gov/entrez/viewer.fcgi?db=nuccore&id=114205449		1675.02	594.095	516.735	115.546	478.147	112.66	675.283	108.198	594.345	107.371	0.00268118
NM_131685	0	3	62156946	62199140	fj35g11.x1	16	808	0	0	0	atp1a3a	19	37.6	0	0	0	0	0	0	0	http://www.ncbi.nlm.nih.gov/entrez/viewer.fcgi?db=nuccore&id=70778733		3179.49	541.066	5051.54	257.113	6194.29	1825.85	7506.08	1345.91	5312.98	1174.04	0.00279045
OTTDART00000013920	0	22	16749939	16761104	0	0	0	0	0	0	0	0	0	si:ch211-197g15.3	novel protein similar to human membrane-associated RING-CH protein II (MARCH-II)	0	0	39509	Homo sapiens	membrane-associated ring finger (C3HC4) 2	http://vega.sanger.ac.uk/Danio_rerio/transview?transcript=OTTDART00000013920&amp;db=core		2839.18	349.662	1939.18	176.03	1936.64	235.449	2000.47	189.838	2018.12	350.531	0.00323686
TC251910	0	0	0	0	0	0	0	0	0	0	0	0	0	0	N/A	0	0	0	0	0	http://compbio.dfci.harvard.edu/tgi/cgi-bin/tgi/tc_report.pl?gudb=zfish&tc=TC251910		6757	693.418	8507.03	617.799	8633.96	615.685	8327.93	517.403	5191.78	220.365	0.00325915
BM533917_R	0	0	0	0	0	0	0	0	0	0	0	0	0	0	0	0	0	0	0	0	http://www.ncbi.nlm.nih.gov/sites/entrez?db=nucest&cmd=search&term=BM533917		470.397	193.235	1095.32	64.8377	1050.8	161.327	726.386	100.768	268.57	30.6357	0.00331128
ENSDART00000048083	0	25	30977578	31000504	0	0	0	0	0	0	unc45r	8	40.6	LOC563141	0	0	0	0	0	0	http://www.ensembl.org/Danio_rerio/transview?db=core;transcript=ENSDART00000048083		3590.06	229.582	2487.28	449.983	2464.94	286.522	2730.78	411.322	3151.19	232.774	0.00354821
ENSDART00000085378	0	18	15354627	15360342	0	0	0	0	0	0	0	0	0	LOC100006276	0	0	0	0	0	0	http://www.ensembl.org/Danio_rerio/transview?db=core;transcript=ENSDART00000085378		10285.5	1533.08	6427.52	415.915	6072.47	651.661	9034.44	689.582	10741.8	468.625	0.00356467
AY217090.1	Dr.21067	0	0	0	fb65a02	14	5021	0	0	0	0	0	0	0	0	SCD	stearoyl-CoA desaturase (delta-9-desaturase);PRO0998.;stearoyl-CoA desaturase	0	0	0	http://www.ncbi.nlm.nih.gov/sites/entrez?db=gene&cmd=search&term=AY217090.1		11365.4	4195.53	2862.92	900.402	3010.29	895.836	5464.56	2958.51	2912.07	151.212	0.00406467
ZV700S00000273	Dr.107025;Dr.104582	3	30143810	30144227	fj39h06.x1	3	2679	0	0	0	AW233664	3	51.2	0	0	AP2A1 /// AK094317 /// AP2A2	Hypothetical protein FLJ36998.;adaptor-related protein complex 2, alpha 1 subunit;adaptor-related protein complex 2, alpha 1;adaptor-related protein complex 2, alpha 1 /// Hypothetical protein FLJ36998. /// adaptor-related protein complex 2, alpha 2 subunit;adaptor-related protein complex 2, alpha 2 subunit;Hypothetical protein (Fragment).;Hypothetical protein PSEC0195.;adaptor-related protein co…	0	0	0	http://www.ncbi.nlm.nih.gov/sites/entrez?db=nucest&cmd=search&term=BI705716		16719.8	1195.2	22468.6	824.58	19711.8	2540.66	20574.4	671.331	20207.6	1956.56	0.00502621
OTTDART00000020629	Dr.119358;Dr.119377	19	22932379	22937816	0	0	0	0	0	0	0	0	0	gmnn	geminin, DNA replication inhibitor	GMNN	geminin, DNA replication inhibitor;geminin	0	0	0	http://vega.sanger.ac.uk/Danio_rerio/transview?transcript=OTTDART00000020629&amp;db=core		15343.1	5418.25	29732.2	3463.07	28827.8	4230.49	25259	1803.84	23173.9	3979.95	0.00502621
OTTDART00000027404	Dr.112556;Dr.77581;Dr.122045	3	10030936	10068315	0	0	0	fb92f05	3	122.4	0	0	0	zgc:77542	novel protein similar to vertebrate LASP1, LIM and SH3 protein 1 (LASP1, zgc:77542)	LASP1;LASP1	LIM and SH3 protein 1.;LIM and SH3 protein 1;LIM and SH3 protein 1;LIM and SH3 protein 1.;LIM and SH3 protein 1;LIM and SH3 protein 1	LASP1	Homo sapiens	LIM and SH3 protein 1	http://vega.sanger.ac.uk/Danio_rerio/transview?transcript=OTTDART00000027404&amp;db=core		4864.73	269.119	6401.64	407.429	5720.17	367.823	5646.39	430.155	5091.17	234.465	0.00602437
OTTDART00000026826	Dr.104406;Dr.32615	23	4449194	4455509	fa10g10.s1	23	863	0	0	0	adrm1b	23	96.3	adrm1b	adhesion regulating molecule 1b	ADRM1	Hypothetical protein (Fragment).;adhesion regulating molecule 1;adhesion regulating molecule 1 precursor	0	0	0	http://vega.sanger.ac.uk/Danio_rerio/transview?transcript=OTTDART00000026826&amp;db=core		13132.1	1009.2	17457.5	1860.5	18298.9	914.636	16125.6	1859.82	13932.9	1344.55	0.00643316
BC121719.1	0	4	15170683	15170827	0	0	0	0	0	0	0	0	0	0	0	0	0	0	0	0	http://www.ncbi.nlm.nih.gov/sites/entrez?db=gene&cmd=search&term=BC121719.1		2506.38	140.379	3161.9	491.125	3712.94	44.8074	2549.88	203.751	1542.61	434.912	0.00748096
ZV700S00001904	Dr.122844	2	32900753	32901092	0	0	0	0	0	0	0	0	0	0	0	BC041098 /// UGCGL1 /// UGCGL2	UGCGL1 protein. /// UDP-glucose ceramide glucosyltransferase-like 1;Hypothetical protein FLJ13609.;UDP-glucose ceramide glucosyltransferase-like 1.;UDP-glucose ceramide glucosyltransferase-like 1;UDP-glucose ceramide glucosyltransferase-like 1 /// UDP-glucose ceramide glucosyltransferase-like 2;Hypothetical protein FLJ10873 (Fragment).;Hypothetical protein.;Similar to UDP-glucose ceramide glucosy…	0	0	0	http://www.ncbi.nlm.nih.gov/sites/entrez?db=nucest&cmd=search&term=BM531689		4958.04	690.515	7940.77	1036.27	7587.38	1212.03	6507.23	442.482	5345.9	120.227	0.00753743
OTTDART00000023456	Dr.135425;Dr.81940	19	31544514	31547427	0	0	0	fk53d06	19	362.84	0	0	0	gngt1	guanine nucleotide binding protein (G protein), gamma 1 subunit	GNG11 /// GNGT1 /// BT007141	guanine nucleotide binding protein (G protein), gamma 11;guanine nucleotide binding protein (G protein), /// guanine nucleotide binding protein (G protein), gamma transducing activity polypeptide 1;Similar to LOC200285.;guanine nucleotide binding protein (G protein), /// Guanine nucleotide binding protein (G protein), gamma 11.	GNGT1	Homo sapiens	guanine nucleotide binding protein (G protein), gamma transducing activity polypeptide 1	http://vega.sanger.ac.uk/Danio_rerio/transview?transcript=OTTDART00000023456&amp;db=core		1546.83	452.472	2316.26	245.787	2869.72	642.585	2768.39	463.05	2989.03	35.5197	0.00785384
ZV700S00006353	Dr.121474;Dr.81315	5	60702970	60714431	0	0	0	eif4e1b	5	246.6	0	0	0	0	0	EIF4E	eukaryotic translation initiation factor 4E;eukaryotic translation initiation factor 4E	EIF4E1B	Homo sapiens	eukaryotic translation initiation factor 4E family member 1B	http://www.ncbi.nlm.nih.gov/UniGene/clust.cgi?ORG=Dr&CID=81315		15340.2	1700.06	20269	798.308	19046.4	566.35	18815.2	815.55	16013.5	1554.17	0.00785384
ZV700S00005085	Dr.354	7	2534211	2535764	fi06d11.x1	8	5923	exorh	8	137.4	rho	8	137.4	0	0	RHO	Hypothetical protein DKFZp686B2082.;rhodopsin	RHO	Homo sapiens	rhodopsin (opsin 2, rod pigment) (retinitis pigmentosa 4, autosomal dominant)	http://www.ncbi.nlm.nih.gov/UniGene/clust.cgi?ORG=Dr&CID=354		9290.65	4247.31	11291.7	2965.7	16627.4	3259.36	24724.6	7680.86	26507	3627.46	0.0082623
OTTDART00000025967	0	15	5497010	5503519	fe17h01.x1	15	597	0	0	0	0	0	0	il15l	interleukin 15, like	0	0	0	0	0	http://vega.sanger.ac.uk/Danio_rerio/transview?transcript=OTTDART00000025967&amp;db=core		862.026	130.193	1656.53	439.613	2468.42	480.412	2039.71	558.694	1816.83	593.368	0.0100274
OTTDART00000029061	Dr.80942;Dr.117485	25	7090336	7100956	0	0	0	0	0	0	0	0	0	zgc:114184	novel protein (zgc:114184)	BC011571 /// DDX27 /// WWP1 /// SNRPN /// SNRPB /// WWP2;BC011571 /// DDX27 /// WWP1 /// SNRPN /// SNRPB /// WWP2	Itchy homolog E3 ubiquitin protein ligase (EC 6.3.2.-) (Itch) (Atrophin-1-interacting protein 4) (AIP4) (NFE2-associated polypeptide 1) (NAPP1). /// DEAD (Asp-Glu-Ala-Asp) box polypeptide 27;DEAD (Asp-Glu-Ala-Asp) box polypeptide 27;DEAD (Asp-Glu-Ala-Asp) box polypeptide 27;DEAD (Asp-Glu-Ala-Asp) box polypeptide 27;DEAD (Asp-Glu-Ala-Asp) box polypeptide 27;DEAD (Asp-Glu-Ala-Asp) box polypeptide 2…	ADAL	Homo sapiens	adenosine deaminase-like	http://vega.sanger.ac.uk/Danio_rerio/transview?transcript=OTTDART00000029061&amp;db=core		1953.38	353.23	1273.09	74.8915	1343.62	171.156	1433.11	232.152	941.89	76.9891	0.0101971
OTTDART00000021495	Dr.3123	5	16411745	16424930	0	0	0	0	0	0	za20d2	5	49.3	zfand5a	zinc finger, A20 domain containing 2	ZNF216	zinc finger protein 216	AT1G51200	Arabidopsis thaliana	zinc finger (AN1-like) family protein	http://vega.sanger.ac.uk/Danio_rerio/transview?transcript=OTTDART00000021495&amp;db=core		5627.2	609.256	4316.91	828.892	3857.19	727.99	2985.94	327.693	4806.42	634.944	0.0103624
BQ419660_R	Dr.19054	0	0	0	0	0	0	0	0	0	0	0	0	0	0	DKFZP564I0422	THAP domain protein 2.;hypothetical protein LOC83591	0	0	0	http://www.ncbi.nlm.nih.gov/sites/entrez?db=nucest&cmd=search&term=BQ419660		7645.89	2013.37	4567.68	1332.09	3632.13	1049.72	3564.51	148.834	3344.11	929.703	0.0105236
ZV700S00005673	Dr.76504;Dr.122027;Dr.126129;Dr.138101;Dr.87656	17	15362286	15362894	fc70h07.x1	17	1857	0	0	0	epb72	21	55.1	0	0	STN2	Stonin 2 (Stoned B).;stonin 2	STON2	Homo sapiens	stonin 2	http://www.ncbi.nlm.nih.gov/sites/entrez?db=nucest&cmd=search&term=AI942909		643.71	179.635	1187.58	67.1855	1250.41	105.855	982.772	99.7735	559.178	170.534	0.0105364
BC076205.1	Dr.75870;Dr.114079	0	0	0	fb13h06.u1	2	4216	fb13h06	2	4216	0	0	0	0	0	LOC51337 /// ZNF147	mesenchymal stem cell protein DSCD75;Mesenchymal stem cell protein DSCD75.;Mesenchymal stem cell protein DSCD75. /// zinc finger protein 147 (estrogen-responsive finger protein)	0	0	0	http://www.ncbi.nlm.nih.gov/sites/entrez?db=gene&cmd=search&term=BC076205.1		4178.93	434.987	2551.1	355.176	1715.7	58.1293	3531.37	1164.58	3218.99	435.156	0.0112616
OTTDART00000002377	0	AB	4928589	4946438	0	0	0	0	0	0	0	0	0	si:busm1-71b9.3	novel protein similar to zebrafish epithelial cadherin 1 (cdh1)	0	0	0	0	0	http://vega.sanger.ac.uk/Danio_rerio/transview?transcript=OTTDART00000002377&amp;db=core		201.542	41.2582	342.532	66.327	532.555	85.4153	410.308	31.6883	247.581	67.7195	0.0112651
ZV700S00001292	Dr.14159	16	17043808	17044697	0	0	0	0	0	0	0	0	0	0	0	0	0	0	0	0	http://www.ncbi.nlm.nih.gov/sites/entrez?db=nucest&cmd=search&term=BQ109655		737.344	290.57	1555.34	289.388	1569.97	274.569	1378.13	262.837	1508.66	159.112	0.0116842
OTTDART00000007987	Dr.4243	20	36827549	36829612	0	0	0	0	0	0	0	0	0	cx32.3	novel connexin family protein (zgc:63997)	GJB2	gap junction protein, beta 2, 26kDa (connexin 26);gap junction protein, beta 2, 26kDa (connexin 26);gap junction protein, beta 2, 26kDa (connexin	0	0	0	http://vega.sanger.ac.uk/Danio_rerio/transview?transcript=OTTDART00000007987&amp;db=core		2326.53	576.59	1719.53	203.088	1233.23	108.165	1542.52	286.627	703.726	179.039	0.0116842
TC241957	Dr.104501	23	25978999	25979633	fa18b03.s1	23	3861	0	0	0	0	0	0	0	0	BX640922 /// SMC1L1	Hypothetical protein DKFZp686L19178 (Fragment). /// SMC1L1 protein (Fragment).;SMC1 structural maintenance of chromosomes 1-like 1 (yeast);SMC1 structural maintenance of chromosomes	0	0	0	http://compbio.dfci.harvard.edu/tgi/cgi-bin/tgi/tc_report.pl?gudb=zfish&tc=TC241957		5677.42	670.416	8578.03	592.103	6923.91	628.726	5972.78	803.733	4283.47	252.302	0.0124976
OTTDART00000012683	0	H_22_15	10629	11765	0	0	0	0	0	0	BM533627	9	28.2	si:dkey-270e21.1	novel protein containing galactose binding lectin domain	0	0	0	0	0	http://vega.sanger.ac.uk/Danio_rerio/transview?transcript=OTTDART00000012683&amp;db=core		23054	8031.69	43474	3665.57	39692.8	3860.35	36350.2	3430.91	17586.1	3868.28	0.0136054
ENSDART00000086191	0	25	31114944	31115255	0	0	0	0	0	0	0	0	0	zgc:165555	hypothetical protein LOC100004395 [Source:RefSeq_peptide;Acc:NP_001092231]	0	0	0	0	0	http://www.ensembl.org/Danio_rerio/transview?db=core;transcript=ENSDART00000086191		10994.1	1862.98	19112.1	1677.18	19380.4	3824.28	14889.6	3100.54	8396.41	1357.54	0.0138988
TC262571	Dr.8987	4	15455657	15456501	0	0	0	0	0	0	0	0	0	0	0	HSPC216	HSPC216.;Hypothetical protein FLJ10455.;Hypothetical protein FLJ12311.;Similar to hypothetical protein.;Hypothetical protein.	0	0	0	http://compbio.dfci.harvard.edu/tgi/cgi-bin/tgi/tc_report.pl?gudb=zfish&tc=TC262571		9534.85	680.83	13083.4	319.439	11306	654.529	10240.2	379.16	9687.56	1324.58	0.0138988
ZV700S00005943	Dr.123266;Dr.81057;Dr.122706	2	43106381	43106864	fl27h07.x1	2	3984	0	0	0	0	0	0	0	0	PER2	period 2 isoform 2;period homolog 2 (Drosophila);Per2S.;period 2 isoform 1	0	0	0	http://www.ncbi.nlm.nih.gov/UniGene/clust.cgi?ORG=Dr&CID=81057		1440.9	366.92	2418.84	371.843	2476.41	174.904	2186.23	279.57	1986.38	21.8866	0.0138988
OTTDART00000030247	Dr.79220	5	22983452	22989458	wz12865.1.exp	5	4475	0	0	0	0	0	0	surf6l	surfeit 6-like	SURF6	surfeit 6;surfeit 6;surfeit 6	SURF6	Homo sapiens	surfeit 6	http://vega.sanger.ac.uk/Danio_rerio/transview?transcript=OTTDART00000030247&amp;db=core		7775.78	690.045	12205	845.322	11744.2	2259.43	8561.48	610.344	8363.35	978.774	0.0138988
OTTDART00000011966	0	H_22_13	197054	199135	0	0	0	0	0	0	0	0	0	vtg7	novel protein similar to vitellogenin 1 (vg1)	0	0	0	0	0	http://vega.sanger.ac.uk/Danio_rerio/transview?transcript=OTTDART00000011966&amp;db=core		50782.7	10207.9	53932.8	9981.03	42210.1	1604.87	52492.9	8144.21	6692.22	7942.56	0.0143497
OTTDART00000017063	0	19	2216774	2240885	gsk3a	16	824	gsk3a	16	35.4	gsk3a	16	35.4	si:ch211-39e15.2	novel protein similar to vertebrate glycogen synthase kinase 3 beta (GSK3B, zgc:158379)	0	0	AT5G14640	Arabidopsis thaliana	protein kinase family protein	http://vega.sanger.ac.uk/Danio_rerio/transview?transcript=OTTDART00000017063&amp;db=core		2205.47	209.362	1689.81	246.065	1588.1	48.7859	1478.94	208.926	1888.61	142.023	0.0143497
OTTDART00000024924	Dr.75870;Dr.114079	2	36937607	36958907	fb13h06.u1	2	4216	fb13h06	2	4216	0	0	0	zgc:136688	novel protein (zgc:136688)	LOC51337 /// ZNF147	mesenchymal stem cell protein DSCD75;Mesenchymal stem cell protein DSCD75.;Mesenchymal stem cell protein DSCD75. /// zinc finger protein 147 (estrogen-responsive finger protein)	0	0	0	http://vega.sanger.ac.uk/Danio_rerio/transview?transcript=OTTDART00000024924&amp;db=core		4321.6	586.659	2743.01	200.87	1976.91	371.457	3756.67	1098.31	2881.53	175.885	0.0144437
TC242672	Dr.83111;Dr.108127	0	0	0	0	0	0	0	0	0	nrg1	10	29.6	0	0	NRG1	Neuregulin 1.;neuregulin 1 isoform HRG-beta1;neuregulin 1 isoform HRG-beta2;neuregulin 1 isoform HRG-beta3;neuregulin 1 isoform ndf43;neuregulin 1 isoform GGF2;neuregulin 1;Neuregulin 1, isoform HRG-beta3.;Neuregulin-1, sensory and motor neuron-derived factor isoform.;neuregulin 1 isoform HRG-gamma;neuregulin 1 isoform SMDF;neuregulin 1 isoform HRG-alpha	0	0	0	http://compbio.dfci.harvard.edu/tgi/cgi-bin/tgi/tc_report.pl?gudb=zfish&tc=TC242672		1880.56	317.924	1188.14	269.817	1301.6	100.279	1220.11	110.634	1065.46	156.788	0.0149452
NM_001076663	0	Zv7_NA750	100058	113587	0	0	0	0	0	0	0	0	0	0	0	0	0	0	0	0	http://www.ncbi.nlm.nih.gov/entrez/viewer.fcgi?db=nuccore&id=115496182		1909.05	153.69	1400.39	229.341	1260.27	146.256	1540.26	138.153	1623.86	103.18	0.0162869
ZV700S00003386	Dr.82044;Dr.121076	2	1740831	1741382	0	0	0	0	0	0	0	0	0	0	0	CYP8B1	cytochrome P450, family 8, subfamily B, polypeptide 1;cytochrome P450, family 8, subfamily B,	0	0	0	http://www.ncbi.nlm.nih.gov/UniGene/clust.cgi?ORG=Dr&CID=105274		5271.42	1364.2	4148.92	241.677	2625.26	353.303	3946.69	235.993	1443.12	909.219	0.0163578
OTTDART00000002255	0	24	16624885	16625466	fc06d11	24	3077	fc06d11	24	3077	0	0	0	dap1a	death associated protein 1a	0	0	0	0	0	http://vega.sanger.ac.uk/Danio_rerio/transview?transcript=OTTDART00000002255&amp;db=core		29060.2	1972.3	26678.8	2358.04	23878.7	1654.1	22481.2	3778.4	19919.6	2510.65	0.0169034
OTTDART00000017242	0	19	12624188	12627219	0	0	0	0	0	0	0	0	0	fvt1	follicular lymphoma variant translocation 1	0	0	0	0	0	http://vega.sanger.ac.uk/Danio_rerio/transview?transcript=OTTDART00000017242&amp;db=core		6361.7	433.187	4932.74	312.537	5030.05	305.632	5983.17	371.081	6594.35	194.882	0.0183805
OTTDART00000028997	Dr.116979;Dr.117131;Dr.82218	11	17519386	17524580	fa17f09.s1	15	377	fd11d10	1	28.8	AI959581	1	28.8	zgc:92127	novel protein similar to murine charged amino acid rich leucine zipper 1 (Crlz1, zgc:92127)	SAS10	Disrupter of silencing SAS10 (Hypothetical protein) (Disrupter of silencing 10).;Disrupter of silencing SAS10 (Hypothetical protein) (Disrupter of silencing 10).;disrupter of silencing 10	UTP3	Homo sapiens	UTP3, small subunit (SSU) processome component, homolog (S. cerevisiae)	http://vega.sanger.ac.uk/Danio_rerio/transview?transcript=OTTDART00000028997&amp;db=core		7731.91	429.69	10066.7	609.506	10186.6	1121.6	8725.38	423.35	8621.65	865.543	0.0193611
NM_001037412	0	10	21932341	21945070	wz11272.1.exp	16	1502	0	0	0	0	0	0	0	0	0	0	PLA2G3	Homo sapiens	phospholipase A2, group III	http://www.ncbi.nlm.nih.gov/entrez/viewer.fcgi?db=nuccore&id=82658233		2306.22	806	1039.31	616.988	861.673	256.093	1044.97	418.123	147.416	36.0864	0.0204761
ENSDART00000089870	0	8	11503116	11519276	0	0	0	0	0	0	0	0	0	LOC564424	0	0	0	0	0	0	http://www.ensembl.org/Danio_rerio/transview?db=core;transcript=ENSDART00000089870		1228.48	429.486	545.66	115.854	521.387	164.057	376.373	81.0049	323.359	56.882	0.0209594
BC078274.1	Dr.77008	21	6746463	6749597	0	0	0	0	0	0	phpt1	1	2.8	0	0	PHPT1;PHPT1	phosphohistidine phosphatase 1;phosphohistidine phosphatase 1	0	0	0	http://www.ncbi.nlm.nih.gov/sites/entrez?db=gene&cmd=search&term=BC078274.1		4186.37	957.557	6082.61	264.421	6803.29	663.775	5318.89	467.724	2894.84	176.085	0.0219614
ENSDART00000078955	0	5	42362657	42363616	0	0	0	0	0	0	0	0	0	0	0	0	0	0	0	0	http://www.ensembl.org/Danio_rerio/transview?db=core;transcript=ENSDART00000078955		908.826	240.92	2030.54	35.5262	2113.35	501.063	1022.93	353.029	736.498	186.745	0.0222713
ZV700S00001978	Dr.80846	13	23673734	23679555	0	0	0	fd58h04	13	297.15	0	0	0	0	0	GSTO1	glutathione S-transferase omega 1;glutathione-S-transferase omega 1	CG6781	Drosophila melanogaster	CG6781	http://www.ncbi.nlm.nih.gov/UniGene/clust.cgi?ORG=Dr&CID=80846		5804.44	816.311	8272.74	99.8667	9328.85	1197.17	6740.75	545.659	5472.36	1070.24	0.0239446
TC257177	0	8	23705231	23705686	0	0	0	fb72d11	8	279.99	0	0	0	0	N/A	0	0	0	0	0	http://compbio.dfci.harvard.edu/tgi/cgi-bin/tgi/tc_report.pl?gudb=zfish&tc=TC257177		487.892	80.6752	862.344	98.6949	1108.82	148.896	859.25	227.532	1214.76	362.337	0.0257912
BC076506.1	0	0	0	0	0	0	0	0	0	0	0	0	0	0	0	0	0	0	0	0	http://www.ncbi.nlm.nih.gov/sites/entrez?db=gene&cmd=search&term=BC076506.1		3958.1	406.201	2591.06	545.269	2612.45	575.826	2627.55	481.715	3234.21	239.492	0.0257912
ZV700S00006185	Dr.76714;Dr.117103	Zv7_NA3002	798	8517	0	0	0	fe01f11	12	18.07	0	0	0	0	0	FLJ30656	Hypothetical protein FLJ30656.;hypothetical protein LOC124801	LSM12	Homo sapiens	LSM12 homolog (S. cerevisiae)	http://www.ncbi.nlm.nih.gov/UniGene/clust.cgi?ORG=Dr&CID=76714		12365.7	402.845	14413.2	618.226	14803.2	1354.91	14207.9	559.855	12040.9	492.76	0.0257912
ZV700S00000511	Dr.75753;Dr.119725;Dr.105392;Dr.140768;Dr.137595;Dr.139309	21	1232392	1282705	notch	21	491	0	0	0	notch1b	21	25.5	0	0	NOTCH3	Notch homolog 3 (Drosophila);Notch homolog 3	0	0	0	http://www.ncbi.nlm.nih.gov/UniGene/clust.cgi?ORG=Dr&CID=75753		2801.42	367.815	1970.42	136.639	1920.5	140.139	2005.17	82.9576	2682.58	229.321	0.0276907
OTTDART00000008863	Dr.8194	4	10496026	10498709	AF109373	4	2057	0	0	0	0	0	0	opn1sw1	opsin 1 (cone pigments), short-wave-sensitive, 2	OPN1SW	opsin 1 (cone pigments), short-wave-sensitive	OPN1SW	Homo sapiens	opsin 1 (cone pigments), short-wave-sensitive (color blindness, tritan)	http://vega.sanger.ac.uk/Danio_rerio/transview?transcript=OTTDART00000008863&amp;db=core		1205.83	434.546	2254.27	270.332	2948.06	510.802	3803.03	1361.47	2168.15	224.631	0.0297765
ZV700S00001807	0	5	36694728	36695370	0	0	0	0	0	0	erbb3a	6	25.5	0	0	0	0	0	0	0	http://www.ncbi.nlm.nih.gov/sites/entrez?db=nucest&cmd=search&term=BM316626		2754.96	799.06	4045.95	772.136	6793.93	1567.59	3981.91	149.239	2059.83	160.394	0.0297765
TC262136	Dr.105962	17	51362791	51366845	fd99c08.x1	17	5213	0	0	0	0	0	0	0	0	RBM16;RBM16	RNA binding motif protein 16;Hypothetical protein FLJ13797.;RNA-binding motif protein 16;RNA binding motif protein 16;Hypothetical protein FLJ13797.;RNA-binding motif protein 16	0	0	0	http://compbio.dfci.harvard.edu/tgi/cgi-bin/tgi/tc_report.pl?gudb=zfish&tc=TC262136		6364.9	784.558	4167.08	61.2065	4465.13	363.769	6041.03	521.311	6145.83	33.6125	0.0304098
ENSDART00000089871	0	8	11508087	11519276	0	0	0	0	0	0	0	0	0	LOC564424	0	0	0	0	0	0	http://www.ensembl.org/Danio_rerio/transview?db=core;transcript=ENSDART00000089871		1593.36	408.19	1134.1	125.697	1055.52	88.8191	857.651	99.867	488.847	135.243	0.0321314
ZV700S00003404	Dr.81948	2	17469822	17470293	0	0	0	0	0	0	0	0	0	0	0	AF076463	PhLP1.	0	0	0	http://www.ncbi.nlm.nih.gov/sites/entrez?db=nucest&cmd=search&term=BI880056		1383.51	169.629	2792.01	168.143	3295.79	1001.19	2624.99	695.512	2011.42	407.859	0.0331074
ENSDART00000090312	0	18	14150534	14170056	0	0	0	0	0	0	0	0	0	LOC562982	0	0	0	0	0	0	http://www.ensembl.org/Danio_rerio/transview?db=core;transcript=ENSDART00000090312		3928.43	329.198	3625.67	149.532	2834.66	96.5618	3644.11	165.821	3320.96	142.439	0.0340999
OTTDART00000016773	Dr.39062	22	11909576	11911741	fj08f11.x1	22	2530	0	0	0	BC076456	22	43.8	zgc:91965	novel protein similar to vertebrate regulator of G-protein signalling 2, 24kDa (RGS2) (zgc:91965)	RGS2	regulator of G-protein signalling 2, 24kDa;RGS2 protein.;regulator of G-protein signalling 2, 24kDa	UCHL5	Homo sapiens	ubiquitin carboxyl-terminal hydrolase L5	http://vega.sanger.ac.uk/Danio_rerio/transview?transcript=OTTDART00000016773&amp;db=core		1968.34	268.614	2705.85	667.716	3991.6	863.838	2927.75	353.354	4383.47	1096.87	0.0341381
ENSDART00000087798	0	Zv7_NA990	86484	86795	0	0	0	0	0	0	0	0	0	zgc:165555	hypothetical protein LOC100004395 [Source:RefSeq_peptide;Acc:NP_001092231]	0	0	0	0	0	http://www.ensembl.org/Danio_rerio/transview?db=core;transcript=ENSDART00000087798		3376.05	1049.84	7912.36	1561.25	7607.04	2072.6	5550.39	764.801	2961.73	899.432	0.0371618
ZV700S00003345	Dr.106469;Dr.120583;Dr.85157;Dr.52664;Dr.75343;Dr.140443;Dr.105609;Dr.33635;Dr.105592;Dr.80133;Dr.124013;Dr.36054	24	22745039	22748896	fb26b09	24	3294	fb38c07	24	313.41	0	0	0	0	0	EIF1A	eukaryotic translation initiation factor 1A;Eukaryotic translation initiation factor 1A.	0	0	0	http://www.ncbi.nlm.nih.gov/UniGene/clust.cgi?ORG=Dr&CID=33635		4670.05	389.406	6772.83	417.044	6467.4	544.647	5706.35	834.943	4429.37	718.405	0.0378311
NM_001045367	0	5	45291896	45308871	0	0	0	0	0	0	0	0	0	0	0	0	0	0	0	0	http://www.ncbi.nlm.nih.gov/entrez/viewer.fcgi?db=nuccore&id=113679379		834.405	154.814	1563.96	246.399	1572.2	380.463	1357.89	208.153	1337.49	149.41	0.0391414
ZV700S00000895	Dr.105962	17	51364295	51366845	0	0	0	0	0	0	0	0	0	0	0	RBM16	RNA binding motif protein 16;Hypothetical protein FLJ13797.;RNA-binding motif protein 16	0	0	0	http://www.ncbi.nlm.nih.gov/sites/entrez?db=nucest&cmd=search&term=AW165300		9537.54	1572.11	5755.1	778.053	5653.28	516.329	7742.37	577.284	9418.45	886.822	0.0401062
ZV700S00000639	Dr.139852	12	35365659	35366116	z8254	12	5061	z8254	12	324.02	0	0	0	0	0	SCD	stearoyl-CoA desaturase (delta-9-desaturase);PRO0998.;stearoyl-CoA desaturase	0	0	0	http://www.ncbi.nlm.nih.gov/sites/entrez?db=nucest&cmd=search&term=BG728865		24601.1	6651.25	10757.4	6070	11094.1	3305.57	14843.8	8111.4	5066.81	534.707	0.0413757
ENSDART00000031329	0	1	52549247	52551985	zc1f22.za	1	6901	0	0	0	0	0	0	0	0	0	0	0	0	0	http://www.ensembl.org/Danio_rerio/transview?db=core;transcript=ENSDART00000031329		158.555	77.5816	195.035	27.8799	616.74	100.764	292.419	90.195	98.2646	13.6357	0.0441677
TC251387	Dr.75385	17	14349756	14350269	fb69g10	11	3013	0	0	0	0	0	0	0	0	PPP1R13B	protein phosphatase 1, regulatory (inhibitor) subunit 13B;CDNA FLJ43925 fis, clone TESTI4012505, weakly similar to Tumor suppressor p53-binding protein 2.;protein phosphatase 1, regulatory (inhibitor)	0	0	0	http://compbio.dfci.harvard.edu/tgi/cgi-bin/tgi/tc_report.pl?gudb=zfish&tc=TC251387		1471.56	186.343	2455.95	124.478	2601.1	707.141	2497.62	89.5483	1563.62	350.346	0.0441677
TC250326	Dr.77932	19	36836097	36849228	zk33g7.t7	19	3628	0	0	0	0	0	0	0	0	ZNF262	zinc finger protein 262;zinc finger protein 262	0	0	0	http://compbio.dfci.harvard.edu/tgi/cgi-bin/tgi/tc_report.pl?gudb=zfish&tc=TC250326		25233.2	3159.85	15820.2	3789.02	18197	1538.36	19304.4	2759.11	29313.3	770.953	0.0450073
ENSDART00000104992	0	3	818795	820083	0	0	0	0	0	0	0	0	0	0	0	0	0	0	0	0	http://www.ensembl.org/Danio_rerio/transview?db=core;transcript=ENSDART00000104992		659.009	116.823	1406.63	354.905	1623.08	180.817	967.122	336.626	858.455	169.494	0.0450073
ZV700S00004846	Dr.78697	8	17865949	17903534	0	0	0	fd20b11	8	192.44	0	0	0	0	0	RFX3	regulatory factor X3 isoform a;regulatory factor X, 3 (influences HLA class II expression);Regulatory factor X, 3 (Influences HLA class II expression) (Fragment).;regulatory factor X3 isoform b	0	0	0	http://www.ncbi.nlm.nih.gov/sites/entrez?db=nucest&cmd=search&term=AI722184		1939.92	246.183	1475.47	108.216	1552.37	93.8209	1772.07	157.302	2763.69	121.908	0.0452631
OTTDART00000018099	0	18	33240231	33241818	0	0	0	0	0	0	0	0	0	si:dkeyp-80d11.8	novel protein	0	0	0	0	0	http://vega.sanger.ac.uk/Danio_rerio/transview?transcript=OTTDART00000018099&amp;db=core		611.05	232.712	1055.96	14.665	1182.76	142.52	1213.06	114.351	672.521	54.5066	0.0461257
ENSDART00000083586	0	1	51444447	51455897	0	0	0	0	0	0	0	0	0	sb:cb184	cartilage acidic protein 1 [Source:RefSeq_peptide;Acc:NP_001073647]	0	0	0	0	0	http://www.ensembl.org/Danio_rerio/transview?db=core;transcript=ENSDART00000083586		882.811	131.343	883.906	104.121	1143.96	283.322	1457.04	164.427	1689.15	205.036	0.0472778
ZV700S00001673	Dr.53468	22	9188382	9188818	0	0	0	fb39h11	22	93.56	0	0	0	0	0	0	0	0	0	0	http://www.ncbi.nlm.nih.gov/UniGene/clust.cgi?ORG=Dr&CID=121679		2799	436.11	4467.41	458.449	4253.82	569.549	3571.23	493.372	2165.1	350.048	0.048335
OTTDART00000026894	Dr.82280	25	16476361	16480527	fl24c03.x1	25	2453	0	0	0	0	0	0	irf7	interferon regulatory factor 7	IRF7	interferon regulatory factor 7;interferon regulatory factor 7 isoform a;interferon regulatory factor 7 isoform b;interferon regulatory factor 7 isoform c;interferon regulatory factor 7 isoform d;Putative collagen homolog protein-a.;Putative collagen homolog protein-b.;Putative interferon regulatory factor 7C.2.	IRF7	Homo sapiens	interferon regulatory factor 7	http://vega.sanger.ac.uk/Danio_rerio/transview?transcript=OTTDART00000026894&amp;db=core		1322.45	267.093	2796.2	757.493	2642.38	280.913	1502.32	162.575	2163.41	438.684	0.048335
