# Supplementary material for: Histopathologic Alterations Associated with Global Gene Expression Due to Chronic Dietary TCDD Exposure in Juvenile Zebrafish
Source: PLoS One. 2014 Jul 2;9(7):e100910. doi: 10.1371/journal.pone.0100910 (PMC4079602; doi:10.1371/journal.pone.0100910)
Supplement: Table S9 — Dysregulated genes in male zebrafish after 28 d of exposure to TCDD (FDR0.05). (XLSX) [file pone.0100910.s009.xlsx]

## Sheet: Supplemental Table 9. Dysregula
Table S9. Dysregulated genes in male zebrafish after 28 d of exposure to TCDD (FDR0.05)
SEQ_ID	UNIGENE CLUSTER ID	ZV7 CHROMOSOME	START BP	END BP	T51 PANEL MARKER	T51 PANEL LINKAGE GROUP	T51 PANEL POSITION (CR)	LN54 PANEL MARKER	LN54 PANEL LINKAGE GROUP	LN54 PANEL POSITION (CR)	HEAT MAP MARKER	HEAT MAP LINKAGE GROUP	HEAT MAP POSITION (CM)	ZEBRAFISH GENE SYMBOL	ZEBRAFISH GENE DESCRIPTION	HUMAN ORTHOLOG GENE SYMBOL	HUMAN ORTHOLOG GENE DESCRIPTION	HOMOLOGENE GENE SYMBOL	HOMOLOGENE SPECIES	HOMOLOGENE DESCRIPTION	URL		Control_mean	Control_std	0.1ppb_mean	0.1ppb_std	1ppb_mean	1ppb_std	10ppb_mean	10ppb_std	100ppb_mean	100ppb_std	FDR
AF400271.1_R	Dr.85773	0	0	0	0	0	0	0	0	0	igf1rb	7	53.5	0	0	INSR	insulin receptor;insulin receptor	0	0	0	http://www.ncbi.nlm.nih.gov/sites/entrez?db=gene&cmd=search&term=AF400271.1		2472.43	219.165	1728.01	310.326	1694.49	61.5681	2328.7	139.075	3568.55	339.701	0
BC044487.1	Dr.38353	11	21554807	21560843	0	0	0	0	0	0	0	0	0	0	0	RBM39	RNA binding motif protein 39	0	0	0	http://www.ncbi.nlm.nih.gov/sites/entrez?db=gene&cmd=search&term=BC044487.1		4424.68	682.453	6922.68	461.566	7052.8	515.598	6435.27	199.976	7333.01	1297.17	0
BI980944	0	0	0	0	0	0	0	0	0	0	0	0	0	0	0	0	0	0	0	0	http://www.ncbi.nlm.nih.gov/sites/entrez?db=nucest&cmd=search&term=BI980944		3044.95	856.633	6661.05	807.305	8058.95	1545.19	5059.67	719.194	4503	448.426	0
BI983149_R	Dr.88255;Dr.93667	0	0	0	0	0	0	0	0	0	0	0	0	0	0	SIM1	single-minded homolog 1 (Drosophila);single-minded homolog 1	0	0	0	http://www.ncbi.nlm.nih.gov/sites/entrez?db=nucest&cmd=search&term=BI983149		3561.92	920.338	9003.07	1878.51	8937.26	1851.89	6575.17	561.891	5461.99	970.395	0
BC055213.1	Dr.86711	0	0	0	CG822-T7	19	2705	0	0	0	0	0	0	0	0	TXNIP	thioredoxin interacting protein;thioredoxin interacting protein	0	0	0	http://www.ncbi.nlm.nih.gov/sites/entrez?db=gene&cmd=search&term=BC055213.1		5165.83	1692.64	12921.4	1060.54	11282.6	2309.23	13908.3	3113.39	5703.48	2193.88	0
BC066732.1	Dr.75408	2	8133800	8154991	0	0	0	0	0	0	0	0	0	0	0	SCDR9 /// RetSDR2 /// RDH-E2	17-beta hydroxysteroid dehydrogenase.;17-beta hydroxysteroid dehydrogenase isoform 1. /// Similar to retinal short-chain dehydrogenase/reductase retSDR2.;Retinal short-chain dehydrogenase/reductase retSDR2 (CTCL tumor antigen Li9-4) (Similar to hydroxysteroid 17-beta dehydrogenase 11). /// Retinal short chain dehydrogenase reductase (Fragment).;Hypothetical protein FLJ33105.;Retinal short chain d…	0	0	0	http://www.ncbi.nlm.nih.gov/sites/entrez?db=gene&cmd=search&term=BC066732.1		2956.66	460.581	1570.02	310.933	1457.31	139.957	2439.3	468.032	1681.38	459.781	0
BC139855.1	0	Zv7_NA289	331186	341303	0	0	0	0	0	0	AL845369	5	14.8	0	0	0	0	0	0	0	http://www.ncbi.nlm.nih.gov/sites/entrez?db=gene&cmd=search&term=BC139855.1		11058	2937.59	2362.66	1697.11	1230.89	355.611	5512.54	1855.91	4071.52	1952.62	0
BG305609_R	Dr.82861	0	0	0	0	0	0	0	0	0	0	0	0	0	0	YTHDF2 /// FLJ31657 /// C20orf21 /// HGRG8 /// BC052970	YTH domain family, member 2;YTH domain family, member 2 /// Hypothetical protein FLJ31657.;Hypothetical protein FLJ35762.;Hypothetical protein (Fragment).;Hypothetical protein. /// chromosome 20 open reading frame 21;C20orf21 protein (Fragment).;chromosome 20 open reading frame 21 /// CLL-associated antigen KW-14.;High-glucose-regulated protein 8.;High-glucose-regulated protein 8 (NY-REN-2 antige…	0	0	0	http://www.ncbi.nlm.nih.gov/sites/entrez?db=nucest&cmd=search&term=BG305609		524.209	96.2	810.362	137.86	909.738	214.919	809.905	78.7038	1266.55	37.3453	0
BG727211_R	Dr.83060	0	0	0	dr12222	23	6170	0	0	0	0	0	0	0	0	TFR2	transferrin receptor 2;transferrin receptor 2;transferrin receptor 2	0	0	0	http://www.ncbi.nlm.nih.gov/sites/entrez?db=nucest&cmd=search&term=BG727211		570.546	314.447	799.815	293.353	821.947	472.13	662.602	412.251	3868.42	1105.01	0
BG728732_R	Dr.121824	0	0	0	0	0	0	0	0	0	0	0	0	0	0	SNX27	sorting nexin family member 27;My014 protein.;Hypothetical protein.;Similar to sorting nexin 27 (Fragment).;sorting nexin family member 27	0	0	0	http://www.ncbi.nlm.nih.gov/sites/entrez?db=nucest&cmd=search&term=BG728732		5616.82	884.754	11039	1601.02	9237.64	1705.94	8142.15	930.753	10411.6	1729.57	0
BG729101	Dr.83202	0	0	0	0	0	0	0	0	0	0	0	0	0	0	DDEF1	development and differentiation enhancing factor 1;DDEF1 protein.;development and differentiation enhancing factor	0	0	0	http://www.ncbi.nlm.nih.gov/sites/entrez?db=nucest&cmd=search&term=BG729101		3761.41	404.395	5987.56	1435.38	9105.23	1842.77	7163.17	631.319	7220.14	326.865	0
BI879059	Dr.83822	0	0	0	0	0	0	0	0	0	0	0	0	0	0	MYH2 /// MYH3 /// MYH13 /// MYH6 /// MYH7 /// MYH4 /// BC007808 /// MYH8 /// MYH1 /// AB040945	myosin, heavy polypeptide 2, skeletal muscle, adult;MYH2 protein.;myosin, heavy polypeptide 2, skeletal muscle, /// myosin, heavy polypeptide 3, skeletal muscle, embryonic;myosin, heavy polypeptide 3, skeletal muscle, /// myosin, heavy polypeptide 13, skeletal muscle;myosin, heavy polypeptide 13, skeletal muscle /// myosin, heavy polypeptide 6, cardiac muscle, alpha (cardiomyopathy, hypertrophic …	0	0	0	http://www.ncbi.nlm.nih.gov/sites/entrez?db=nucest&cmd=search&term=BI879059		10937.3	1509.76	18553.8	3060.56	20222	3457.08	16380.3	1462.45	14859	2468.72	0
BI879059_R	Dr.83822	0	0	0	0	0	0	0	0	0	0	0	0	0	0	MYH2 /// MYH3 /// MYH13 /// MYH6 /// MYH7 /// MYH4 /// BC007808 /// MYH8 /// MYH1 /// AB040945	myosin, heavy polypeptide 2, skeletal muscle, adult;MYH2 protein.;myosin, heavy polypeptide 2, skeletal muscle, /// myosin, heavy polypeptide 3, skeletal muscle, embryonic;myosin, heavy polypeptide 3, skeletal muscle, /// myosin, heavy polypeptide 13, skeletal muscle;myosin, heavy polypeptide 13, skeletal muscle /// myosin, heavy polypeptide 6, cardiac muscle, alpha (cardiomyopathy, hypertrophic …	0	0	0	http://www.ncbi.nlm.nih.gov/sites/entrez?db=nucest&cmd=search&term=BI879059		9225.87	1184.91	14769.6	900.247	17952.4	3575.34	13583.3	736.25	21926.9	1913.41	0
BI879720	0	0	0	0	0	0	0	0	0	0	0	0	0	0	0	0	0	0	0	0	http://www.ncbi.nlm.nih.gov/sites/entrez?db=nucest&cmd=search&term=BI879720		9013.43	1947.12	15514.8	1154.87	20360.5	3734.83	14832.4	273.36	20006.1	1049.38	0
BI879720_R	0	0	0	0	0	0	0	0	0	0	0	0	0	0	0	0	0	0	0	0	http://www.ncbi.nlm.nih.gov/sites/entrez?db=nucest&cmd=search&term=BI879720		3803.1	933.259	8077.74	1024.65	10047	2384.32	7412.19	269.418	9158.05	613.097	0
BI880511	Dr.83863	0	0	0	0	0	0	0	0	0	0	0	0	0	0	KCTD7 /// BC042482 /// FLJ11773	potassium channel tetramerisation domain containing 7;Hypothetical protein FLJ32069.;potassium channel tetramerisation domain /// KCTD7 protein. /// Hypothetical protein.;Hypothetical protein.;Hypothetical protein.;hypothetical protein LOC60673	0	0	0	http://www.ncbi.nlm.nih.gov/sites/entrez?db=nucest&cmd=search&term=BI880511		1937.86	501.541	4319.7	566.904	5839.69	1646.08	5223.27	297.777	5135.72	213.584	0
BI880511_R	Dr.83863	0	0	0	0	0	0	0	0	0	0	0	0	0	0	KCTD7 /// BC042482 /// FLJ11773	potassium channel tetramerisation domain containing 7;Hypothetical protein FLJ32069.;potassium channel tetramerisation domain /// KCTD7 protein. /// Hypothetical protein.;Hypothetical protein.;Hypothetical protein.;hypothetical protein LOC60673	0	0	0	http://www.ncbi.nlm.nih.gov/sites/entrez?db=nucest&cmd=search&term=BI880511		884.742	357.18	2157.77	266.553	2662.3	634.763	2407.64	176.852	1321.79	243.974	0
BI880705	0	0	0	0	0	0	0	0	0	0	0	0	0	0	0	0	0	0	0	0	http://www.ncbi.nlm.nih.gov/sites/entrez?db=nucest&cmd=search&term=BI880705		3538.81	515.926	7624.55	927.766	6687.31	1881.54	5160.15	370.83	7690.95	489.781	0
BQ131690_R	0	0	0	0	0	0	0	0	0	0	0	0	0	0	0	0	0	0	0	0	http://www.ncbi.nlm.nih.gov/sites/entrez?db=nucest&cmd=search&term=BQ131690		5190.66	786.642	2573.02	949.262	2188.02	986.474	7979.05	313.705	2242.69	1162.3	0
ENSDART00000003968	0	12	46587601	46591764	fi67a10.x1	23	5607	0	0	0	0	0	0	LOC793096	0	0	0	0	0	0	http://www.ensembl.org/Danio_rerio/transview?db=core;transcript=ENSDART00000003968		37342.1	3458.55	6189.54	4017.26	12324.4	7316.7	26825.1	5517.35	9580.83	3211.96	0
ENSDART00000004198	0	Zv7_NA402	118878	125527	0	0	0	0	0	0	0	0	0	LOC571928	0	0	0	0	0	0	http://www.ensembl.org/Danio_rerio/transview?db=core;transcript=ENSDART00000004198		14027	3303.11	11420.9	1697.94	8239.88	1048.21	16862.6	1737.43	2331.1	230.141	0
ENSDART00000010026	0	11	30591441	30624244	0	0	0	z22206	11	44.2	0	0	0	LOC559341	0	0	0	0	0	0	http://www.ensembl.org/Danio_rerio/transview?db=core;transcript=ENSDART00000010026		6483.41	1298.02	6660.04	1833.88	9955.7	577.344	8804.65	593.966	11831.9	320.507	0
ENSDART00000011757	0	9	6724821	6732238	0	0	0	0	0	0	0	0	0	Q58FS6_DANRE	Type IV collagen alpha 2 chain (Fragment). [Source:Uniprot/SPTREMBL;Acc:Q58FS6]	0	0	0	0	0	http://www.ensembl.org/Danio_rerio/transview?db=core;transcript=ENSDART00000011757		3764.49	524.352	3529.7	291.388	2590.31	127.183	4474.35	382.301	1661.5	213.888	0
ENSDART00000013241	0	8	2743987	2753624	0	0	0	0	0	0	0	0	0	LOC564423	0	0	0	0	0	0	http://www.ensembl.org/Danio_rerio/transview?db=core;transcript=ENSDART00000013241		1380.45	298.475	410.992	14.584	424.103	61.0175	1107.69	204.183	639.02	46.2326	0
ENSDART00000014945	0	11	22665123	22687351	fc07b09.x1	6	6034	0	0	0	AW128579	16	79.1	hcfc1	hypothetical protein LOC564853 [Source:RefSeq_peptide;Acc:NP_001038529]	0	0	0	0	0	http://www.ensembl.org/Danio_rerio/transview?db=core;transcript=ENSDART00000014945		2357.98	157.392	1468.67	270.18	1364.65	141.483	1740.49	261.113	1404.46	210.302	0
ENSDART00000017236	0	7	39957976	39974927	bz31m15.z	5	1994	0	0	0	0	0	0	OSBP2 (3 of 3)	Oxysterol-binding protein 2 (Oxysterol-binding protein-related protein 4) (OSBP-related protein 4) (ORP-4). [Source:Uniprot/SWISSPROT;Acc:Q969R2]	0	0	0	0	0	http://www.ensembl.org/Danio_rerio/transview?db=core;transcript=ENSDART00000017236		2015.46	144.23	2217.98	104.499	1864.36	17.1919	2045.86	240.896	3288.65	235.16	0
ENSDART00000017375	0	23	39999116	40011051	0	0	0	0	0	0	0	0	0	LOC572249	0	0	0	0	0	0	http://www.ensembl.org/Danio_rerio/transview?db=core;transcript=ENSDART00000017375		1664.08	385.616	2156.12	266.272	1886.56	304.401	2070.58	97.2896	4501.69	566.029	0
ENSDART00000026719	0	20	35658108	35678218	0	0	0	0	0	0	0	0	0	Q5RGD1_DANRE	Novel protein similar to vertebrate syntaxin binding protein (Fragment). [Source:Uniprot/SPTREMBL;Acc:Q5RGD1]	0	0	0	0	0	http://www.ensembl.org/Danio_rerio/transview?db=core;transcript=ENSDART00000026719		1548.75	480.723	2597.54	202.706	3462.12	698.592	3264.64	314.794	3653.48	985.261	0
ENSDART00000028695	0	3	52328524	52330824	0	0	0	0	0	0	0	0	0	0	0	0	0	0	0	0	http://www.ensembl.org/Danio_rerio/transview?db=core;transcript=ENSDART00000028695		6686.04	1050.65	3559.19	275.824	4192.47	443.332	5720.37	748.126	2804.95	350.725	0
ENSDART00000030246	0	6	9114485	9150035	0	0	0	0	0	0	0	0	0	ATP7B	Copper-transporting ATPase 2 (EC 3.6.3.4) (Copper pump 2) (Wilson disease-associated protein). [Source:Uniprot/SWISSPROT;Acc:P35670]	0	0	0	0	0	http://www.ensembl.org/Danio_rerio/transview?db=core;transcript=ENSDART00000030246		2152.59	458.965	844.794	75.1054	940.879	134.772	1273.17	182.233	1032.22	176.378	0
ENSDART00000045928	0	24	35215147	35231859	fb18g10.u1	24	5074	0	0	0	vmhc	2	66.3	smyhc1l	similar to slow myosin heavy chain 1 (LOC100001366), mRNA [Source:RefSeq_dna;Acc:XR_029314]	0	0	0	0	0	http://www.ensembl.org/Danio_rerio/transview?db=core;transcript=ENSDART00000045928		2530.39	388.61	1368.26	258.728	814.244	227.672	1658.34	780.35	514.183	151.711	0
ENSDART00000046048	0	24	35262115	35271243	0	0	0	0	0	0	vmhc	2	66.3	0	0	0	0	0	0	0	http://www.ensembl.org/Danio_rerio/transview?db=core;transcript=ENSDART00000046048		3791.02	656.462	1893.04	141.562	1661.72	238.273	2801.31	602.203	586.204	87.9494	0
ENSDART00000031793	0	15	38974152	39027312	0	0	0	0	0	0	grik1	10	47.1	LOC561540	0	0	0	0	0	0	http://www.ensembl.org/Danio_rerio/transview?db=core;transcript=ENSDART00000031793		343.449	72.9221	354.986	30.5882	370.383	41.6918	547.82	58.8811	881.838	59.5508	0
ENSDART00000031970	0	5	137757	151806	0	0	0	0	0	0	0	0	0	HOOK3	Hook homolog 3 (hHK3). [Source:Uniprot/SWISSPROT;Acc:Q86VS8]	0	0	0	0	0	http://www.ensembl.org/Danio_rerio/transview?db=core;transcript=ENSDART00000031970		4943.67	614.471	3157.87	648.833	3423.28	276.316	4571.64	541.35	7916.6	463.712	0
ENSDART00000032795	0	Zv7_NA1024	65921	71338	0	0	0	0	0	0	vmhc	2	66.3	0	0	0	0	0	0	0	http://www.ensembl.org/Danio_rerio/transview?db=core;transcript=ENSDART00000032795		33480.5	5121.93	21131.1	8298.08	18324.1	2745.89	31536.6	4007.73	6073.13	1231.83	0
ENSDART00000033943	0	17	33309260	33323181	0	0	0	0	0	0	0	0	0	mamdc1	Novel protein (Fragment). [Source:Uniprot/SPTREMBL;Acc:Q7ZZ84]	0	0	0	0	0	http://www.ensembl.org/Danio_rerio/transview?db=core;transcript=ENSDART00000033943		4252.95	768.105	5863.88	443.992	6948.86	690.935	5619.77	557.016	7307.4	381.532	0
ENSDART00000037399	0	6	47374615	47375563	zk11f23.sp6	6	2387	0	0	0	0	0	0	PCBP3 (2 of 2)	Poly(rC)-binding protein 3 (Alpha-CP3). [Source:Uniprot/SWISSPROT;Acc:P57721]	0	0	0	0	0	http://www.ensembl.org/Danio_rerio/transview?db=core;transcript=ENSDART00000037399		6301.04	1489.42	9357.08	1557.51	11026.1	622.774	9804.02	628.5	10009.5	955.213	0
ENSDART00000040203	0	23	17700142	17754820	0	0	0	0	0	0	0	0	0	LOC558525	0	0	0	0	0	0	http://www.ensembl.org/Danio_rerio/transview?db=core;transcript=ENSDART00000040203		2026.58	647.826	3061.84	1082.27	4519.74	621.757	2975.6	358.328	5776.78	888.45	0
ENSDART00000040312	0	23	7501636	7535505	0	0	0	0	0	0	plxnb1	23	43.1	LOC798879	0	0	0	0	0	0	http://www.ensembl.org/Danio_rerio/transview?db=core;transcript=ENSDART00000040312		1854.73	263.095	1938.55	170.766	1858.6	205.228	2006.56	177.999	3256.95	169.33	0
ENSDART00000041505	0	2	32340434	32341914	0	0	0	0	0	0	0	0	0	LOC100000477	0	0	0	0	0	0	http://www.ensembl.org/Danio_rerio/transview?db=core;transcript=ENSDART00000041505		6364.76	827.561	2168.41	449.003	2758.09	568.013	3753.51	1075.53	4588.13	1044.55	0
ENSDART00000046350	0	23	16249647	16270608	0	0	0	0	0	0	0	0	0	FAM120C	UPF0318 protein FAM120C (Tumor antigen BJ-HCC-21). [Source:Uniprot/SWISSPROT;Acc:Q9NX05]	0	0	0	0	0	http://www.ensembl.org/Danio_rerio/transview?db=core;transcript=ENSDART00000046350		5907.99	358.196	3442.74	624.804	3484.87	363.86	6204.77	570.765	3599.39	451.549	0
ENSDART00000047132	0	21	30764213	30765398	0	0	0	0	0	0	0	0	0	LOC100003704	0	0	0	0	0	0	http://www.ensembl.org/Danio_rerio/transview?db=core;transcript=ENSDART00000047132		1002.31	161.054	519.499	47.9102	507.562	47.4398	684.193	161.097	569.322	116.502	0
ENSDART00000053637	0	21	45861339	45877829	0	0	0	0	0	0	0	0	0	LOC799030	0	0	0	0	0	0	http://www.ensembl.org/Danio_rerio/transview?db=core;transcript=ENSDART00000053637		2345.68	318.669	2834.88	207.082	3660.36	483.926	3978.45	473.401	6259.17	11.5069	0
ENSDART00000055264	0	3	32717693	32744734	0	0	0	0	0	0	0	0	0	LOC568543	0	0	0	0	0	0	http://www.ensembl.org/Danio_rerio/transview?db=core;transcript=ENSDART00000055264		795.129	89.7163	1141.74	65.289	1054.61	80.0253	1295.1	118.553	1712.78	303.282	0
ENSDART00000055562	0	4	40863468	40872172	0	0	0	0	0	0	0	0	0	0	0	0	0	0	0	0	http://www.ensembl.org/Danio_rerio/transview?db=core;transcript=ENSDART00000055562		6103.8	980.847	2001.44	1326.91	1356.25	909.024	4388.81	904.568	6415.75	1143.17	0
ENSDART00000056134	0	6	58556363	58567957	0	0	0	0	0	0	0	0	0	STMN3	Stathmin-3 (SCG10-like protein). [Source:Uniprot/SWISSPROT;Acc:Q9NZ72]	0	0	0	0	0	http://www.ensembl.org/Danio_rerio/transview?db=core;transcript=ENSDART00000056134		924.168	161.664	782.585	25.2587	1043.98	54.599	779.015	215.333	1938.84	132.42	0
ENSDART00000058647	0	3	10878230	10880959	0	0	0	0	0	0	0	0	0	LOC795632	0	0	0	0	0	0	http://www.ensembl.org/Danio_rerio/transview?db=core;transcript=ENSDART00000058647		748.554	85.6233	469.216	60.9186	470.699	108.163	385.999	25.2524	389.7	85.3145	0
ENSDART00000062563	0	2	17292049	17306902	0	0	0	0	0	0	0	0	0	0	0	0	0	0	0	0	http://www.ensembl.org/Danio_rerio/transview?db=core;transcript=ENSDART00000062563		1829.51	150.244	1023.52	127.45	1355.08	210.92	1125.5	136.058	750.814	180.179	0
ENSDART00000064186	0	8	2733343	2753631	0	0	0	0	0	0	0	0	0	LOC564423	0	0	0	0	0	0	http://www.ensembl.org/Danio_rerio/transview?db=core;transcript=ENSDART00000064186		2353.33	266.994	1294.65	146.19	1155.4	265.661	2438.71	357.693	2620.64	97.4416	0
ENSDART00000064807	0	Zv7_NA1024	639	5177	0	0	0	0	0	0	vmhc	2	66.3	0	0	0	0	0	0	0	http://www.ensembl.org/Danio_rerio/transview?db=core;transcript=ENSDART00000064807		43643	3758.52	29891.5	14206.8	31084.9	4195.73	41528.2	6717.18	6821.06	604.794	0
ENSDART00000065294	0	16	37344908	37352571	0	0	0	0	0	0	0	0	0	Q4V9H1_DANRE	LOC570454 protein (Fragment). [Source:Uniprot/SPTREMBL;Acc:Q4V9H1]	0	0	0	0	0	http://www.ensembl.org/Danio_rerio/transview?db=core;transcript=ENSDART00000065294		1608.26	90.2776	1059.63	68.1654	1171.53	214.987	1290.91	170.467	761.76	82.9108	0
ENSDART00000067734	0	Zv7_NA360	55531	58855	0	0	0	0	0	0	0	0	0	zgc:77396	hypothetical protein LOC402964 [Source:RefSeq_peptide;Acc:NP_991228]	0	0	0	0	0	http://www.ensembl.org/Danio_rerio/transview?db=core;transcript=ENSDART00000067734		3873.31	437.642	3103.23	630.4	2605.12	510.8	4926.33	948.558	7580.47	465.427	0
ENSDART00000073934	0	3	5829750	5850262	0	0	0	0	0	0	0	0	0	RDH8 (1 of 3)	retinol dehydrogenase 8 (all-trans) [Source:RefSeq_peptide;Acc:NP_056540]	0	0	0	0	0	http://www.ensembl.org/Danio_rerio/transview?db=core;transcript=ENSDART00000073934		1055.55	159.406	1710.65	428.121	2638.1	296.503	1804.47	361.58	2132.56	259.194	0
ENSDART00000074253	0	13	9421546	9429752	0	0	0	0	0	0	0	0	0	LOC100001225	0	0	0	0	0	0	http://www.ensembl.org/Danio_rerio/transview?db=core;transcript=ENSDART00000074253		2717.94	831.664	510.732	103.496	805.164	325.635	819.844	260.84	1436.36	357.105	0
ENSDART00000075522	0	13	37859961	37904909	Custom-5137	13	3958	id:ibd5137	13	423.38	AI626212	13	68.3	LOC559003	0	0	0	0	0	0	http://www.ensembl.org/Danio_rerio/transview?db=core;transcript=ENSDART00000075522		8450.92	792.577	5303.66	1256.71	4648.68	297.971	7497.69	1007.39	5451.1	1094.19	0
ENSDART00000076005	0	8	3228058	3231360	0	0	0	0	0	0	0	0	0	0	0	0	0	0	0	0	http://www.ensembl.org/Danio_rerio/transview?db=core;transcript=ENSDART00000076005		494.809	115.293	774.744	85.7223	754.498	116.202	1144.65	157.996	1080.1	103.95	0
ENSDART00000077742	0	16	25065188	25073543	0	0	0	0	0	0	0	0	0	LOC100005846	0	0	0	0	0	0	http://www.ensembl.org/Danio_rerio/transview?db=core;transcript=ENSDART00000077742		3013.3	925.236	6367.93	1382.57	6200.88	1597.46	6129.84	587.989	7140.92	1200.32	0
ENSDART00000078250	0	16	22450633	22473129	0	0	0	0	0	0	0	0	0	Q1L695_DANRE	NOR1. [Source:Uniprot/SPTREMBL;Acc:Q1L695]	0	0	0	0	0	http://www.ensembl.org/Danio_rerio/transview?db=core;transcript=ENSDART00000078250		2141.04	327.102	851.873	211.77	1212.28	334.001	1222.86	302.657	1104.75	264.512	0
ENSDART00000078554	0	18	28799592	28800536	0	0	0	0	0	0	0	0	0	0	0	0	0	0	0	0	http://www.ensembl.org/Danio_rerio/transview?db=core;transcript=ENSDART00000078554		455.642	91.4369	579.865	104.381	537.317	156.699	296.749	15.4706	1420.69	185.685	0
ENSDART00000078697	0	21	16724896	16734949	0	0	0	0	0	0	tmem45b	21	70.5	tmem45b	Transmembrane protein 45B. [Source:Uniprot/SWISSPROT;Acc:Q6P0S3]	0	0	0	0	0	http://www.ensembl.org/Danio_rerio/transview?db=core;transcript=ENSDART00000078697		6044.28	949.283	2216.31	637.88	2826.06	164.679	6070.97	1118.42	7263.61	123.811	0
ENSDART00000079346	0	3	16492077	16497063	0	0	0	0	0	0	0	0	0	zgc:112320	Zgc:158528 protein. [Source:Uniprot/SPTREMBL;Acc:Q502C6]	0	0	0	0	0	http://www.ensembl.org/Danio_rerio/transview?db=core;transcript=ENSDART00000079346		5319.42	2218.57	1098.24	752.995	681.103	181.469	745.711	161.431	640.802	38.4176	0
ENSDART00000079941	0	9	16217135	16230082	0	0	0	0	0	0	0	0	0	neb	Novel protein similar to vertebrate nebulin (NEB) (Fragment). [Source:Uniprot/SPTREMBL;Acc:Q1MSY0]	0	0	0	0	0	http://www.ensembl.org/Danio_rerio/transview?db=core;transcript=ENSDART00000079941		27270.9	3286.35	30707.4	3027.51	24371.3	2593	25114.8	5688.93	7754.57	475.865	0
ENSDART00000080372	0	16	10330318	10338100	0	0	0	0	0	0	0	0	0	XR_029887.1	hypothetical LOC569109 (LOC569109), mRNA [Source:RefSeq_dna;Acc:XR_029887]	0	0	0	0	0	http://www.ensembl.org/Danio_rerio/transview?db=core;transcript=ENSDART00000080372		8138.66	1642.15	3631.79	862.524	3542.82	206.064	4341.86	623.115	4558.16	650.106	0
ENSDART00000091828	0	17	7469714	7537273	0	0	0	0	0	0	0	0	0	0	0	0	0	0	0	0	http://www.ensembl.org/Danio_rerio/transview?db=core;transcript=ENSDART00000091828		1608.1	302.788	1566.5	326.119	2068.73	320.436	1607.83	299.94	3620.56	401.958	0
ENSDART00000083366	0	Zv7_scaffold2612	157981	169331	0	0	0	0	0	0	0	0	0	LOC557820	0	0	0	0	0	0	http://www.ensembl.org/Danio_rerio/transview?db=core;transcript=ENSDART00000083366		663.029	125.655	756.932	93.3248	721.887	79.9841	763.103	109.155	1609.24	209.018	0
ENSDART00000083586	0	1	51444447	51455897	0	0	0	0	0	0	0	0	0	sb:cb184	cartilage acidic protein 1 [Source:RefSeq_peptide;Acc:NP_001073647]	0	0	0	0	0	http://www.ensembl.org/Danio_rerio/transview?db=core;transcript=ENSDART00000083586		1421.63	440.463	1976.12	333.306	2419.74	590.402	2844.71	1192.56	5795.9	489.219	0
ENSDART00000084929	0	13	38780642	38785424	0	0	0	0	0	0	0	0	0	0	0	0	0	0	0	0	http://www.ensembl.org/Danio_rerio/transview?db=core;transcript=ENSDART00000084929		3040.5	181.349	1434.36	57.1049	1409.28	104.159	2348.93	144.388	1407.15	731.491	0
ENSDART00000085230	0	13	37997291	38016482	fj46c01.x1	13	3224	0	0	0	0	0	0	LOC571909	0	0	0	0	0	0	http://www.ensembl.org/Danio_rerio/transview?db=core;transcript=ENSDART00000085230		1759.76	310.403	1337.72	303.181	2002.58	155.288	2112.38	282.092	4085.62	249.776	0
ENSDART00000085653	0	16	26621157	26638177	0	0	0	0	0	0	0	0	0	LOC795272	0	0	0	0	0	0	http://www.ensembl.org/Danio_rerio/transview?db=core;transcript=ENSDART00000085653		1133.53	220.603	1640.94	161	1457.04	178.749	1445.56	372.622	2618.61	116.964	0
ENSDART00000086001	0	21	29402259	29418916	0	0	0	0	0	0	0	0	0	LOC560654	0	0	0	0	0	0	http://www.ensembl.org/Danio_rerio/transview?db=core;transcript=ENSDART00000086001		485.265	51.2193	624.649	80.2433	576.811	131.71	519.443	28.1851	1148.14	110.775	0
ENSDART00000086790	0	21	37261118	37267343	0	0	0	0	0	0	0	0	0	0	0	0	0	0	0	0	http://www.ensembl.org/Danio_rerio/transview?db=core;transcript=ENSDART00000086790		1592.67	173.053	2250.4	144.487	2277.78	311.741	2103.96	144.891	3136.29	568.365	0
ENSDART00000088403	0	6	18529589	18627425	0	0	0	0	0	0	kif1b	23	91.3	KIF1A (2 of 2)	Kinesin-like protein KIF1A (Axonal transporter of synaptic vesicles) (Microtubule-based motor KIF1A) (UNC-104-and KIF1A-related protein) (hUNC-104). [Source:Uniprot/SWISSPROT;Acc:Q12756]	0	0	0	0	0	http://www.ensembl.org/Danio_rerio/transview?db=core;transcript=ENSDART00000088403		2671.59	776.512	4880.26	691.357	5716.44	288.417	4757.44	663.16	5114.09	1403.55	0
ENSDART00000089160	0	Zv7_NA1024	10301	24321	0	0	0	fd14a01	22	25.22	myhz2	5	69.2	XR_030132.1	hypothetical LOC571931 (LOC571931), mRNA [Source:RefSeq_dna;Acc:XR_030132]	0	0	0	0	0	http://www.ensembl.org/Danio_rerio/transview?db=core;transcript=ENSDART00000089160		47818.1	6042.42	27230.7	12137.1	25585.8	4121.42	41665.8	4971.01	12220.9	442.106	0
ENSDART00000089203	0	Zv7_NA1024	9741	24318	0	0	0	0	0	0	myhz2	5	69.2	XR_030132.1	hypothetical LOC571931 (LOC571931), mRNA [Source:RefSeq_dna;Acc:XR_030132]	0	0	0	0	0	http://www.ensembl.org/Danio_rerio/transview?db=core;transcript=ENSDART00000089203		44948.6	3940.21	32204.1	14906.6	22205.9	5600.62	48125.7	1388.19	14425.6	1944.18	0
ENSDART00000089765	0	3	15544966	15572713	0	0	0	0	0	0	0	0	0	LOC555537	0	0	0	0	0	0	http://www.ensembl.org/Danio_rerio/transview?db=core;transcript=ENSDART00000089765		3528.42	507.641	1432.13	391.727	1885.23	368.646	2662.21	367.434	2202.87	614.434	0
ENSDART00000090254	0	8	11176223	11183558	0	0	0	0	0	0	0	0	0	0	0	0	0	0	0	0	http://www.ensembl.org/Danio_rerio/transview?db=core;transcript=ENSDART00000090254		4742.78	159.928	3992.36	263.387	4378.12	183.208	4612.97	26.7802	3179.53	454.949	0
ENSDART00000092500	0	23	3952388	3964220	0	0	0	0	0	0	0	0	0	LOC570956	0	0	0	0	0	0	http://www.ensembl.org/Danio_rerio/transview?db=core;transcript=ENSDART00000092500		5935.84	899.045	2978.01	408.116	3662.8	386.234	3606.36	322.694	3817.47	285.402	0
ENSDART00000092937	0	19	1336466	1336825	0	0	0	0	0	0	0	0	0	XR_029175.1	hypothetical protein LOC798762 (LOC798762), mRNA [Source:RefSeq_dna;Acc:XR_029175]	0	0	0	0	0	http://www.ensembl.org/Danio_rerio/transview?db=core;transcript=ENSDART00000092937		1156.31	153.059	1580.9	296.502	1814.25	175.066	1540.13	206.614	2435.26	412.41	0
ENSDART00000093093	0	25	596195	607315	0	0	0	0	0	0	0	0	0	LOC796974	0	0	0	0	0	0	http://www.ensembl.org/Danio_rerio/transview?db=core;transcript=ENSDART00000093093		633.179	164.903	896.525	194.352	795.601	224.802	955.665	199.838	1773.47	94.4027	0
ENSDART00000097306	0	Zv7_NA5039	33	6122	fc49e05	7	2599	0	0	0	0	0	0	0	0	0	0	0	0	0	http://www.ensembl.org/Danio_rerio/transview?db=core;transcript=ENSDART00000097306		1760.85	284.851	1934.56	147.946	1890.9	254.651	1962.11	278.679	4250.2	654.174	0
ENSDART00000097346	0	Zv7_NA1097	114873	143029	0	0	0	0	0	0	0	0	0	TOM1L2 (2 of 2)	TOM1-like protein 2 (Target of Myb-like protein 2). [Source:Uniprot/SWISSPROT;Acc:Q6ZVM7]	0	0	0	0	0	http://www.ensembl.org/Danio_rerio/transview?db=core;transcript=ENSDART00000097346		1711.73	281.029	1948.79	498.663	1680.56	73.062	1783.1	250.497	3933.61	481.638	0
ENSDART00000097909	0	7	68732563	68732973	0	0	0	fe01e06	7	0	AI436993	15	137.2	A2VD44_DANRE	Hypothetical protein. [Source:Uniprot/SPTREMBL;Acc:A2VD44]	0	0	0	0	0	http://www.ensembl.org/Danio_rerio/transview?db=core;transcript=ENSDART00000097909		7083.86	489.39	4748.27	812.139	4707.21	632.244	6455.04	241.25	3978.02	726.456	0
ENSDART00000098400	0	Zv7_NA711	107712	160577	0	0	0	0	0	0	0	0	0	LOC100007176	0	0	0	0	0	0	http://www.ensembl.org/Danio_rerio/transview?db=core;transcript=ENSDART00000098400		3003.23	842.643	4484.74	1002.17	6515.4	678.519	6740.48	565.195	7762.89	954.842	0
ENSDART00000099570	0	13	48027674	48061473	0	0	0	0	0	0	0	0	0	A0JMQ1_DANRE	Hypothetical protein (Fragment). [Source:Uniprot/SPTREMBL;Acc:A0JMQ1]	0	0	0	0	0	http://www.ensembl.org/Danio_rerio/transview?db=core;transcript=ENSDART00000099570		2651.13	356.111	1291.19	195.814	1456.68	87.2826	2537.63	264.949	2568.03	320.562	0
ENSDART00000099995	0	4	32627115	32627627	0	0	0	0	0	0	0	0	0	0	0	0	0	0	0	0	http://www.ensembl.org/Danio_rerio/transview?db=core;transcript=ENSDART00000099995		10619.9	778.121	8173.36	1572.93	9843.3	1259.51	8007.8	1273.04	3050.78	342.05	0
ENSDART00000100728	0	9	28977568	28989588	0	0	0	0	0	0	0	0	0	Q4VBI8_DANRE	LOC566608 protein (Fragment). [Source:Uniprot/SPTREMBL;Acc:Q4VBI8]	0	0	0	0	0	http://www.ensembl.org/Danio_rerio/transview?db=core;transcript=ENSDART00000100728		2545.17	668.859	3366.42	511.392	4333.4	835.002	3528.02	223.073	6384.4	825.619	0
ENSDART00000100732	0	2	5899973	5926894	0	0	0	0	0	0	0	0	0	Q0P7H7_DANRE	Alpha 2,6-sialyltransferase ST6GalNAc V-r2 (Fragment). [Source:Uniprot/SPTREMBL;Acc:Q0P7H7]	0	0	0	0	0	http://www.ensembl.org/Danio_rerio/transview?db=core;transcript=ENSDART00000100732		533.889	97.067	524.758	56.5397	583.224	99.7499	594.649	59.723	1328.98	138.91	0
ENSDART00000102250	0	23	43545404	43553428	0	0	0	0	0	0	0	0	0	0	0	0	0	0	0	0	http://www.ensembl.org/Danio_rerio/transview?db=core;transcript=ENSDART00000102250		674.36	160.62	1265.9	132.375	971.836	355.579	1137.19	81.8536	2524.11	524.403	0
ENSDART00000102345	0	16	33943211	33945835	0	0	0	0	0	0	0	0	0	TXNIP (3 of 3)	Thioredoxin-interacting protein (Vitamin D3 up-regulated protein 1) (Thioredoxin-binding protein 2). [Source:Uniprot/SWISSPROT;Acc:Q9H3M7]	0	0	0	0	0	http://www.ensembl.org/Danio_rerio/transview?db=core;transcript=ENSDART00000102345		9158.6	1657.62	17723.4	4592.49	16745.2	2012.19	21919.1	3558.53	11834.8	3209.9	0
ENSDART00000103801	0	17	40487004	40589081	0	0	0	0	0	0	0	0	0	A1L2A0_DANRE	Hypothetical protein (Fragment). [Source:Uniprot/SPTREMBL;Acc:A1L2A0]	0	0	0	0	0	http://www.ensembl.org/Danio_rerio/transview?db=core;transcript=ENSDART00000103801		1207.71	208.311	920.808	133.75	982.131	128.7	1293.16	210.085	2583.12	368.405	0
ENSDART00000104213	0	11	10597054	10605024	0	0	0	0	0	0	AI330623	11	34.6	LOC556118	0	0	0	0	0	0	http://www.ensembl.org/Danio_rerio/transview?db=core;transcript=ENSDART00000104213		1430.64	349.295	451.027	68.102	623.541	59.3848	711.213	202.443	550.628	270.826	0
ENSDART00000104815	0	23	13237533	13254615	0	0	0	0	0	0	0	0	0	0	0	0	0	0	0	0	http://www.ensembl.org/Danio_rerio/transview?db=core;transcript=ENSDART00000104815		738.699	97.5355	468.753	28.3371	418.378	58.1257	403.235	84.8371	361.52	72.8643	0
ENSDART00000106437	0	22	1080771	1081597	0	0	0	0	0	0	BC078257	17	113.6	0	0	0	0	0	0	0	http://www.ensembl.org/Danio_rerio/transview?db=core;transcript=ENSDART00000106437		1709.52	164.062	2472	144.329	2121.19	242.044	1953.99	41.9912	2361.91	147.189	0
NM_001001846	0	Zv7_NA19	33655	34667	0	0	0	0	0	0	0	0	0	0	0	0	0	PURA	Homo sapiens	purine-rich element binding protein A	http://www.ncbi.nlm.nih.gov/entrez/viewer.fcgi?db=nuccore&id=49227660		7096.5	457.31	7803.36	740.165	8330.05	421.706	8010.16	546.248	10750.7	608.503	0
NM_001002074	0	25	16145442	16161315	0	0	0	0	0	0	BC045406	1	92.9	0	0	0	0	DKFZp686D0972	Homo sapiens	similar to RIKEN cDNA 4732495G21 gene	http://www.ncbi.nlm.nih.gov/entrez/viewer.fcgi?db=nuccore&id=50344801		26180.2	4335.71	11441.1	5202.94	12430	3746.45	29108.8	2987.28	8219.58	4144.78	0
NM_001003620	0	2	34736263	34749172	0	0	0	0	0	0	casq2	9	67.9	0	0	0	0	0	0	0	http://www.ncbi.nlm.nih.gov/entrez/viewer.fcgi?db=nuccore&id=57768879		60304.9	3260.37	57164.3	3885.54	62610.5	280.082	59989.7	3804.41	15906.7	17824.8	0
NM_001003888	0	14	5228954	5237322	0	0	0	0	0	0	0	0	0	0	0	0	0	POLR1D	Homo sapiens	polymerase (RNA) I polypeptide D, 16kDa	http://www.ncbi.nlm.nih.gov/entrez/viewer.fcgi?db=nuccore&id=51468042		1566.29	200.328	1956.15	93.3418	1584.62	49.4552	1432.49	167.903	3075.98	79.8222	0
NM_001004577	0	3	56686416	56694403	0	0	0	0	0	0	0	0	0	0	0	0	0	0	0	0	http://www.ncbi.nlm.nih.gov/entrez/viewer.fcgi?db=nuccore&id=52218999		4066.27	566.891	2372.92	189.492	2112.98	40.7399	3251.47	670.452	2842.94	279.338	0
NM_001005928	0	0	0	0	z7234	24	5189	0	0	0	0	0	0	0	0	0	0	0	0	0	http://www.ncbi.nlm.nih.gov/entrez/viewer.fcgi?db=nuccore&id=54400353		2600.9	327.795	3133.52	531.776	3466.26	592.349	3336.54	329.605	7044.55	693.919	0
NM_001013027	0	3	52942125	52942941	0	0	0	0	0	0	0	0	0	0	0	0	0	HBD	Homo sapiens	hemoglobin, delta	http://www.ncbi.nlm.nih.gov/entrez/viewer.fcgi?db=nuccore&id=61556715		35347.6	4786.86	26602.7	10530	19188.4	1009.04	29416.5	6161.53	6389.12	1217.95	0
NM_001017877	0	13	28928592	28938105	0	0	0	0	0	0	0	0	0	0	0	0	0	RGR	Homo sapiens	retinal G protein coupled receptor	http://www.ncbi.nlm.nih.gov/entrez/viewer.fcgi?db=nuccore&id=62955722		763.264	178.858	1225.85	276.489	1080.42	164.617	1396.97	206.549	3460.86	933.97	0
NM_001020536	0	13	28952805	28956659	0	0	0	0	0	0	0	0	0	0	0	0	0	LRIT2	Homo sapiens	leucine-rich repeat, immunoglobulin-like and transmembrane domains 2	http://www.ncbi.nlm.nih.gov/entrez/viewer.fcgi?db=nuccore&id=66472675		184.217	55.4601	349.009	57.7337	286.116	50.4092	394.988	77.3277	641.243	60.13	0
NM_001033093	0	3	52935434	52936263	0	0	0	0	0	0	0	0	0	0	0	0	0	LOC287167	Rattus norvegicus	globin, alpha	http://www.ncbi.nlm.nih.gov/entrez/viewer.fcgi?db=nuccore&id=74315903		61798	1768.51	60916.6	3119.58	51434.3	2974.43	60960.3	1849.82	21868.4	4177.91	0
NM_001034990	0	Zv7_NA3370	3772	4550	0	0	0	0	0	0	0	0	0	0	0	0	0	0	0	0	http://www.ncbi.nlm.nih.gov/entrez/viewer.fcgi?db=nuccore&id=77993341		3393	269.129	2025.94	71.0774	2406.1	707.854	3182.86	518.011	6358.12	185.812	0
NM_001037439	0	0	0	0	0	0	0	0	0	0	0	0	0	0	0	0	0	0	0	0	http://www.ncbi.nlm.nih.gov/entrez/viewer.fcgi?db=nuccore&id=82658315		7066.04	1164.19	3606.56	358.444	3074.06	363.267	5628.31	867.514	11398.2	1212.66	0
NM_001045436	0	18	31171381	31174006	CG2329-T7	0	0	0	0	0	0	0	0	0	0	0	0	0	0	0	http://www.ncbi.nlm.nih.gov/entrez/viewer.fcgi?db=nuccore&id=113678775		4708.96	615.495	3994.97	720.649	5120.17	416.661	5004.02	379.479	11023.1	831.887	0
NM_001077767	0	17	21012308	21040485	fb12e05.u1	12	2222	papss2	12	193.44	0	0	0	0	0	0	0	APS2	Arabidopsis thaliana	APS2 (ATP SULFURYLASE PRECURSOR)	http://www.ncbi.nlm.nih.gov/entrez/viewer.fcgi?db=nuccore&id=118150553		7341.66	656.332	1855.13	59.6697	2484.7	880.615	5285.86	622.043	3526.8	3125.86	0
NM_001080003	0	21	30347125	30424688	zc65d12.za	0	0	fb26g06	21	2925	0	0	0	0	0	0	0	0	0	0	http://www.ncbi.nlm.nih.gov/entrez/viewer.fcgi?db=nuccore&id=121582369		5895.69	808.713	3858.05	497.101	3715.63	618.688	5553.72	609.051	2817.38	589.94	0
NM_001080179	0	21	32206272	32229518	0	0	0	0	0	0	0	0	0	0	0	0	0	0	0	0	http://www.ncbi.nlm.nih.gov/entrez/viewer.fcgi?db=nuccore&id=122114562		2046.27	332.097	1403.66	216.859	1623.18	265.382	1245.48	226.166	400.897	124.509	0
NM_001089332	0	3	53610309	53652946	0	0	0	zsnp207	2	387.35	0	0	0	0	0	0	0	0	0	0	http://www.ncbi.nlm.nih.gov/entrez/viewer.fcgi?db=nuccore&id=147903734		2282.9	345.53	1308.55	234.932	1269.98	268.834	1631.98	151.997	1204.63	394.784	0
NM_131636	0	11	16016738	16018967	0	0	0	0	0	0	fez	11	42.2	0	0	0	0	FEZF2	Homo sapiens	FEZ family zinc finger 2	http://www.ncbi.nlm.nih.gov/entrez/viewer.fcgi?db=nuccore&id=18858666		715.775	221.183	1786.93	271.494	1496.14	370.022	1510.12	228.756	2156.61	583.431	0
NM_131685	0	3	62156946	62199140	fj35g11.x1	16	808	0	0	0	atp1a3a	19	37.6	0	0	0	0	0	0	0	http://www.ncbi.nlm.nih.gov/entrez/viewer.fcgi?db=nuccore&id=70778733		15656.1	2178.35	24813.4	2713.95	23996.6	2298.85	29173.6	317.261	23950	1074.01	0
NM_170767	0	22	23098594	23105620	fb66b04	22	2627	fb59d07	22	2647	AA566636	22	43.8	0	0	0	0	0	0	0	http://www.ncbi.nlm.nih.gov/entrez/viewer.fcgi?db=nuccore&id=25092673		28252.2	8010.98	17065.1	6374.99	7787.25	4496.16	12396.9	7057.26	1477.22	661.427	0
NM_200214	0	Zv7_NA3183	3048	6391	0	0	0	0	0	0	0	0	0	0	0	0	0	UBAP1	Homo sapiens	ubiquitin associated protein 1	http://www.ncbi.nlm.nih.gov/entrez/viewer.fcgi?db=nuccore&id=41055553		9612.51	261.385	6953.82	734.264	7388.9	597.373	8624.85	378.682	9110.94	216.78	0
NM_200516	0	Zv7_NA4811	2337	2501	zf-e524	2	439	0	0	0	mylz3	1	16.1	0	0	0	0	0	0	0	http://www.ncbi.nlm.nih.gov/entrez/viewer.fcgi?db=nuccore&id=41055822		31964.6	2075.28	17353.3	7863.81	15194.6	2008.91	29362.6	1356.29	12056.9	3809.72	0
NM_201302	0	Zv7_NA53	19729	25752	0	0	0	0	0	0	sec22l1a	2	40.3	0	0	0	0	0	0	0	http://www.ncbi.nlm.nih.gov/entrez/viewer.fcgi?db=nuccore&id=41152019		3555.55	208.135	3843.82	731.078	3677.03	62.7283	3659.42	188.479	6176.81	199.328	0
NM_205598	0	14	38622461	38768188	0	0	0	0	0	0	0	0	0	0	0	0	0	GRIA1	Homo sapiens	glutamate receptor, ionotropic, AMPA 1	http://www.ncbi.nlm.nih.gov/entrez/viewer.fcgi?db=nuccore&id=45387622		1327.52	330.247	1412.19	90.7745	2302.32	646.261	1613.7	144.702	3306.44	277.456	0
NM_214786	0	6	12690419	12772956	0	0	0	0	0	0	0	0	0	0	0	0	0	degenerin	Caenorhabditis elegans	ZK770.1	http://www.ncbi.nlm.nih.gov/entrez/viewer.fcgi?db=nuccore&id=47550866		915.048	282.504	1194.44	67.0416	1141.4	258.103	951.112	38.2153	2554.46	232.13	0
OTTDART00000002038	Dr.77617;Dr.113973	2	28018903	28039635	0	0	0	0	0	0	skb1	21	127.4	prmt5	novel protein similar to human and mouse SKB1 homolog (S. pombe)	SKB1	SKB1 homolog;Hypothetical protein FLJ14831.;SKB1 homolog (S. pombe);SKB1 homolog (S. pombe)	0	0	0	http://vega.sanger.ac.uk/Danio_rerio/transview?transcript=OTTDART00000002038&amp;db=core		4372.01	671.047	3249.59	741.102	3101.59	448.261	2831.34	304.351	1900.97	136.228	0
OTTDART00000002049	0	12	10078387	10093839	0	0	0	fc15a10	12	184.54	0	0	0	atad1b	novel protein	0	0	ATAD1	Homo sapiens	ATPase family, AAA domain containing 1	http://vega.sanger.ac.uk/Danio_rerio/transview?transcript=OTTDART00000002049&amp;db=core		3879.21	508.27	2033.49	209.208	2287.28	32.1328	3502.54	570.534	2211.23	756.504	0
OTTDART00000002134	0	H_2_6	438324	453137	zc87d6.za	0	0	fi14g03	2	486.25	casq2	9	67.9	zgc:100957	novel protein (zgc:100957)	0	0	0	0	0	http://vega.sanger.ac.uk/Danio_rerio/transview?transcript=OTTDART00000002134&amp;db=core		20644.8	3791.96	26565.4	803.018	22251.6	3375.63	22305.6	3714.39	2091.2	1989.84	0
OTTDART00000002324	Dr.76755;Dr.119762	21	14781112	14836682	fb51e04.x1	21	1379	0	0	0	AI545286	21	55.1	atp2a2b	novel protein similar to vertebrate ATPase, Ca++ transporting, cardiac muscle, slow twitch 2 (ATP2A2)	BCR	BCR protein.;breakpoint cluster region;Bcr-abl mRNA of acute lymphocytic leukaemia (ALL) patients (Fragment).;breakpoint cluster region isoform 2;Hypothetical protein FLJ46653.;breakpoint cluster region isoform 1	ATP2A2	Homo sapiens	ATPase, Ca++ transporting, cardiac muscle, slow twitch 2	http://vega.sanger.ac.uk/Danio_rerio/transview?transcript=OTTDART00000002324&amp;db=core		4360.8	877.689	1937.32	342.528	1403.01	457.559	3695.37	392.792	1990.82	925.54	0
OTTDART00000002332	0	5	17659811	17704036	zk7o16.sp6	5	2292	0	0	0	0	0	0	grin1b	novel protein similar to vertebrate ionotropic N-methyl D-aspartate glutamate receptor 1 (GRIN1, NR1, NMDAR1)	0	0	0	0	0	http://vega.sanger.ac.uk/Danio_rerio/transview?transcript=OTTDART00000002332&amp;db=core		9474.33	1636.24	21551.4	4649.26	19895.4	1691.93	15445	1477.44	22663.9	5424.39	0
OTTDART00000002410	0	AB	1992875	1993346	0	0	0	0	0	0	0	0	0	ba2l	novel protein similar to zebrafish ba2 globin (ba2)	0	0	0	0	0	http://vega.sanger.ac.uk/Danio_rerio/transview?transcript=OTTDART00000002410&amp;db=core		35037.9	2741.2	24535.4	6862.2	20053	1426.58	29408.3	3033.88	8262.18	4194.3	0
OTTDART00000002413	0	AB	1999264	2000078	hbaa1	0	0	0	0	0	0	0	0	hbaa1	novel alpha-globin	0	0	0	0	0	http://vega.sanger.ac.uk/Danio_rerio/transview?transcript=OTTDART00000002413&amp;db=core		53261.1	3056.69	40688.5	16190	29546	4092.47	44481.4	5338.86	9121.31	4730.09	0
OTTDART00000004034	0	AB	6906743	6945401	fb96b11	9	4576	fi04b11	9	440.6	AI588106	9	90	ttnb	novel protein similar to human titin (TTN)	0	0	0	0	0	http://vega.sanger.ac.uk/Danio_rerio/transview?transcript=OTTDART00000004034&amp;db=core		29946.9	2907.12	39167	2122.29	30035.8	3837.93	28692.7	3556.34	10592.6	1195.46	0
OTTDART00000004249	0	20	568391	587564	0	0	0	0	0	0	0	0	0	gabrr1	novel protein similar to vertebrate gamma-aminobutyric acid (GABA) receptors	0	0	0	0	0	http://vega.sanger.ac.uk/Danio_rerio/transview?transcript=OTTDART00000004249&amp;db=core		407.2	93.6253	732.422	35.2262	587.455	53.6556	652.945	207.899	1016.4	79.8356	0
OTTDART00000004415	0	7	17408455	17419961	0	0	0	0	0	0	0	0	0	si:ch211-208c6.2	novel protein	0	0	0	0	0	http://vega.sanger.ac.uk/Danio_rerio/transview?transcript=OTTDART00000004415&amp;db=core		420.377	65.815	385.869	94.8	518.528	93.5861	505.707	62.2167	1297.29	224.537	0
OTTDART00000004955	0	20	12051578	12072872	0	0	0	0	0	0	0	0	0	rd3	novel protein	0	0	0	0	0	http://vega.sanger.ac.uk/Danio_rerio/transview?transcript=OTTDART00000004955&amp;db=core		432.938	108.573	433.693	54.7144	494.248	68.7382	475.511	86.8587	1299.87	135.331	0
OTTDART00000005417	0	20	16398871	16445649	0	0	0	0	0	0	0	0	0	lnx1	novel protein similar to vertebrate ligand of numb-protein X (LNX)	0	0	LNX1	Homo sapiens	ligand of numb-protein X 1	http://vega.sanger.ac.uk/Danio_rerio/transview?transcript=OTTDART00000005417&amp;db=core		1719.44	115.957	763.749	98.4165	1106.88	185.719	1080.75	272.336	1092.46	224.588	0
OTTDART00000005818	0	H_20_8	313749	336999	0	0	0	fi14h07	20	492.5	esr1	20	75.3	esr1	estrogen receptor 1	0	0	0	0	0	http://vega.sanger.ac.uk/Danio_rerio/transview?transcript=OTTDART00000005818&amp;db=core		533.605	87.064	507.745	56.0681	446.76	63.5284	489.331	24.8466	1089.11	71.0575	0
OTTDART00000006017	0	20	30785751	30942502	0	0	0	0	0	0	erbb3a	6	25.5	si:ch211-279m15.2	novel protein similar to vertebrate syntaxin binding protein 5 (tomosyn) (STXBP5)	0	0	0	0	0	http://vega.sanger.ac.uk/Danio_rerio/transview?transcript=OTTDART00000006017&amp;db=core		3243.22	664.376	4715.48	1007.45	5610.98	137.542	5236.2	31.906	6777.01	947.662	0
OTTDART00000006676	0	20	34976767	34999387	0	0	0	0	0	0	0	0	0	si:dkey-221h15.2	novel protein similar to human and mouse ring finger protein 30 (RNF30)	0	0	TRIM54	Homo sapiens	tripartite motif-containing 54	http://vega.sanger.ac.uk/Danio_rerio/transview?transcript=OTTDART00000006676&amp;db=core		1035.85	203.308	1224.37	283.001	1213.41	81.8648	1110.51	240.728	2641.29	418.028	0
OTTDART00000007266	0	20	43533124	43533389	0	0	0	0	0	0	0	0	0	si:ch211-180b22.4	novel protein similar to vertebrate dual specificity phosphatase 10 (DUSP10)	0	0	0	0	0	http://vega.sanger.ac.uk/Danio_rerio/transview?transcript=OTTDART00000007266&amp;db=core		4919.91	470.435	2196.65	585.585	2770.29	237.405	2873.42	516.471	2523.69	878.172	0
OTTDART00000007298	0	20	44638617	44669200	0	0	0	0	0	0	0	0	0	si:ch211-122l14.1	novel protein similar to vertebrate Eph family of receptors	0	0	0	0	0	http://vega.sanger.ac.uk/Danio_rerio/transview?transcript=OTTDART00000007298&amp;db=core		1255.52	119.609	1135.77	179.203	1437.02	317.373	1188.73	23.9753	2471.46	222.313	0
OTTDART00000007436	0	20	20743883	20766390	zc42p4.zb	20	1523	0	0	0	0	0	0	dcun1d4	novel protein	0	0	0	0	0	http://vega.sanger.ac.uk/Danio_rerio/transview?transcript=OTTDART00000007436&amp;db=core		1372.52	164.787	1136.39	182.807	1124.83	177.158	1183.13	128.475	2666.94	272.859	0
OTTDART00000008413	0	4	1293265	1345940	0	0	0	0	0	0	0	0	0	slco1c1	novel protein similar to vertebrate solute carrier organic anion transporter family protein	0	0	0	0	0	http://vega.sanger.ac.uk/Danio_rerio/transview?transcript=OTTDART00000008413&amp;db=core		725.409	129.537	1223.51	45.547	985.97	164.442	946.759	90.3791	1388.8	106.79	0
OTTDART00000008510	0	4	7467515	7491755	0	0	0	0	0	0	0	0	0	tspan12	novel protein (zgc:63880)	0	0	TSPAN12	Homo sapiens	tetraspanin 12	http://vega.sanger.ac.uk/Danio_rerio/transview?transcript=OTTDART00000008510&amp;db=core		5570.22	558.726	5997.38	798.889	6558.7	314.052	6284.32	679.372	9715.98	1012.17	0
OTTDART00000008620	Dr.114637;Dr.82313	4	8905736	8917060	0	0	0	0	0	0	0	0	0	cry1a	cryptochrome 1a	CRY1	Hypothetical protein FLJ25749.;cryptochrome 1 (photolyase-like);cryptochrome 1 (photolyase-like)	0	0	0	http://vega.sanger.ac.uk/Danio_rerio/transview?transcript=OTTDART00000008620&amp;db=core		2021.19	730.02	3329.31	529.138	3738.1	683.923	5465.95	907.749	5172.25	1117.71	0
OTTDART00000008621	Dr.114637;Dr.82313	4	8905736	8919200	0	0	0	0	0	0	0	0	0	cry1a	cryptochrome 1a	CRY1	Hypothetical protein FLJ25749.;cryptochrome 1 (photolyase-like);cryptochrome 1 (photolyase-like)	0	0	0	http://vega.sanger.ac.uk/Danio_rerio/transview?transcript=OTTDART00000008621&amp;db=core		3851.3	827.883	9520.29	1680.19	8909.87	1509.9	9759.26	1234.19	9426.99	1199.14	0
OTTDART00000009599	Dr.133094	4	23566556	23661724	0	0	0	0	0	0	0	0	0	si:dkey-28j4.1	novel protein similar to vertebrate protein phosphatase 1, regulatory inhibitor subunit 12A (PPP1R12A)	PPP1R12A	protein phosphatase 1, regulatory (inhibitor) subunit 12A;protein phosphatase 1, regulatory (inhibitor) subunit 12A;protein phosphatase 1, regulatory (inhibitor) subunit 12A;Hypothetical protein (Fragment).;protein phosphatase 1, regulatory (inhibitor)	PPP1R12A	Homo sapiens	protein phosphatase 1, regulatory (inhibitor) subunit 12A	http://vega.sanger.ac.uk/Danio_rerio/transview?transcript=OTTDART00000009599&amp;db=core		5704.92	823.951	11742.9	380.844	7124.96	808.101	7364.36	493.601	9437.04	2484.74	0
OTTDART00000009645	0	H_10_25	175447	177222	0	0	0	0	0	0	0	0	0	hspa8	heat shock 70kDa protein 8	0	0	0	0	0	http://vega.sanger.ac.uk/Danio_rerio/transview?transcript=OTTDART00000009645&amp;db=core		4895.81	605.966	5508.39	520.737	3447.93	1429.58	5823.36	864.64	10336.2	1082.91	0
OTTDART00000009732	Dr.38353	11	15488254	15494296	0	0	0	fc65a05	11	260.43	0	0	0	rbm39a	RNA-binding region (RNP1, RRM) containing 2	RBM39	RNA binding motif protein 39	RBM39	Homo sapiens	RNA binding motif protein 39	http://vega.sanger.ac.uk/Danio_rerio/transview?transcript=OTTDART00000009732&amp;db=core		5814.41	519.64	6959.78	863.344	7198.92	407.683	7038.89	707.464	9106.68	754.025	0
OTTDART00000010995	0	H_16_16	190449	193764	pou47	16	3268	0	0	0	pou47	16	79.1	pou47	POU domain gene 47	0	0	0	0	0	http://vega.sanger.ac.uk/Danio_rerio/transview?transcript=OTTDART00000010995&amp;db=core		576.288	135.662	556.346	92.4996	661.556	131.574	659.487	139.097	1602.72	160.639	0
OTTDART00000011786	0	22	15331345	15345918	fa56c06	22	2182	0	0	0	0	0	0	map2k2	novel protein similar to vertebrate mitogen-activated protein kinase kinase 1 (MAP2K1)	0	0	0	0	0	http://vega.sanger.ac.uk/Danio_rerio/transview?transcript=OTTDART00000011786&amp;db=core		8213.56	641.493	5119.76	351.71	5317.7	876.407	7501.38	326.177	7355.66	981.494	0
OTTDART00000011818	0	H_21_25	9133	23200	0	0	0	0	0	0	klf6	24	7.5	zgc:136851	novel kruppel-like factor protein	0	0	0	0	0	http://vega.sanger.ac.uk/Danio_rerio/transview?transcript=OTTDART00000011818&amp;db=core		7486.34	1818.31	1833.19	318.715	2507.82	335.317	4495.03	511.38	3128.04	2229.5	0
OTTDART00000016133	0	18	31694739	31700446	0	0	0	0	0	0	0	0	0	si:dkey-224e22.3	novel protein similar to vertebrate UDP-GlcNAc:betaGal beta-1,3-N-acetylglucosaminyltransferase 1 (B3GNT1)	0	0	0	0	0	http://vega.sanger.ac.uk/Danio_rerio/transview?transcript=OTTDART00000016133&amp;db=core		1318.94	256.778	438.427	151.737	415.57	58.5673	1175.84	268.876	681.565	216.483	0
OTTDART00000019062	0	19	22481009	22566925	0	0	0	0	0	0	0	0	0	si:ch211-203l9.3	novel protein similar to mouse glucocorticoid induced gene 1 (Gig1)	0	0	ZNF704	Homo sapiens	zinc finger protein 704	http://vega.sanger.ac.uk/Danio_rerio/transview?transcript=OTTDART00000019062&amp;db=core		908.284	103.576	956.117	81.1655	1086.32	76.2558	1013.1	67.7882	2002.18	354.64	0
OTTDART00000013226	0	22	7789603	7853382	0	0	0	0	0	0	0	0	0	ahr1b	novel protein similar to vertebrate aryl hydrocarbon receptor family	0	0	AHR	Homo sapiens	aryl hydrocarbon receptor	http://vega.sanger.ac.uk/Danio_rerio/transview?transcript=OTTDART00000013226&amp;db=core		1090.89	300.562	1878.6	256.373	1685.03	274.255	1808.74	59.0387	2646.79	240.027	0
OTTDART00000013549	Dr.132862	7	24634617	24642357	0	0	0	0	0	0	0	0	0	bdnf	brain-derived neurotrophic factor	BDNF	Brain-derived neurotrophic factor.;Brain-derived neurotrophic factor (Fragment).;Brain-derived neurotrophic factor (Fragment).;Brain-derived neurotrophic factor BDNF7-8.;brain-derived neurotrophic factor;brain-derived neurotrophic factor isoform b;brain-derived neurotrophic factor isoform c;brain-derived neurotrophic factor isoform a	0	0	0	http://vega.sanger.ac.uk/Danio_rerio/transview?transcript=OTTDART00000013549&amp;db=core		1724.35	499.524	1954.49	140.97	2492.93	570.999	2263.09	342.394	4250.77	296.516	0
OTTDART00000014775	Dr.79005	18	2616278	2666401	0	0	0	0	0	0	c10orf45	18	50.2	fam107b	novel protein (zgc:56216)	C10orf45 /// BC064407	chromosome 10 open reading frame 45;CDNA FLJ45505 fis, clone BRTHA2020642, weakly similar to DRR1 protein.;C10orf45 protein.;hypothetical protein LOC83641 /// Chromosome 10 open reading frame 45 (Fragment).	FAM107B	Homo sapiens	family with sequence similarity 107, member B	http://vega.sanger.ac.uk/Danio_rerio/transview?transcript=OTTDART00000014775&amp;db=core		13909.2	1962.21	24573.5	1787.5	22226.2	2377.91	23937.9	2563.03	23367.5	3937.37	0
OTTDART00000016064	0	18	27355582	27372769	zk30d14.t7	18	3938	0	0	0	0	0	0	si:ch211-132b12.6	novel protein similar to vertebrate solute carrier, (neurotransmitter transporter, betaine/GABA) family 6	0	0	0	0	0	http://vega.sanger.ac.uk/Danio_rerio/transview?transcript=OTTDART00000016064&amp;db=core		3300.68	449.842	1299.79	200.058	1304.31	362.524	1009.19	507.365	1451.06	470.324	0
OTTDART00000016322	Dr.140663	18	13538391	13565006	0	0	0	0	0	0	0	0	0	bcl2l13	novel protein similar to vertebrate BCL2-like 13 (apoptosis facilitator) (BCL2L13)	BC047896 /// RPS6KA4 /// RPS6KA5	RPS6KA4 protein. /// ribosomal protein S6 kinase, 90kDa, polypeptide 4;RPS6KA4 protein.;Ribosomal protein S6 kinase, 90kDa, polypeptide 4 isoform b variant (Fragment).;ribosomal protein S6 kinase, 90kDa, polypeptide;ribosomal protein S6 kinase, 90kDa, polypeptide /// Ribosomal protein S6 kinase alpha 5 (EC 2.7.1.37) (Nuclear mitogen-and stress-activated protein kinase-1) (90 kDa ribosomal protein…	BCL2L13	Homo sapiens	BCL2-like 13 (apoptosis facilitator)	http://vega.sanger.ac.uk/Danio_rerio/transview?transcript=OTTDART00000016322&amp;db=core		6463.04	643.132	4756.52	284.002	5209.7	599.701	4832.97	476.612	4081.92	731.173	0
OTTDART00000016412	Dr.659	18	13889180	13920730	gro2	18	1607	gro2	18	1607	0	0	0	gro2	groucho 2	TLE4	transducin-like enhancer of split 4 (E(sp1) homolog, Drosophila);transducin-like enhancer of split 4 (E(sp1) homolog, Drosophila);BCE-1 protein.;TLE4 protein.;transducin-like enhancer protein 4	0	0	0	http://vega.sanger.ac.uk/Danio_rerio/transview?transcript=OTTDART00000016412&amp;db=core		1353.94	390.563	3774.28	775.638	3701.08	536.139	2668.53	266.991	1894.18	778.953	0
OTTDART00000017106	0	19	3231201	3280243	fc07g10.x1	19	919	0	0	0	AI601520	19	37.6	si:dkeyp-84f11.5	novel protein similar to vertebrate oxidation resistance 1 (OXR1)	0	0	OXR1	Homo sapiens	oxidation resistance 1	http://vega.sanger.ac.uk/Danio_rerio/transview?transcript=OTTDART00000017106&amp;db=core		1179.45	134.031	1083.85	186.461	1518.07	142.018	1461.1	194.637	2303.67	197.209	0
OTTDART00000017107	0	19	3231201	3243368	fc07g10.x1	19	919	0	0	0	AI601520	19	37.6	si:dkeyp-84f11.5	novel protein similar to vertebrate oxidation resistance 1 (OXR1)	0	0	OXR1	Homo sapiens	oxidation resistance 1	http://vega.sanger.ac.uk/Danio_rerio/transview?transcript=OTTDART00000017107&amp;db=core		1716.25	524.901	2633.28	40.9963	2226.06	198.643	2730.57	325.675	4053.29	392.861	0
OTTDART00000018078	0	H_18_44	10783	18321	0	0	0	0	0	0	kcnj1	18	133.9	kcnj1	novel protein (zgc:63534)	0	0	0	0	0	http://vega.sanger.ac.uk/Danio_rerio/transview?transcript=OTTDART00000018078&amp;db=core		1227.13	87.4483	651.3	292.294	533.438	39.2688	669.684	120.463	894.42	258.506	0
OTTDART00000018177	0	19	8353531	8404920	0	0	0	0	0	0	0	0	0	si:dkeyp-114f9.4	novel protein similar to vertebrate chondroitin sulfate proteoglycan 5 (neuroglycan C) (CSPG5)	0	0	0	0	0	http://vega.sanger.ac.uk/Danio_rerio/transview?transcript=OTTDART00000018177&amp;db=core		1251.27	291.381	1634.9	230.825	1873.38	251.495	1821.12	426.738	3650.42	94.7032	0
OTTDART00000018186	0	19	17761555	17821488	0	0	0	0	0	0	0	0	0	si:ch211-173b8.1	novel protein similar to vertebrate erythrocyte membrane protein band 4.1 (elliptocytosis 1, RH-linked) (EPB41)	0	0	0	0	0	http://vega.sanger.ac.uk/Danio_rerio/transview?transcript=OTTDART00000018186&amp;db=core		2564.37	529.859	4468.57	233.723	5152.29	596.143	3755.21	99.3049	5661.53	1157.24	0
OTTDART00000018347	0	19	22304536	22337397	0	0	0	0	0	0	0	0	0	si:ch211-95i5.2	novel protein similar to vertebrate regulating synaptic membrane exocytosis protein family	0	0	0	0	0	http://vega.sanger.ac.uk/Danio_rerio/transview?transcript=OTTDART00000018347&amp;db=core		3880.06	876.637	5496.94	699.445	7588.69	1394.07	7206.4	1402.72	7524.7	730.556	0
OTTDART00000018629	Dr.14852	19	31155198	31165684	fc17e01	8	6326	0	0	0	0	0	0	si:ch211-287b5.3	novel protein (zgc:153800)	FLJ37659	Hypothetical protein FLJ37659.	0	0	0	http://vega.sanger.ac.uk/Danio_rerio/transview?transcript=OTTDART00000018629&amp;db=core		4449.35	356.816	6424.71	767.858	6084.03	368.554	5227.59	125.454	7394.43	813.545	0
OTTDART00000019808	0	5	14311723	14332916	0	0	0	0	0	0	0	0	0	si:ch211-133n22.1	novel protein similar to vertebrate ADAM metallopeptidase domain 28 (ADAM28)	0	0	0	0	0	http://vega.sanger.ac.uk/Danio_rerio/transview?transcript=OTTDART00000019808&amp;db=core		2549.21	409.037	985.273	126.089	1029.6	124.621	1669.1	454.557	2901.58	521.533	0
OTTDART00000020190	0	22	24363903	24380641	0	0	0	0	0	0	0	0	0	si:ch211-239j15.1	novel protein similar to vertebrate interphotoreceptor matrix proteoglycan 2 (IMPG2)	0	0	0	0	0	http://vega.sanger.ac.uk/Danio_rerio/transview?transcript=OTTDART00000020190&amp;db=core		1849.1	402.486	4027.09	815.718	2747.83	355.751	2434.07	284.348	3718.43	525.26	0
OTTDART00000020300	0	20	37987145	38000563	0	0	0	0	0	0	0	0	0	si:ch211-260o22.1	novel protein	0	0	0	0	0	http://vega.sanger.ac.uk/Danio_rerio/transview?transcript=OTTDART00000020300&amp;db=core		7633.41	685.241	6134.54	704.692	5722.3	312.564	6107.52	855.277	3349.53	546.526	0
OTTDART00000020546	0	19	6163177	6172972	0	0	0	0	0	0	0	0	0	si:ch211-232m10.6	novel protein	0	0	0	0	0	http://vega.sanger.ac.uk/Danio_rerio/transview?transcript=OTTDART00000020546&amp;db=core		1617.13	307.734	2601.21	338.509	2129.79	299.501	1606.73	140.428	3103.65	117.396	0
OTTDART00000021000	0	5	8415673	8416742	0	0	0	0	0	0	0	0	0	si:dkey-69p22.2	novel protein	0	0	0	0	0	http://vega.sanger.ac.uk/Danio_rerio/transview?transcript=OTTDART00000021000&amp;db=core		3090.11	483.141	2399.8	376.907	1928.98	396.453	2015.53	484.536	1157.97	286.055	0
OTTDART00000021413	Dr.122923;Dr.75761	22	2076971	2084516	rx1	22	655	rx2	2	532.47	rx1	22	18.1	rx1	retinal homeobox gene 1	RAX	retina and anterior neural fold homeobox;Similar to retina and anterior neural fold homeobox.;retina and anterior neural fold homeobox	0	0	0	http://vega.sanger.ac.uk/Danio_rerio/transview?transcript=OTTDART00000021413&amp;db=core		939.741	269.514	1582.74	130.38	1720.12	358.257	2427.53	498.956	2089.03	222.1	0
OTTDART00000021597	Dr.77771	5	18671101	18679193	CG1436-T7	5	4609	0	0	0	AI384727	4	54.2	si:dkey-252h13.6	novel protein (id:ibd1340)	TRIM29 /// ZNF147	Hypothetical protein.;tripartite motif-containing 29;Tripartite motif protein TRIM29 beta.;tripartite motif protein TRIM29 isoform alpha;tripartite motif protein TRIM29 isoform beta /// zinc finger protein 147 (estrogen-responsive finger protein)	4933422H20Rik	Mus musculus	RIKEN cDNA 4933422H20 gene	http://vega.sanger.ac.uk/Danio_rerio/transview?transcript=OTTDART00000021597&amp;db=core		8364.21	1180.14	3474.84	297.666	3603.54	629.547	6377.83	903.03	7021.98	655.897	0
OTTDART00000021789	Dr.122667;Dr.80356	5	23954748	24052047	fi18a09.x1	5	2958	0	0	0	rasgef1b	8	81.3	rasgef1b	RasGEF domain family, member 1B	RASGEF1B	Hypothetical protein FLJ31695.;RasGEF domain family, member 1B	RASGEF1B	Homo sapiens	RasGEF domain family, member 1B	http://vega.sanger.ac.uk/Danio_rerio/transview?transcript=OTTDART00000021789&amp;db=core		390.463	46.0677	419.881	66.0226	424.119	70.1352	450.633	43.8575	1003.06	129.047	0
OTTDART00000022547	0	5	29777582	29822541	0	0	0	0	0	0	0	0	0	dmrt1	doublesex and mab-3 related transcription factor 1	0	0	DMRT1	Homo sapiens	doublesex and mab-3 related transcription factor 1	http://vega.sanger.ac.uk/Danio_rerio/transview?transcript=OTTDART00000022547&amp;db=core		5064.93	541.125	2032.53	891.457	2624.33	1093.17	2956.22	859.43	2796.69	592.629	0
OTTDART00000022918	0	5	49379793	49398524	wz12294.1.exp	0	0	fe37g09	8	683.68	AI667071	2	68.7	zgc:73336	novel protein similar to vertebrate retinal degeneration, slow (retinitis pigmentosa 7) (RDS, zgc:73336)	0	0	0	0	0	http://vega.sanger.ac.uk/Danio_rerio/transview?transcript=OTTDART00000022918&amp;db=core		2758.07	781.916	3665.33	700.272	4791.43	342.377	4363.75	421.278	6106.97	224.348	0
OTTDART00000022985	Dr.132861	7	6298589	6324287	0	0	0	zsnp555	7	64.8	pax6b	7	53.5	pax6b	paired box gene 6b	PAX6	Paired box protein PAX6.;paired box gene 6 (aniridia, keratitis);Hypothetical protein DKFZp686B14266.;paired box gene 6 isoform a;paired box gene 6 isoform b	ey	Drosophila melanogaster	eyeless	http://vega.sanger.ac.uk/Danio_rerio/transview?transcript=OTTDART00000022985&amp;db=core		4225.72	749.961	6175.22	1347.81	6553.32	677.212	6044.93	400.333	8804.6	499.835	0
OTTDART00000023007	Dr.24244	25	10812520	10833232	pax6a	25	1628	fc20e07	25	215.77	pax6b	7	53.5	pax6a	paired box gene 6a	PAX6	Paired box protein PAX6.;paired box gene 6 (aniridia, keratitis);Hypothetical protein DKFZp686B14266.;paired box gene 6 isoform a;paired box gene 6 isoform b	PAX6	Homo sapiens	paired box 6	http://vega.sanger.ac.uk/Danio_rerio/transview?transcript=OTTDART00000023007&amp;db=core		1712.43	337.002	4109.04	600.353	4341.5	1457.47	3359.84	305.011	3993.91	441.422	0
OTTDART00000023008	Dr.24244	25	10812520	10833232	pax6a	25	1628	fc20e07	25	215.77	pax6b	7	53.5	pax6a	paired box gene 6a	PAX6	Paired box protein PAX6.;paired box gene 6 (aniridia, keratitis);Hypothetical protein DKFZp686B14266.;paired box gene 6 isoform a;paired box gene 6 isoform b	PAX6	Homo sapiens	paired box 6	http://vega.sanger.ac.uk/Danio_rerio/transview?transcript=OTTDART00000023008&amp;db=core		3212.35	265.134	6478.39	464.748	7093.74	1748.62	5362.41	169.391	6534.22	1243.06	0
OTTDART00000023128	Dr.11398	5	38815127	39078196	0	0	0	0	0	0	0	0	0	si:dkey-172f14.1	novel protein (zgc:64188)	DKFZP564D172	Hypothetical protein.;Similar to hypothetical protein DKFZp564D172.;hypothetical protein LOC83989	C5orf21	Homo sapiens	chromosome 5 open reading frame 21	http://vega.sanger.ac.uk/Danio_rerio/transview?transcript=OTTDART00000023128&amp;db=core		2841.25	116.566	1947.22	355.306	2222.26	78.9285	2585.66	155.71	1682.01	471.969	0
OTTDART00000023242	Dr.132717;Dr.132450;Dr.123800;Dr.119947;Dr.132529	5	17891890	17909427	fc07c05.x1	16	341	0	0	0	0	0	0	f11r	F11 receptor	F11R	Junction adhesion molecule.;F11 receptor;Hypothetical protein (Fragment).;F11 receptor isoform a precursor	F11R	Homo sapiens	F11 receptor	http://vega.sanger.ac.uk/Danio_rerio/transview?transcript=OTTDART00000023242&amp;db=core		1509.35	250.305	971.326	69.1185	937.835	134.903	887.832	179.383	536.674	154.611	0
OTTDART00000023454	Dr.135425;Dr.81940	19	31544554	31547488	0	0	0	fk53d06	19	362.84	0	0	0	gngt1	guanine nucleotide binding protein (G protein), gamma 1 subunit	GNG11 /// GNGT1 /// BT007141	guanine nucleotide binding protein (G protein), gamma 11;guanine nucleotide binding protein (G protein), /// guanine nucleotide binding protein (G protein), gamma transducing activity polypeptide 1;Similar to LOC200285.;guanine nucleotide binding protein (G protein), /// Guanine nucleotide binding protein (G protein), gamma 11.	GNGT1	Homo sapiens	guanine nucleotide binding protein (G protein), gamma transducing activity polypeptide 1	http://vega.sanger.ac.uk/Danio_rerio/transview?transcript=OTTDART00000023454&amp;db=core		844.931	514.832	2733.96	938.703	2808.72	624.166	2802.08	309.393	2494.34	283.087	0
OTTDART00000023456	Dr.135425;Dr.81940	19	31544514	31547427	0	0	0	fk53d06	19	362.84	0	0	0	gngt1	guanine nucleotide binding protein (G protein), gamma 1 subunit	GNG11 /// GNGT1 /// BT007141	guanine nucleotide binding protein (G protein), gamma 11;guanine nucleotide binding protein (G protein), /// guanine nucleotide binding protein (G protein), gamma transducing activity polypeptide 1;Similar to LOC200285.;guanine nucleotide binding protein (G protein), /// Guanine nucleotide binding protein (G protein), gamma 11.	GNGT1	Homo sapiens	guanine nucleotide binding protein (G protein), gamma transducing activity polypeptide 1	http://vega.sanger.ac.uk/Danio_rerio/transview?transcript=OTTDART00000023456&amp;db=core		4286.21	958.473	9888.01	1995.97	10278.3	1506.54	10387.8	832.956	10981.7	1475.01	0
OTTDART00000023554	0	18	9021734	9113771	0	0	0	0	0	0	0	0	0	si:ch211-13k12.1	novel protein (si:ch211-13k12.1)	0	0	0	0	0	http://vega.sanger.ac.uk/Danio_rerio/transview?transcript=OTTDART00000023554&amp;db=core		1685.36	168.152	2732.2	484.42	2568.31	307.281	2668.64	331.697	4690.54	262.421	0
OTTDART00000023563	Dr.10298	22	7459688	7511945	zC84P2.zbF	14	4416	fb05d03	12	3277	erbb3a	6	25.5	adarb1	adenosine deaminase, RNA-specific, B1	ADARB1	adenosine deaminase, RNA-specific, B1 (RED1 homolog rat);RNA-specific adenosine deaminase B1 isoform;RNA-specific adenosine deaminase B1 isoform;Adenosine deaminase ADAR2 variant.;Hypothetical protein.;adenosine deaminase, RNA-specific, B1 (RED1 homolog rat);Adenosine deaminase acting on RNA type2d.;RNA-specific adenosine deaminase B1 isoform 4;RNA-specific adenosine deaminase B1 isoform	Adar	Drosophila melanogaster	Adenosine deaminase acting on RNA	http://vega.sanger.ac.uk/Danio_rerio/transview?transcript=OTTDART00000023563&amp;db=core		414.318	103.871	1218.96	258.056	1367.56	169.611	1026.67	233.75	1030.46	24.3563	0
OTTDART00000023645	0	16	21730189	21741934	0	0	0	fb30f09	16	307.36	0	0	0	si:ch211-57k11.4	novel protein similar to vertebrate atrophin 1 (ATN1)	0	0	0	0	0	http://vega.sanger.ac.uk/Danio_rerio/transview?transcript=OTTDART00000023645&amp;db=core		1114.48	200.961	1165.15	208.039	1538.8	173.624	1423.78	187.781	2291.27	212.477	0
OTTDART00000024281	0	6	32709382	32802315	0	0	0	0	0	0	0	0	0	si:ch211-237i22.1	novel protein similar to vertebrate ubiquitin specific protease family	0	0	0	0	0	http://vega.sanger.ac.uk/Danio_rerio/transview?transcript=OTTDART00000024281&amp;db=core		5605.1	697.923	2466.42	486.942	3542.11	308.133	4803.05	1021.05	7033.31	400.418	0
OTTDART00000024319	Dr.3854	6	2241550	2251847	0	0	0	zsnp1655	6	142.38	sec23b	6	25.5	sec23b	Sec23 homolog B (S. cerevisiae)	SEC23B	Sec23 homolog B (S. cerevisiae);Sec23 (S. cerevisiae) homolog B;Sec23 (S. cerevisiae) homolog B	SEC23B	Homo sapiens	Sec23 homolog B (S. cerevisiae)	http://vega.sanger.ac.uk/Danio_rerio/transview?transcript=OTTDART00000024319&amp;db=core		8220.1	1406.2	3165.72	873.301	2808.54	287.846	4785.08	837.479	3818.3	2141.98	0
OTTDART00000024399	Dr.20097	3	15928697	15945466	z9257	3	2211	col2a1a	8	56.6	col1a1	3	43.7	col1a1	collagen, type I, alpha 1	COL1A1	Hypothetical protein.;COL1A1 protein (Fragment).;Alpha-1 type I collagen (Fragment).;collagen, type I, alpha 1;alpha 1 type I collagen preproprotein	COL1A1	Homo sapiens	collagen, type I, alpha 1	http://vega.sanger.ac.uk/Danio_rerio/transview?transcript=OTTDART00000024399&amp;db=core		51492.8	4957.66	46625.4	7156.69	44267.3	4395.56	52316.7	2410.76	16338.3	7416.68	0
OTTDART00000024640	0	25	10822525	10833232	0	0	0	0	0	0	pax6b	7	53.5	pax6a	paired box gene 6a	0	0	0	0	0	http://vega.sanger.ac.uk/Danio_rerio/transview?transcript=OTTDART00000024640&amp;db=core		3613.64	217.754	6002.25	1424.37	6713.7	1156.92	5233.86	360.313	7676.95	400.239	0
OTTDART00000024641	0	25	10822525	10833232	0	0	0	0	0	0	pax6b	7	53.5	pax6a	paired box gene 6a	0	0	0	0	0	http://vega.sanger.ac.uk/Danio_rerio/transview?transcript=OTTDART00000024641&amp;db=core		2129.65	622.019	7206.58	1510.82	7098.69	2582.78	4562.57	290.608	4162.76	915.282	0
OTTDART00000024840	Dr.3855	25	11314440	11329910	0	0	0	0	0	0	0	0	0	prmt7	protein arginine N-methyltransferase 7	FLJ10640	Protein arginine N-methyltransferase (EC 2.1.1.-).	0	0	0	http://vega.sanger.ac.uk/Danio_rerio/transview?transcript=OTTDART00000024840&amp;db=core		1106.53	298.694	1011.07	238.767	870.543	83.6636	1006.34	181.325	2865.05	140.41	0
OTTDART00000025011	Dr.16838	8	4434732	4492472	fj33g12.x1	1	5554	0	0	0	atp2a1	3	46.1	atp2a2a	ATPase, Ca++ transporting, cardiac muscle, slow twitch 2a	ATP2A2	ATPase, Ca++ transporting, cardiac muscle, slow;ATPase, Ca++ transporting, cardiac muscle, slow twitch 2;ATPase, Ca++ transporting, cardiac muscle, slow	ECA2	Arabidopsis thaliana	ECA2 ('calcium-transporting ATPase 2, endoplasmic reticulum-type'); calcium-transporting ATPase	http://vega.sanger.ac.uk/Danio_rerio/transview?transcript=OTTDART00000025011&amp;db=core		11277.3	2033.64	5555.49	2380.39	3240.69	396.105	11966.2	2193.85	3311.21	1385.33	0
OTTDART00000025092	Dr.115761;Dr.115774;Dr.107956	7	26865736	26898713	0	0	0	0	0	0	0	0	0	rorab	novel protein (zgc:55954)	RORA	RAR-related orphan receptor A;RAR-related orphan receptor A isoform d;RAR-related orphan receptor A isoform c;RAR-related orphan receptor A isoform b;RAR-related orphan receptor A isoform a;RAR-related orphan receptor A	RORA	Homo sapiens	RAR-related orphan receptor A	http://vega.sanger.ac.uk/Danio_rerio/transview?transcript=OTTDART00000025092&amp;db=core		2885.62	842.205	4307.28	368.422	4891.06	780.542	5322.33	231.926	4759.56	525.826	0
OTTDART00000025150	Dr.20261	7	23296644	23301322	0	0	0	0	0	0	anp32a	7	81.8	anp32a	acidic (leucine-rich) nuclear phosphoprotein 32 family, member A	ANP32A	ANP32A protein (Fragment).;acidic (leucine-rich) nuclear phosphoprotein 32 family, member A;Acidic (Leucine-rich) nuclear phosphoprotein 32 family, member A.;acidic (leucine-rich) nuclear phosphoprotein 32	ANP32A	Homo sapiens	acidic (leucine-rich) nuclear phosphoprotein 32 family, member A	http://vega.sanger.ac.uk/Danio_rerio/transview?transcript=OTTDART00000025150&amp;db=core		1286.56	150.79	1751.12	91.9834	1576.33	172.213	1658.08	241.193	3844.24	216.49	0
OTTDART00000025248	0	3	34024909	34042603	0	0	0	0	0	0	AL845369	5	14.8	mafk	v-maf musculoaponeurotic fibrosarcoma oncogene homolog K (avian)	0	0	0	0	0	http://vega.sanger.ac.uk/Danio_rerio/transview?transcript=OTTDART00000025248&amp;db=core		1042.9	140.094	1244.21	337.337	1102.73	188.223	1007.86	164.968	2293.44	127.165	0
OTTDART00000025271	Dr.115848;Dr.52554	7	31172397	31187834	0	0	0	0	0	0	0	0	0	tnnt3b	troponin T3b, skeletal, fast	TNNT3	troponin T3, skeletal, fast;troponin T3, skeletal, fast;troponin T3, skeletal, fast;troponin T3, skeletal, fast	TNNT3	Homo sapiens	troponin T type 3 (skeletal, fast)	http://vega.sanger.ac.uk/Danio_rerio/transview?transcript=OTTDART00000025271&amp;db=core		33074.9	4438.51	25503.8	5013.18	24470.3	3472.62	36089.6	5231.86	8898.11	1942.4	0
OTTDART00000025308	Dr.3849	7	39615573	39665374	fd19a02	7	5011	0	0	0	0	0	0	hdac8	histone deacetylase 8	HDAC8	histone deacetylase 8;histone deacetylase 8	HDAC8	Homo sapiens	histone deacetylase 8	http://vega.sanger.ac.uk/Danio_rerio/transview?transcript=OTTDART00000025308&amp;db=core		4389.72	450.499	3462.77	284.608	3698.9	467.984	3079.91	507.443	2346.58	240.848	0
OTTDART00000025315	Dr.80257;Dr.116146	8	21718753	21885507	fi06g01.x1	8	2684	fi06g01	8	2684	0	0	0	kcnd3	potassium voltage-gated channel, Shal-related subfamily, member 3	KCND2	potassium voltage-gated channel, Shal-related subfamily, member 2;potassium voltage-gated channel, Shal-related	KCND3	Homo sapiens	potassium voltage-gated channel, Shal-related subfamily, member 3	http://vega.sanger.ac.uk/Danio_rerio/transview?transcript=OTTDART00000025315&amp;db=core		1138.35	204.457	1611.66	308.443	2145.83	159.373	2043.13	285.923	2246.44	421.61	0
OTTDART00000025530	Dr.77137;Dr.131054;Dr.77139	8	30194629	30198755	0	0	0	rh50	8	431.22	0	0	0	rh50	Rh50-like protein	RHCG	Rhesus blood group, C glycoprotein;Rhesus blood group, C glycoprotein	0	0	0	http://vega.sanger.ac.uk/Danio_rerio/transview?transcript=OTTDART00000025530&amp;db=core		4061.8	849.026	1632.29	643.057	1182.78	156.237	3355.47	541.485	1653.94	704.427	0
OTTDART00000025676	0	12	3145195	3147452	0	0	0	0	0	0	0	0	0	si:ch211-253p2.2	novel protein	0	0	0	0	0	http://vega.sanger.ac.uk/Danio_rerio/transview?transcript=OTTDART00000025676&amp;db=core		337.551	43.1757	247.92	29.6362	294.767	86.6776	286.744	75.257	854.466	88.8386	0
OTTDART00000025755	Dr.8180	8	13883555	13898705	GA1340T3	0	0	zsnp873	11	0.85	alas1	11	5.1	alas2	aminolevulinate, delta-, synthetase 2	ALAS2	Similar to aminolevulinate, delta-, synthase 2 (sideroblastic/hypochromic anemia).;aminolevulinate, delta-, synthase 2 (sideroblastic/hypochromic anemia);aminolevulinate, delta-, synthase 2 (sideroblastic/hypochromic anemia);aminolevulinate, delta-, synthase 2;aminolevulinate, delta-, synthase 2 isoform b;aminolevulinate, delta-, synthase 2 isoform c;aminolevulinate, delta-, synthase 2 isoform d	0	0	0	http://vega.sanger.ac.uk/Danio_rerio/transview?transcript=OTTDART00000025755&amp;db=core		17417.5	3436.76	10664.3	842.569	8701.73	617.531	13867.4	2322.25	6433.05	1120.38	0
OTTDART00000025772	0	8	13754769	13782336	0	0	0	fa04b02	8	210.49	AW116949	8	56.6	cry2a	cryptochrome 2a	0	0	0	0	0	http://vega.sanger.ac.uk/Danio_rerio/transview?transcript=OTTDART00000025772&amp;db=core		1354.15	649.734	4857.78	697.947	5355.37	569.772	6486.53	869.258	5313.55	1127.55	0
OTTDART00000025839	Dr.79337	12	19039574	19076265	0	0	0	0	0	0	0	0	0	ldb3l	LIM domain binding 3 like	LDB3	LIM domain binding 3;LIM domain binding 3;ZASP protein (Fragment).;ZASP protein (Fragment).;ZASP protein (Fragment).	0	0	0	http://vega.sanger.ac.uk/Danio_rerio/transview?transcript=OTTDART00000025839&amp;db=core		2088.64	733.949	5593.38	1026.15	3374.77	193.931	3319.7	592.952	447.221	211.511	0
OTTDART00000026043	Dr.75732;Dr.118197;Dr.123125;Dr.118199;Dr.140535	15	7981122	7982772	0	0	0	0	0	0	sfrs1	21	114.7	sfrs1l	splicing factor, arginine/serine-rich 1, like	SFRS1	splicing factor, arginine/serine-rich 1 (splicing factor 2, alternate splicing factor);splicing factor, arginine/serine-rich 1 (splicing factor 2, alternate splicing factor);splicing factor, arginine/serine-rich 1	SF2	Drosophila melanogaster	SF2	http://vega.sanger.ac.uk/Danio_rerio/transview?transcript=OTTDART00000026043&amp;db=core		4986.86	382.085	3064.8	251.216	4470.76	377.549	4293.97	615.933	3098.8	153.104	0
OTTDART00000026119	0	13	21775782	21800730	0	0	0	0	0	0	0	0	0	pcdh21	protocadherin 21	0	0	PCDH21	Homo sapiens	protocadherin 21	http://vega.sanger.ac.uk/Danio_rerio/transview?transcript=OTTDART00000026119&amp;db=core		1577.2	284.099	3293.2	492.541	2595	220.501	2870.67	250.316	4367.25	744.09	0
OTTDART00000026217	0	9	21826853	21829496	zc67o8.zc	0	0	0	0	0	0	0	0	vangl1	vang-like 1 (van gogh, Drosophila)	0	0	VANGL1	Homo sapiens	vang-like 1 (van gogh, Drosophila)	http://vega.sanger.ac.uk/Danio_rerio/transview?transcript=OTTDART00000026217&amp;db=core		1848.67	300.629	1712.44	296.587	2326.9	526.481	1893.47	123.123	3866.33	91.068	0
OTTDART00000026388	Dr.8155	16	17426208	17441702	0	0	0	0	0	0	0	0	0	efna1	ephrin A1	CRSP6	cofactor required for Sp1 transcriptional activation, subunit 6, 77kDa;Hypothetical protein.;cofactor required for Sp1 transcriptional	0	0	0	http://vega.sanger.ac.uk/Danio_rerio/transview?transcript=OTTDART00000026388&amp;db=core		6957.42	1151.84	6681.29	1032.56	7183.72	369.026	8276.92	226.175	13025.1	1332.03	0
OTTDART00000026412	Dr.123233;Dr.75627;Dr.124078	14	13836447	13861178	0	0	0	0	0	0	ctbp1	12	56.2	ctbp1	C-terminal binding protein 1	CTBP1;CTBP1;CTBP1	C-terminal binding protein 1;CtBP1 protein.;C-terminal binding protein 1 isoform 2;C-terminal binding protein 1 isoform 1;C-terminal binding protein 1;CtBP1 protein.;C-terminal binding protein 1 isoform 2;C-terminal binding protein 1 isoform 1;C-terminal binding protein 1;CtBP1 protein.;C-terminal binding protein 1 isoform 2;C-terminal binding protein 1 isoform 1	0	0	0	http://vega.sanger.ac.uk/Danio_rerio/transview?transcript=OTTDART00000026412&amp;db=core		2918.92	301.261	1709.78	442.773	2057.22	248.813	2480.16	297.337	1645.41	301.789	0
OTTDART00000026598	Dr.105078	21	19225871	19230997	fb64b04	18	205	0	0	0	bbs1	21	81.1	dpp3	dipeptidylpeptidase 3	DPP3	dipeptidylpeptidase 3;dipeptidylpeptidase III isoform 2;dipeptidylpeptidase III isoform 1	DPP3	Homo sapiens	dipeptidyl-peptidase 3	http://vega.sanger.ac.uk/Danio_rerio/transview?transcript=OTTDART00000026598&amp;db=core		1411.39	277.033	732.086	120.503	707.224	150.856	1020.57	159.203	639.78	22.0087	0
OTTDART00000026887	Dr.478	13	14138734	14143695	0	0	0	fgf8a	13	2382	fgf8	13	60.7	fgf8	fibroblast growth factor 8	FGF8	fibroblast growth factor 8 (androgen-induced);fibroblast growth factor 8 isoform B precursor;fibroblast growth factor 8 isoform F precursor;fibroblast growth factor 8 isoform E precursor;fibroblast growth factor 8 isoform A precursor	0	0	0	http://vega.sanger.ac.uk/Danio_rerio/transview?transcript=OTTDART00000026887&amp;db=core		408.695	64.5706	437.451	8.45088	456.823	27.6306	352.643	69.0285	933.072	84.5946	0
OTTDART00000026976	Dr.131194	14	33741689	33744134	HNRPAO-C	14	4053	0	0	0	hnrpa0	14	102.1	hnrpa0	heterogeneous nuclear ribonucleoprotein A0	HNRPA0;HNRPA0;HNRPA0	heterogeneous nuclear ribonucleoprotein A0;heterogeneous nuclear ribonucleoprotein A0;heterogeneous nuclear ribonucleoprotein A0;heterogeneous nuclear ribonucleoprotein A0;heterogeneous nuclear ribonucleoprotein A0;heterogeneous nuclear ribonucleoprotein A0	0	0	0	http://vega.sanger.ac.uk/Danio_rerio/transview?transcript=OTTDART00000026976&amp;db=core		4010.57	440.662	3348.45	455.211	2967.82	507.011	4024.35	276.566	1902.98	23.0631	0
OTTDART00000026993	0	23	28440778	28443740	0	0	0	0	0	0	tuba1	23	104.5	tuba1	tubulin, alpha 1	0	0	TUBA1C	Homo sapiens	tubulin, alpha 1c	http://vega.sanger.ac.uk/Danio_rerio/transview?transcript=OTTDART00000026993&amp;db=core		3172.2	591.391	1898.39	276.734	1526.27	372.55	2855.67	432.662	822.242	168.654	0
OTTDART00000027006	Dr.78523;Dr.141118;Dr.125736	23	25360147	25365668	fc20a09.u1	23	4869	fc20a09	23	4869	0	0	0	sgk	serum/glucocorticoid regulated kinase	SGK	serum/glucocorticoid regulated kinase;OTTHUMP00000017246.;serum/glucocorticoid regulated kinase	SGK	Homo sapiens	serum/glucocorticoid regulated kinase	http://vega.sanger.ac.uk/Danio_rerio/transview?transcript=OTTDART00000027006&amp;db=core		4189.04	499.473	4019.95	716.624	3794.36	484.912	5266.09	893.896	8694.48	557.89	0
OTTDART00000027011	Dr.120495;Dr.81307	23	25535400	25548941	zfishb-a2413a03.q1c	23	4891	0	0	0	cmyb	23	96.3	cmyb	transcription factor cmyb	MYB	v-myb myeloblastosis viral oncogene homolog (avian);v-myb myeloblastosis viral oncogene homolog (avian);v-myb myeloblastosis viral oncogene homolog (avian);v-myb myeloblastosis viral oncogene homolog (avian);v-myb myeloblastosis viral oncogene homolog (avian);v-myb myeloblastosis viral oncogene homolog (avian);v-myb myeloblastosis viral oncogene homolog (avian);v-myb myeloblastosis viral oncogene…	MYB	Homo sapiens	v-myb myeloblastosis viral oncogene homolog (avian)	http://vega.sanger.ac.uk/Danio_rerio/transview?transcript=OTTDART00000027011&amp;db=core		1379.16	206.069	651.976	29.4362	607.439	49.2275	1010.64	27.7315	897.303	268.304	0
OTTDART00000027233	0	2	4214874	4231250	0	0	0	0	0	0	anxa13	24	19.9	zgc:112421	novel protein (zgc:112421)	0	0	ANXA13	Homo sapiens	annexin A13	http://vega.sanger.ac.uk/Danio_rerio/transview?transcript=OTTDART00000027233&amp;db=core		1204.09	116.963	1415.61	168.604	1507.79	224.317	1890.25	169.797	2081.41	250.022	0
OTTDART00000027326	Dr.126431;Dr.132195;Dr.135227;Dr.121401;Dr.75120;Dr.86977;Dr.141145;Dr.104533;Dr.35143	1	2026499	2028951	0	0	0	0	0	0	bactin1	1	16.1	bactin1	bactin1	ACTG1	Hypothetical protein (Fragment).;actin, gamma 1;Similar to actin, beta, cytoplasmic (Fragment).;Hypothetical protein (Fragment).;ACTG1 protein.;ACTG1 protein (Fragment).;actin, gamma 1 propeptide	FKSG30	Homo sapiens	kappa-actin	http://vega.sanger.ac.uk/Danio_rerio/transview?transcript=OTTDART00000027326&amp;db=core		30075.6	1564.66	22581.3	1354.45	21281.9	2377.5	28924.1	2038.43	23943	3126.68	0
OTTDART00000027523	0	2	19863712	19891585	0	0	0	0	0	0	BC076456	22	43.8	zgc:92650	novel protein similar to vertebrate regulator of G-protein signalling 20 (RGS20, zgc:92650)	0	0	RGS20	Homo sapiens	regulator of G-protein signaling 20	http://vega.sanger.ac.uk/Danio_rerio/transview?transcript=OTTDART00000027523&amp;db=core		749.382	130.27	1347.71	441.181	1110.38	211.132	901.223	62.0172	1972.16	197.808	0
OTTDART00000027633	0	2	33008628	33011326	fj49g09.x1	2	3805	0	0	0	0	0	0	zgc:110291	novel protein similar to vertebrate calcium/calmodulin-dependent protein kinase II inhibitor family (zgc:110291)	0	0	0	0	0	http://vega.sanger.ac.uk/Danio_rerio/transview?transcript=OTTDART00000027633&amp;db=core		5895.58	1087.33	8865.49	1918.22	9394.72	2014.07	10573.1	1063.58	10968.1	973.407	0
OTTDART00000027644	0	3	18241729	18249833	0	0	0	0	0	0	0	0	0	zgc:113411	novel protein (zgc:113411)	0	0	0	0	0	http://vega.sanger.ac.uk/Danio_rerio/transview?transcript=OTTDART00000027644&amp;db=core		3854.93	669.53	2183.04	159.565	2049.82	630.073	2787.28	228.543	2357.5	125.8	0
OTTDART00000027739	Dr.117112	12	1092089	1105739	0	0	0	0	0	0	erbb3a	6	25.5	zgc:73060	novel protein similar to vertebrate calcium binding protein 5 (CABP5, zgc:73060)	NIF3L1	NIF3 NGG1 interacting factor 3-like 1 (S. pombe);NIF3 NGG1 interacting factor 3-like 1 (S. pombe);NIF3L1 isoform gamma.;NIF3L1 isoform gamma.;NIF3 NGG1 interacting factor 3-like 1	0	0	0	http://vega.sanger.ac.uk/Danio_rerio/transview?transcript=OTTDART00000027739&amp;db=core		4806.37	1446.86	14191.8	3605.53	13494.5	890.024	10988.5	1940.68	13692.8	3562.01	0
OTTDART00000028568	0	17	15403734	15406685	0	0	0	0	0	0	0	0	0	zgc:65997	novel protein (zgc:65997)	0	0	AT4G20760	Arabidopsis thaliana	short-chain dehydrogenase/reductase (SDR) family protein	http://vega.sanger.ac.uk/Danio_rerio/transview?transcript=OTTDART00000028568&amp;db=core		3394.4	406.148	4869.91	270.64	4561.97	505.04	4504.93	440.84	6340.45	644.542	0
OTTDART00000028732	0	8	40202981	40242731	fb40b12.u1	0	0	0	0	0	msi2	10	57.5	msi1	novel protein similar to H.sapiens MSI1, musashi homolog 1 (Drosophila) (MSI1, zgc:103751)	0	0	MSI1	Homo sapiens	musashi homolog 1 (Drosophila)	http://vega.sanger.ac.uk/Danio_rerio/transview?transcript=OTTDART00000028732&amp;db=core		1679.38	624.512	4199.83	248.29	4694.02	257.218	3964.98	238.209	4157.9	309.407	0
OTTDART00000028734	0	8	40203998	40216083	fb40b12.u1	0	0	0	0	0	msi2	10	57.5	msi1	novel protein similar to H.sapiens MSI1, musashi homolog 1 (Drosophila) (MSI1, zgc:103751)	0	0	MSI1	Homo sapiens	musashi homolog 1 (Drosophila)	http://vega.sanger.ac.uk/Danio_rerio/transview?transcript=OTTDART00000028734&amp;db=core		2306.6	647.198	4617.57	1251.45	4820.75	221.19	5277.58	537.478	8271.54	571.653	0
OTTDART00000028896	Dr.80187	11	6925511	6933854	0	0	0	0	0	0	AI330623	11	34.6	zgc:92035	novel keratin protein (zgc:92035)	AK092276 /// KRT13 /// KRT20 /// KRT19	Hypothetical protein FLJ34957. /// keratin 13 isoform b;Hypothetical protein FLJ34957.;keratin 13;keratin 13 isoform a /// keratin 20;keratin 20 /// keratin 19;Keratin 19 (Fragment).;Keratin 19 (Fragment).;Keratin 19.;Hypothetical protein.;keratin 19	KRT35	Homo sapiens	keratin 35	http://vega.sanger.ac.uk/Danio_rerio/transview?transcript=OTTDART00000028896&amp;db=core		4043.89	1047.71	814.201	82.1902	1290.9	268.252	2158.78	705.782	742.299	589.343	0
OTTDART00000028945	0	14	14173724	14184984	0	0	0	0	0	0	0	0	0	zgc:73148	novel protein simialar to vertebrate gamma-aminobutyric acid (GABA) A receptor, alpha family (zgc:73148)	0	0	0	0	0	http://vega.sanger.ac.uk/Danio_rerio/transview?transcript=OTTDART00000028945&amp;db=core		4097.22	753.213	7667.61	863.318	7806.36	991.153	6477.02	1037.15	5401.56	708.16	0
OTTDART00000028976	0	24	14558057	14576273	fb17e03.u1	24	2338	fb18c06	24	268.94	AI416179	24	44.7	pabpn1	novel protein similar to H.sapiens PABPN1, poly(A) binding protein, nuclear 1 (PABPN1, zgc:85979)	0	0	0	0	0	http://vega.sanger.ac.uk/Danio_rerio/transview?transcript=OTTDART00000028976&amp;db=core		26122.4	1663.2	31071.4	1013.12	31103.4	2702.96	28230	828.148	35170.7	2884.64	0
OTTDART00000029046	0	24	22795082	22809442	0	0	0	0	0	0	AL845369	5	14.8	zgc:91823	novel protein (zgc:91823)	0	0	0	0	0	http://vega.sanger.ac.uk/Danio_rerio/transview?transcript=OTTDART00000029046&amp;db=core		589.348	86.598	889.271	330.945	708.716	158.435	1153.83	437.398	2018.12	134.317	0
OTTDART00000029369	0	13	1197955	1239736	0	0	0	0	0	0	0	0	0	si:ch211-123f21.1	novel protein similar to vertebrate Parkinson disease (autosomal recessive, juvenile) 2, parkin (PARK2, zgc:112390)	0	0	PARK2	Homo sapiens	Parkinson disease (autosomal recessive, juvenile) 2, parkin	http://vega.sanger.ac.uk/Danio_rerio/transview?transcript=OTTDART00000029369&amp;db=core		3541.32	420.889	1810.04	318.344	2391.99	380.162	2532.7	392.975	3911.61	255.631	0
OTTDART00000029445	0	17	38146628	38159445	wz10428.1.exp	22	2326	0	0	0	0	0	0	zgc:112953	novel protein similar to H.sapiens NENF, neuron derived neurotrophic factor (NENF, zgc:112953)	0	0	0	0	0	http://vega.sanger.ac.uk/Danio_rerio/transview?transcript=OTTDART00000029445&amp;db=core		6798.07	988.377	4381.54	558.993	3342.71	975.861	7068.04	1266.21	2249.84	263.032	0
OTTDART00000029648	Dr.122933;Dr.80241	13	15321243	15331195	fj64c02.x1	13	2309	0	0	0	eef1a1	4	51.7	zgc:73138	novel protein similar to vertebrate eukaryotic translation elongation factor 1 alpha 1 (EEF1A1, zgc:73138)	EEF1A1	Eukaryotic translation elongation factor 1 alpha 1.;Glucocorticoid receptor AF-1 specific elongation factor (Fragment).;Oncogene (Elongation factor 1-alpha 1).;Hypothetical protein (Fragment).;Hypothetical protein (Fragment).;Hypothetical protein (Fragment).;Hypothetical protein (Fragment).;EEF1A1 protein (Fragment).;EEF1A1 protein (Fragment).;Eukaryotic translation elongation factor 1 alpha 1.;E…	-	Canis lupus familiaris	similar to eukaryotic translation elongation factor 1 alpha 1	http://vega.sanger.ac.uk/Danio_rerio/transview?transcript=OTTDART00000029648&amp;db=core		4194.18	766.167	4769.56	344.195	6816.72	446.434	7115.58	143.749	8477.02	1763.74	0
OTTDART00000029781	0	15	21421570	21429202	0	0	0	0	0	0	0	0	0	zgc:92688	novel protein similar to vertebrate crystallin, beta A1 (CRYBA1, zgc:92688)	0	0	CRYBA1	Homo sapiens	crystallin, beta A1	http://vega.sanger.ac.uk/Danio_rerio/transview?transcript=OTTDART00000029781&amp;db=core		33974.8	3038.97	15965.3	4114.62	16059.2	7625.58	31600.5	5435.35	48640.3	3583.89	0
OTTDART00000029783	0	15	21421640	21428943	0	0	0	0	0	0	0	0	0	zgc:92688	novel protein similar to vertebrate crystallin, beta A1 (CRYBA1, zgc:92688)	0	0	CRYBA1	Homo sapiens	crystallin, beta A1	http://vega.sanger.ac.uk/Danio_rerio/transview?transcript=OTTDART00000029783&amp;db=core		26651.2	2749.18	10782.4	2792.61	11870	5253.77	24421.6	3992.59	39029.9	2592.09	0
OTTDART00000030452	0	5	20077905	20084201	0	0	0	0	0	0	myhz2	5	69.2	si:ch211-158m24.10	novel myosin family protein	0	0	0	0	0	http://vega.sanger.ac.uk/Danio_rerio/transview?transcript=OTTDART00000030452&amp;db=core		12138.7	3178.52	33727.1	2966.44	30039.9	2834.2	24691.7	6350.92	18855.1	2466.38	0
OTTDART00000032204	0	2	35166957	35183233	0	0	0	0	0	0	0	0	0	per2	period homolog 2 (Drosophila)	0	0	0	0	0	http://vega.sanger.ac.uk/Danio_rerio/transview?transcript=OTTDART00000032204&amp;db=core		471.498	127.699	1013.16	294.36	968.963	133.282	1247.96	158.012	788.332	122.642	0
TC237935_R	Dr.122152	5	57919050	57961342	0	0	0	0	0	0	brd3	21	60.2	0	0	BRD3	bromodomain containing 3;bromodomain containing 3;bromodomain containing protein 3	0	0	0	http://compbio.dfci.harvard.edu/tgi/cgi-bin/tgi/tc_report.pl?gudb=zfish&tc=TC237935		1808.71	184.916	1683.54	202.69	1811.93	101.418	2050.03	193.18	3138.06	114.848	0
TC238634	Dr.125240;Dr.107117;Dr.78368	16	7335242	7357344	fj58c09.x1	16	812	dedd1	16	164.23	0	0	0	0	0	DEDD2	Hypothetical protein NT2RM1000558.;Death effector domain-containing DNA-binding 2 protein.;Hypothetical protein (Fragment).;death effector domain-containing DNA binding	0	0	0	http://compbio.dfci.harvard.edu/tgi/cgi-bin/tgi/tc_report.pl?gudb=zfish&tc=TC238634		27860.2	2719.59	46874.5	4368.32	45804.1	5791.76	32195.7	2845.87	41437.6	8207.31	0
TC238813_R	Dr.25609	0	0	0	0	0	0	0	0	0	0	0	0	0	0	SPINT1;SPINT1	HAI-1.;serine protease inhibitor, Kunitz type 1;Serine protease inhibitor, Kunitz type 1.;hepatocyte growth factor activator inhibitor 1;hepatocyte growth factor activator inhibitor 1;HAI-1.;serine protease inhibitor, Kunitz type 1;Serine protease inhibitor, Kunitz type 1.;hepatocyte growth factor activator inhibitor 1;hepatocyte growth factor activator inhibitor 1	0	0	0	http://compbio.dfci.harvard.edu/tgi/cgi-bin/tgi/tc_report.pl?gudb=zfish&tc=TC238813		2382.25	329.837	1293.2	248.648	1238.46	170.617	1498.15	317.234	1295.49	141.477	0
TC238940_R	Dr.113498	0	0	0	0	0	0	0	0	0	0	0	0	0	0	UQCRC1;UQCRC1	ubiquinol-cytochrome c reductase core protein I;ubiquinol-cytochrome c reductase core protein I;ubiquinol-cytochrome c reductase core protein I;ubiquinol-cytochrome c reductase core protein I;ubiquinol-cytochrome c reductase core protein I;ubiquinol-cytochrome c reductase core protein I	0	0	0	http://compbio.dfci.harvard.edu/tgi/cgi-bin/tgi/tc_report.pl?gudb=zfish&tc=TC238940		47600.3	1342.64	41421.8	4534.99	39557.4	2311.77	47753.2	1552.14	30194.7	4153.14	0
TC240303	Dr.83897	18	44473116	44477744	0	0	0	0	0	0	0	0	0	0	0	LGALS4	lectin, galactoside-binding, soluble, 4 (galectin 4);lectin, galactoside-binding, soluble, 4 (galectin 4);Lectin, galactoside-binding, soluble, 4 (Galectin 4).;galectin 4	0	0	0	http://compbio.dfci.harvard.edu/tgi/cgi-bin/tgi/tc_report.pl?gudb=zfish&tc=TC240303		6410.2	697.421	2755.84	1039.48	2662.77	144.645	5557.33	590.685	2494.53	978.631	0
TC240767	0	22	30929999	30930546	fb38g03	22	3095	fb38g03	22	223.64	0	0	0	0	N/A	0	0	0	0	0	http://compbio.dfci.harvard.edu/tgi/cgi-bin/tgi/tc_report.pl?gudb=zfish&tc=TC240767		11458.4	1209.27	13708.3	1148.67	12482	1176.65	13496.9	2152.44	18668.5	618.483	0
TC240853	Dr.81155	0	0	0	0	0	0	0	0	0	0	0	0	0	0	APLP1	amyloid beta (A4) precursor-like protein 1;amyloid beta (A4) precursor-like protein 1;Hypothetical protein FLJ44959.;amyloid precursor-like protein 1 isoform 1;amyloid beta (A4) precursor-like protein 1	0	0	0	http://compbio.dfci.harvard.edu/tgi/cgi-bin/tgi/tc_report.pl?gudb=zfish&tc=TC240853		5588.31	1526.34	12160.7	2365.19	12616.7	1294.24	11324.6	765.578	9390.7	2333.64	0
TC241449	Dr.84590;Dr.113658	1	37690447	37696156	0	0	0	0	0	0	0	0	0	0	0	AB037813	Hypothetical protein KIAA1392 (Fragment).	0	0	0	http://compbio.dfci.harvard.edu/tgi/cgi-bin/tgi/tc_report.pl?gudb=zfish&tc=TC241449		12501.2	1802.31	14435.3	2340.45	18601	3023.07	17527.9	1121.14	20938.2	1276.11	0
TC242234	0	14	53186035	53186512	ctg1487-2F	0	0	fb83b10	14	653.88	0	0	0	0	N/A	0	0	0	0	0	http://compbio.dfci.harvard.edu/tgi/cgi-bin/tgi/tc_report.pl?gudb=zfish&tc=TC242234		1703.59	657.007	4558.54	1038.25	4381.85	904.457	4316.34	482.173	2462.48	362.782	0
TC259018	Dr.132947;Dr.133503;Dr.120009;Dr.133648;Dr.78602	0	0	0	0	0	0	0	0	0	myhz2	5	69.2	0	0	MYH4	myosin, heavy polypeptide 4, skeletal muscle;myosin, heavy polypeptide 4, skeletal muscle	0	0	0	http://compbio.dfci.harvard.edu/tgi/cgi-bin/tgi/tc_report.pl?gudb=zfish&tc=TC259018		34072.3	7406.09	16953.9	4771.34	16606.5	1578.24	38209.4	4972.25	8662.27	1086.14	0
TC261609	Dr.75757	14	23613841	23625577	MT501	14	3089	0	0	0	dbx2	25	2.5	0	0	EMX1	empty spiracles homolog 1 (Drosophila);Similar to empty spiracles homolog 2 (Drosophila).;empty spiracles homolog 1	0	0	0	http://compbio.dfci.harvard.edu/tgi/cgi-bin/tgi/tc_report.pl?gudb=zfish&tc=TC261609		1165.89	277.233	941.313	117.215	1088.65	138.355	1013.35	344.755	2978.42	464.147	0
TC261649	Dr.77248	4	14899505	14901760	fb75d06	4	1490	fk37b01	4	198.71	plxnb1	23	43.1	0	0	BC004542	Hypothetical protein (Plexin B2).	0	0	0	http://compbio.dfci.harvard.edu/tgi/cgi-bin/tgi/tc_report.pl?gudb=zfish&tc=TC261649		12247.4	1161.51	8112.43	279.577	8642.29	994.464	10589.6	640.815	9523.09	705.443	0
TC242349	Dr.77034;Dr.121695	8	50879995	50882268	fb57f10	8	4445	0	0	0	AI477585	8	86.5	0	0	GCK	glucokinase (hexokinase 4, maturity onset diabetes of the young 2);Glucokinase (Hexokinase 4, maturity onset diabetes of the young 2).;glucokinase isoform 1;glucokinase isoform 2;glucokinase isoform 3	0	0	0	http://compbio.dfci.harvard.edu/tgi/cgi-bin/tgi/tc_report.pl?gudb=zfish&tc=TC242349		834.023	114.899	1396.55	87.1716	1252.56	203.855	820.303	135.806	3045.3	755.829	0
TC242376	Dr.105485	24	6819999	6850065	0	0	0	0	0	0	0	0	0	0	0	PTRF	polymerase I and transcript release factor;TTF-I interacting peptide 12 (Fragment).;Hypothetical protein (Fragment).;Hypothetical protein.;Polymerase I and transcript release factor.;polymerase I and transcript release factor	0	0	0	http://compbio.dfci.harvard.edu/tgi/cgi-bin/tgi/tc_report.pl?gudb=zfish&tc=TC242376		7461.16	1259.89	4897.46	1190.37	4514.3	153.858	6815.58	210.446	2991.41	512.85	0
TC242562	0	0	0	0	fj40d12.x1	23	6467	0	0	0	AI618627	23	138.5	0	N/A	0	0	0	0	0	http://compbio.dfci.harvard.edu/tgi/cgi-bin/tgi/tc_report.pl?gudb=zfish&tc=TC242562		5841.83	1277.78	9452.86	1380.19	9849.95	693.517	7400.19	565.817	11124.2	1744.36	0
TC242711	0	10	31709253	31717328	0	0	0	0	0	0	0	0	0	0	0	POR	P450 (cytochrome) oxidoreductase;P450 (cytochrome) oxidoreductase;P450 (cytochrome) oxidoreductase	0	0	0	http://compbio.dfci.harvard.edu/tgi/cgi-bin/tgi/tc_report.pl?gudb=zfish&tc=TC242711		2608.96	288.567	3098.74	455.027	2705.39	222.984	4278.13	127.612	4154.74	627.84	0
TC243118	Dr.113393;Dr.65436	1	740116	740718	fj89c04.x1	1	723	0	0	0	0	0	0	0	0	BC050535 /// AF061261 /// AY372211 /// BC042090 /// AF395876 /// MBNL1 /// MBNL2 /// MBNL3	Hypothetical protein DKFZp686P06174 (Fragment). /// Zinc finger protein (OTTHUMP00000018579). /// Hypothetical protein. /// Muscleblind-like 3 (Drosophila) (Fragment). /// 36 kDa muscleblind protein EXP36. /// muscleblind-like (Drosophila);Muscleblind-like protein EXP40s.;Muscleblind-like protein EXP41s.;Hypothetical protein (Fragment).;Muscleblind 41kD isoform (MBNL protein) (Similar to musclebl…	0	0	0	http://compbio.dfci.harvard.edu/tgi/cgi-bin/tgi/tc_report.pl?gudb=zfish&tc=TC243118		10514.3	1044.78	15128.9	1942.29	14238.4	1414.13	14275.4	1631.99	15205.4	757.03	0
TC243710	0	14	27599929	27600349	fj52d04.x1	0	0	0	0	0	0	0	0	0	N/A	0	0	0	0	0	http://compbio.dfci.harvard.edu/tgi/cgi-bin/tgi/tc_report.pl?gudb=zfish&tc=TC243710		772.847	242.582	228.263	19.9402	250.743	118.383	195.528	35.7278	170.564	29.9914	0
TC244495	Dr.132872	2	47757255	47757705	0	0	0	0	0	0	0	0	0	0	0	ANKRD12	Hypothetical protein KIAA0874 (Fragment).;Hypothetical protein FLJ20053 (Fragment).;Hypothetical protein FLJ21155 (Fragment).;Hypothetical protein FLJ34805.;Ankyrin repeat-containing protein.;Ankyrin repeat-containing cofactor-2.;ANKRD12 protein.;ankyrin repeat domain 12	0	0	0	http://compbio.dfci.harvard.edu/tgi/cgi-bin/tgi/tc_report.pl?gudb=zfish&tc=TC244495		8739.5	800.588	12533.9	1255.81	11634.1	1342.77	10571.1	505.852	13618.2	1981.57	0
TC244628	0	12	38067695	38068380	0	0	0	0	0	0	0	0	0	0	N/A	0	0	0	0	0	http://compbio.dfci.harvard.edu/tgi/cgi-bin/tgi/tc_report.pl?gudb=zfish&tc=TC244628		8594.31	1104.97	13506.7	2321.53	14471.3	2314.33	11891.8	972.745	12955.4	1187.09	0
TC247627	Dr.20097	3	22523139	22539900	z9257	3	2211	0	0	0	col1a1	3	43.7	0	0	COL1A1	Hypothetical protein.;COL1A1 protein (Fragment).;Alpha-1 type I collagen (Fragment).;collagen, type I, alpha 1;alpha 1 type I collagen preproprotein	0	0	0	http://compbio.dfci.harvard.edu/tgi/cgi-bin/tgi/tc_report.pl?gudb=zfish&tc=TC247627		22864.9	2131.67	16436.2	4607.44	17123.8	1950.54	22755.3	3377.45	5495.29	2408.2	0
TC248369_R	Dr.76887;Dr.124006	9	3782265	3829611	0	0	0	fb37g05	9	756	cbs	9	30.6	0	0	CBS	Hypothetical protein (Fragment).;cystathionine-beta-synthase;Hypothetical protein (Fragment).;Cystathionine-beta-synthase.;cystathionine-beta-synthase	0	0	0	http://compbio.dfci.harvard.edu/tgi/cgi-bin/tgi/tc_report.pl?gudb=zfish&tc=TC248369		2725.02	297.702	1388.77	255.463	1291.95	238.86	1924.04	210.849	2025.99	521.743	0
TC251169	Dr.105360;Dr.130178;Dr.141297;Dr.123381;Dr.124585;Dr.140815;Dr.88568;Dr.140954;Dr.93159	9	36851728	36852576	aw116862	9	4576	fd12e06	10	322.41	BQ261224	9	92.4	0	0	TTN	Cardiac titin N2BA isoform (Fragment).;Hypothetical protein FLJ34965.;Hypothetical protein (Fragment).;TTN protein.;TTN protein (Fragment).;Titin (Fragment).;Titin, heart isoform N2-B (EC 2.7.1.-) (Connectin).;Elastic titin (Fragment).;Titin Z-disc (Fragment).;Titin Z-disc (Fragment).;titin isoform novex-3	0	0	0	http://compbio.dfci.harvard.edu/tgi/cgi-bin/tgi/tc_report.pl?gudb=zfish&tc=TC251169		28989.8	2474.25	40650.8	1830.27	34815.2	6374.42	35881.2	3915.23	11543.7	3857.07	0
TC251491	0	14	38582391	38584349	0	0	0	0	0	0	0	0	0	0	N/A	0	0	0	0	0	http://compbio.dfci.harvard.edu/tgi/cgi-bin/tgi/tc_report.pl?gudb=zfish&tc=TC251491		594.529	236.426	1766.06	393.889	2047.39	723.283	3638.89	783.69	3136.23	1259	0
TC252139	Dr.81101	7	29159817	29160583	fj51a06.x1	7	3712	0	0	0	0	0	0	0	0	BC026873	Hypothetical protein HEMBA1007053.	0	0	0	http://compbio.dfci.harvard.edu/tgi/cgi-bin/tgi/tc_report.pl?gudb=zfish&tc=TC252139		4125.37	896.614	8168.08	574.155	8527.94	1497.62	6749.45	316.341	6294.76	1250.31	0
TC252201	0	0	0	0	0	0	0	0	0	0	AL845369	5	14.8	0	N/A	0	0	0	0	0	http://compbio.dfci.harvard.edu/tgi/cgi-bin/tgi/tc_report.pl?gudb=zfish&tc=TC252201		729.072	154.584	981.513	145.115	1155.44	132.451	743.652	134.61	1698.18	195.042	0
TC252265	0	18	41279628	41280335	fk52a05.x1	18	4584	0	0	0	erbb3a	6	25.5	0	N/A	0	0	0	0	0	http://compbio.dfci.harvard.edu/tgi/cgi-bin/tgi/tc_report.pl?gudb=zfish&tc=TC252265		11924.6	1417.81	18198.4	982.11	17702.7	2091.14	16556.7	818.785	18153.8	1460.61	0
TC252387	0	11	30284078	30284480	0	0	0	0	0	0	0	0	0	0	N/A	0	0	0	0	0	http://compbio.dfci.harvard.edu/tgi/cgi-bin/tgi/tc_report.pl?gudb=zfish&tc=TC252387		1981.62	334.93	3374.06	576.365	4101.1	422.946	3307.36	266.964	4080.04	235.8	0
TC252926	Dr.105938;Dr.76322	0	0	0	zk15e10.t7	21	751	0	0	0	0	0	0	0	0	COL5A1	Hypothetical protein (Fragment).;collagen, type V, alpha 1;COL5A1 protein.;Collagen, type V, alpha 1.;alpha 1 type V collagen preproprotein	0	0	0	http://compbio.dfci.harvard.edu/tgi/cgi-bin/tgi/tc_report.pl?gudb=zfish&tc=TC252926		16571.3	1605.43	11005.9	1802.58	9905.98	677.755	15632.4	1324	4989.11	962.916	0
TC253483	Dr.135477;Dr.81046;Dr.132974	4	29395592	29396661	fj41c01.x1	4	1803	0	0	0	0	0	0	0	0	SYT1	synaptotagmin I;synaptotagmin I	0	0	0	http://compbio.dfci.harvard.edu/tgi/cgi-bin/tgi/tc_report.pl?gudb=zfish&tc=TC253483		5354	1249.48	9630.92	1919.49	10570.8	2575.61	9026.85	176.203	9945.3	715.889	0
TC254049	Dr.122784;Dr.80860	20	41452928	41453508	0	0	0	0	0	0	0	0	0	0	0	PKIB	protein kinase (cAMP-dependent, catalytic) inhibitor beta;Protein kinase (CAMP-dependent, catalytic) inhibitor beta.;cAMP-dependent protein kinase inhibitor beta	0	0	0	http://compbio.dfci.harvard.edu/tgi/cgi-bin/tgi/tc_report.pl?gudb=zfish&tc=TC254049		1075.88	318.261	2307.02	462.328	2471.16	120.706	1835.34	171.271	1204.64	382.887	0
TC254124	0	20	40184197	40185015	0	0	0	0	0	0	0	0	0	0	N/A	0	0	0	0	0	http://compbio.dfci.harvard.edu/tgi/cgi-bin/tgi/tc_report.pl?gudb=zfish&tc=TC254124		1796.97	538.231	4154	531.697	5583.61	1850.78	4785.81	318.501	2900.35	765.801	0
TC254309	Dr.129946;Dr.129530;Dr.116961;Dr.103987	11	16756139	16765135	0	0	0	0	0	0	0	0	0	0	0	MAGI1	membrane associated guanylate kinase interacting protein-like 1;Hypothetical protein FLJ45611.;membrane associated guanylate kinase, WW and PDZ;membrane associated guanylate kinase, WW and PDZ;membrane associated guanylate kinase, WW and PDZ	0	0	0	http://compbio.dfci.harvard.edu/tgi/cgi-bin/tgi/tc_report.pl?gudb=zfish&tc=TC254309		3536	492.543	6186.89	967.806	5730.67	795.995	5112.42	245.696	6020.82	330.177	0
TC254678	Dr.17444	2	366990	367755	0	0	0	0	0	0	0	0	0	0	0	AJ247087 /// MYLK2 /// AK122581	Myosin light chain kinase (MLCK). /// myosin light chain kinase 2, skeletal muscle;OTTHUMP00000030562.;skeletal myosin light chain kinase /// FLJ00265 protein (Fragment).	0	0	0	http://compbio.dfci.harvard.edu/tgi/cgi-bin/tgi/tc_report.pl?gudb=zfish&tc=TC254678		1971.99	926.366	6070.04	1541.4	3520.55	244.135	5457.31	1073.23	682.561	335.837	0
TC256324	0	16	42862625	42863223	0	0	0	0	0	0	0	0	0	0	N/A	0	0	0	0	0	http://compbio.dfci.harvard.edu/tgi/cgi-bin/tgi/tc_report.pl?gudb=zfish&tc=TC256324		5286.66	1328.77	2146.1	352.532	2223.79	689.171	5152.44	633.726	697.047	349.923	0
TC256823	0	19	44892685	44893051	0	0	0	0	0	0	0	0	0	0	N/A	0	0	0	0	0	http://compbio.dfci.harvard.edu/tgi/cgi-bin/tgi/tc_report.pl?gudb=zfish&tc=TC256823		2808.16	511.476	5329.81	1332.15	6799.36	1575.6	3288.93	920.558	7195.19	1259.92	0
TC257077	Dr.12345	0	0	0	0	0	0	0	0	0	0	0	0	0	0	PTPRB	CDNA FLJ46721 fis, clone TRACH3018524, highly similar to Protein-tyrosine phosphatase beta (EC 3.1.3.48). (Fragment).;Hypothetical protein DKFZp686E13109 (Fragment).;protein tyrosine phosphatase, receptor type, B;CDNA FLJ44133 fis, clone THYMU2008725, highly similar to PROTEIN- TYROSINE PHOSPHATASE BETA (EC 3.1.3.48).;PTPRB protein.;protein tyrosine phosphatase, receptor type, B	0	0	0	http://compbio.dfci.harvard.edu/tgi/cgi-bin/tgi/tc_report.pl?gudb=zfish&tc=TC257077		11714.5	847.186	11171.2	1283.6	12456.6	209.036	11233.7	1058.4	4883.84	557.622	0
TC257381	Dr.75995	17	50116645	50134161	0	0	0	0	0	0	0	0	0	0	0	BC051194 /// CENTB5	Centaurin, beta 5. /// centaurin, beta 5;Hypothetical protein FLJ36635.;CENTB5 protein (Fragment).;Hypothetical protein (Fragment).;Hypothetical protein (Fragment).;CENTB5 protein.;Similar to centaurin, beta 5 (Fragment).;centaurin, beta 5	0	0	0	http://compbio.dfci.harvard.edu/tgi/cgi-bin/tgi/tc_report.pl?gudb=zfish&tc=TC257381		1618.31	475.932	2145.29	237.671	2303.41	116.709	2517.33	401.312	6015.15	1429.15	0
TC258560	0	9	27323133	27323711	0	0	0	0	0	0	0	0	0	0	N/A	0	0	0	0	0	http://compbio.dfci.harvard.edu/tgi/cgi-bin/tgi/tc_report.pl?gudb=zfish&tc=TC258560		4646.94	924.013	9988.86	1979.22	7840.28	901.57	7256.1	627.27	3804.64	730.989	0
TC260105	Dr.51699;Dr.113610;Dr.106374;Dr.122427	1	25583468	25621666	fb08c06	1	2726	fb08c06	1	2726	0	0	0	0	0	RNF127	Hypothetical protein FLJ22612.;ring finger protein 127;ring finger protein 127	0	0	0	http://compbio.dfci.harvard.edu/tgi/cgi-bin/tgi/tc_report.pl?gudb=zfish&tc=TC260105		1442.75	267.569	1649.9	146.162	1834.93	201.509	3336.92	403.042	2924.16	465.464	0
TC260821	Dr.115270	6	12227935	12228375	fj40f01.x1	6	1547	0	0	0	0	0	0	0	0	ADAM23	a disintegrin and metalloproteinase domain 23;a disintegrin and metalloproteinase domain 23	0	0	0	http://compbio.dfci.harvard.edu/tgi/cgi-bin/tgi/tc_report.pl?gudb=zfish&tc=TC260821		6898.52	1090.1	9179.88	2149.09	14107.9	2933.48	10669.6	515.563	16842.1	1506.25	0
TC262184	Dr.7499	18	40784032	40788066	0	0	0	0	0	0	0	0	0	0	0	WT1	Wilms tumor 1;Wilms tumor 1;Wilms tumor 1.;Wilms tumor 1 isoform A;Wilms tumor 1 isoform B;Wilms tumor 1 isoform C;Wilms tumor 1 isoform D	0	0	0	http://compbio.dfci.harvard.edu/tgi/cgi-bin/tgi/tc_report.pl?gudb=zfish&tc=TC262184		3747.76	764.978	8683.19	1380.01	6663.08	577.438	6886.16	1275.59	11351.7	2855.81	0
TC262224	Dr.122387	19	30523027	30524249	0	0	0	0	0	0	0	0	0	0	0	LAPTM4B	lysosomal associated protein transmembrane 4 beta;Hypothetical protein NT2RM1000066 (Putative integral membrane protein) (Lysosomal-associated transmembrane protein 4 beta) (Putative integral membrane transporter).;Lysosome-associated transmembrane protein 4 beta.;Hypothetical protein NT2RM1000066 (LAPTM4B protein) (Lysosomal- associated transmembrane protein 4 beta).;lysosomal-associated transme…	0	0	0	http://compbio.dfci.harvard.edu/tgi/cgi-bin/tgi/tc_report.pl?gudb=zfish&tc=TC262224		2722.28	1005.31	7445.96	1308.05	7094.21	1043.95	6995.45	1108.9	6307.63	1726.34	0
TC262889	0	21	19424979	19425451	fj47b06.x1	21	3450	0	0	0	0	0	0	0	N/A	0	0	0	0	0	http://compbio.dfci.harvard.edu/tgi/cgi-bin/tgi/tc_report.pl?gudb=zfish&tc=TC262889		5661.74	1322.14	14395.6	3051.63	11020.3	1849.64	10287.6	1390.78	3558.14	1197.34	0
TC263196	Dr.123266;Dr.81057;Dr.122706	2	43106381	43106982	fl27h07.x1	2	3984	0	0	0	0	0	0	0	0	PER2	period 2 isoform 2;period homolog 2 (Drosophila);Per2S.;period 2 isoform 1	0	0	0	http://compbio.dfci.harvard.edu/tgi/cgi-bin/tgi/tc_report.pl?gudb=zfish&tc=TC263196		237.525	145.504	3002.43	595.955	3384.24	857.733	3898.96	1343.77	1977.69	847.751	0
TC263249	Dr.82629	23	18623597	18632545	0	0	0	0	0	0	0	0	0	0	0	USP21	ubiquitin-specific protease 21 isoform b;ubiquitin specific protease 21;ubiquitin-specific protease 21 isoform a;Hypothetical protein.;ubiquitin-specific protease 21 isoform a	0	0	0	http://compbio.dfci.harvard.edu/tgi/cgi-bin/tgi/tc_report.pl?gudb=zfish&tc=TC263249		1598.12	417.949	3377.6	384.193	3178.07	505.414	3113.61	294.553	3503.71	770.174	0
TC264655	Dr.82680	7	26066700	26067875	0	0	0	0	0	0	sall1a	7	84.2	0	0	SALL1	sal-like 1 (Drosophila);sal-like 1	0	0	0	http://compbio.dfci.harvard.edu/tgi/cgi-bin/tgi/tc_report.pl?gudb=zfish&tc=TC264655		1216.95	160.385	1125.45	96.3306	1261.27	97.8893	2430.72	466.485	3230.25	624.438	0
TC265771	Dr.19533	12	22386217	22414823	0	0	0	0	0	0	0	0	0	0	0	AF064842 /// NRXN3 /// AJ493127 /// NRXN1 /// NRXN2	Neurexin 1-beta precursor (Neurexin I-beta). /// neurexin 3;Neurexin 3-beta precursor (Neurexin III-beta).;Neurexin 3-beta (Fragment).;Neurexin 3, isoform beta.;Neurexin-3-beta precursor (Neurexin III-beta).;neurexin 3 isoform beta precursor /// Neurexin 3-beta (Fragment). /// neurexin 1;Neurexin 1-beta precursor (Neurexin I-beta). /// neurexin 2;neurexin 2 isoform alpha-1 precursor;neurexin 2 is…	0	0	0	http://compbio.dfci.harvard.edu/tgi/cgi-bin/tgi/tc_report.pl?gudb=zfish&tc=TC265771		10838.4	1937.58	11271.1	1457.82	14900	1084.89	12892.9	759.663	18806.3	1217.1	0
TC266713	0	7	46078442	46078899	0	0	0	0	0	0	0	0	0	0	N/A	0	0	0	0	0	http://compbio.dfci.harvard.edu/tgi/cgi-bin/tgi/tc_report.pl?gudb=zfish&tc=TC266713		718.832	114.539	1205.45	314.734	1295.55	115.355	956.919	26.9232	1361.88	101.733	0
ZV700S00000016	Dr.82088;Dr.120008	Zv7_NA4007	99	2114	wz1223.1.exp	22	58	0	0	0	rhoa	23	5.8	0	0	RHOA	ras homolog gene family, member A	0	0	0	http://www.ncbi.nlm.nih.gov/UniGene/clust.cgi?ORG=Dr&CID=120008		5690.08	276.471	4919.04	459.517	5861.8	723.223	6082.12	579.555	9008.74	760.375	0
ZV700S00000074	Dr.115807;Dr.108433;Dr.106261	Zv7_NA1084	150	1544	0	0	0	0	0	0	0	0	0	0	0	BC030825 /// DKFZP566M1046	DKFZP566M1046 protein. /// Hypothetical protein KIAA1759 (Fragment).;Hypothetical protein.;Similar to hypothetical protein DKFZp566M1046.;hypothetical protein LOC84067	0	0	0	http://www.ncbi.nlm.nih.gov/sites/entrez?db=nucest&cmd=search&term=BI888659		6488.84	646.421	5857.76	524.855	4701.38	708.71	6054.39	313.27	11445.8	1287.41	0
ZV700S00000087	Dr.10259	16	2088809	2112103	ctnnb	16	610	ctnnb1	16	17.6	0	0	0	0	0	JUP	Junction plakoglobin.;junction plakoglobin;junction plakoglobin	0	0	0	http://www.ncbi.nlm.nih.gov/sites/entrez?db=nucest&cmd=search&term=BC047815.1		14280.5	1398.41	8828.77	624.31	10017.1	430.578	11935.4	623.801	10084.1	2540.75	0
ZV700S00000139	Dr.75325;Dr.116325;Dr.105587;Dr.116075	8	18996781	19022375	0	0	0	0	0	0	0	0	0	0	0	CRY1	Hypothetical protein FLJ25749.;cryptochrome 1 (photolyase-like);cryptochrome 1 (photolyase-like)	CRY1	Homo sapiens	cryptochrome 1 (photolyase-like)	http://www.ncbi.nlm.nih.gov/UniGene/clust.cgi?ORG=Dr&CID=105587		1881.81	773.969	5082.05	538.131	5548.74	753.077	7670.25	2195.5	8184.03	1842.16	0
ZV700S00000215	Dr.10645	23	42329189	42337444	fc32f04.x1	23	6184	0	0	0	0	0	0	0	0	ENAH	Hypothetical protein.;Hypothetical protein FLJ10773.;enabled homolog (Drosophila);CDNA FLJ44946 fis, clone BRAMY4001863, highly similar to Mus musculus enabled homolog (Drosophila) (Enah).;CDNA FLJ45654 fis, clone CTONG2012123, moderately similar to Mus musculus enabled homolog (Drosophila) (Enah).;Hypothetical protein (Fragment).;MENA.;ENAH protein (Fragment).;Hypothetical protein FLJ45654.;enab…	0	0	0	http://www.ncbi.nlm.nih.gov/UniGene/clust.cgi?ORG=Dr&CID=10645		5756.64	554.724	9327.73	634.84	6107.45	252.885	6500.21	314.342	7067.37	822.531	0
ZV700S00000238	Dr.10718	23	26359063	26362110	fb17e10.u1	16	634	0	0	0	0	0	0	0	0	NEUROD4	Similar to neurogenic differentiation 4.;neurogenic differentiation 4	NEUROD4	Homo sapiens	neurogenic differentiation 4	http://www.ncbi.nlm.nih.gov/UniGene/clust.cgi?ORG=Dr&CID=10718		839.115	202.608	1535.82	379.327	1299.61	53.4467	1406.33	224.766	2351.05	275.254	0
ZV700S00000256	Dr.77307	22	7623413	7625853	fb69f10	22	226	fb69f10	22	22.25	0	0	0	0	0	SHARP	Msx2-interacting protein (SMART/HDAC1 associated repressor protein).	0	0	0	http://www.ncbi.nlm.nih.gov/sites/entrez?db=nucest&cmd=search&term=AI793898		3609.09	407.432	3616.76	477.803	4281.67	539.439	3754.33	212.769	5913.35	140.622	0
ZV700S00000342	Dr.122651;Dr.137122;Dr.76502;Dr.129668	Zv7_NA1375	18279	18757	0	0	0	0	0	0	0	0	0	0	0	FLJ23420 /// AB037858 /// AD158 /// LRRC5	Hypothetical protein (Fragment).;Hypothetical protein FLJ23420.;hypothetical protein FLJ23420 /// Leucine-rich repeat-containing protein 8 precursor. /// AD158.;Hypothetical protein. /// LRRC5.;Hypothetical protein.;leucine rich repeat containing 5;leucine rich repeat containing 5	0	0	0	http://www.ncbi.nlm.nih.gov/UniGene/clust.cgi?ORG=Dr&CID=115523		475.363	33.8917	436.44	54.0808	445.205	38.2106	394.375	34.1934	1221.53	71.1975	0
ZV700S00000360	Dr.11252	10	1900957	1918066	fi14g08.x1	10	254	0	0	0	ckmt1	25	49.1	0	0	CKMT2	creatine kinase, mitochondrial 2 (sarcomeric);sarcomeric mitochondrial creatine kinase	0	0	0	http://www.ncbi.nlm.nih.gov/UniGene/clust.cgi?ORG=Dr&CID=11252		58790.6	1434.25	55961	8069.93	53184.6	2020.41	61699	2663.42	21865.9	9413.91	0
ZV700S00000391	Dr.11342	3	18180325	18185978	fb95d07.u1	3	1942	0	0	0	0	0	0	0	0	DKFZP434I2117	Hypothetical protein.	FAM57B	Homo sapiens	family with sequence similarity 57, member B	http://www.ncbi.nlm.nih.gov/UniGene/clust.cgi?ORG=Dr&CID=11342		6647.52	1076.45	11736.5	714.883	11925.3	522.499	9929.65	749.681	10685	506.995	0
ZV700S00000396	Dr.82796	4	18628483	18628854	0	0	0	0	0	0	0	0	0	0	0	0	0	0	0	0	http://www.ncbi.nlm.nih.gov/sites/entrez?db=nucest&cmd=search&term=BG308754		2011.68	464.405	4308.38	704.638	4732.16	1354.77	3174.96	252.194	4412.65	359.449	0
ZV700S00000407	Dr.11399	6	59077634	59079126	z10581	6	6356	z10581	6	579.99	0	0	0	0	0	AAMP	Similar to angio-associated, migratory cell protein (Fragment).;AAMP protein.;Similar to angio-associated, migratory cell protein (Fragment).;angio-associated, migratory cell protein;Angio-associated, migratory cell protein variant (Fragment).;angio-associated, migratory cell protein;angio-associated, migratory cell protein	0	0	0	http://www.ncbi.nlm.nih.gov/UniGene/clust.cgi?ORG=Dr&CID=11399		17546.9	926.63	17695.7	2907.33	17615.1	1507.18	19279.7	2550.49	29470.1	752.727	0
ZV700S00000422	Dr.81942;Dr.121189	11	38741254	38743606	fk59g12.x1	11	3223	0	0	0	0	0	0	0	0	AL353957	Hypothetical protein (Fragment).	0	0	0	http://www.ncbi.nlm.nih.gov/sites/entrez?db=nucest&cmd=search&term=AW826359		6268.88	774.793	9132.28	1243.07	9679.93	1228.51	9015.81	801.428	12526.3	1128.86	0
ZV700S00000441	Dr.79623;Dr.133039	23	16810423	16837061	0	0	0	0	0	0	0	0	0	0	0	BCL2L1	BCL2-like 1 isoform 2;BCL2-like 1;BCL2-like 1 isoform 1	BCL2L1	Homo sapiens	BCL2-like 1	http://www.ncbi.nlm.nih.gov/UniGene/clust.cgi?ORG=Dr&CID=133039		1552.31	180.554	1231.27	241.688	1115.26	182.213	1020.79	225.168	376.472	97.8132	0
ZV700S00000476	Dr.11670	18	17492998	17525885	zk8l13.sp6	18	1807	fi25h10	18	160.3	ampd3	18	62.7	0	0	AMPD3	adenosine monophosphate deaminase (isoform E);adenosine monophosphate deaminase (isoform E);erythrocyte adenosine monophosphate deaminase;erythrocyte adenosine monophosphate deaminase	0	0	0	http://www.ncbi.nlm.nih.gov/UniGene/clust.cgi?ORG=Dr&CID=11670		1288.34	486.915	1329.64	117.609	1517.76	211.22	1381.14	494.663	3635.08	222.771	0
ZV700S00000479	Dr.132784;Dr.32139	18	35640841	35654115	0	0	0	0	0	0	0	0	0	0	0	ENAH /// VASP	Hypothetical protein.;Hypothetical protein FLJ10773.;enabled homolog (Drosophila);CDNA FLJ44946 fis, clone BRAMY4001863, highly similar to Mus musculus enabled homolog (Drosophila) (Enah).;CDNA FLJ45654 fis, clone CTONG2012123, moderately similar to Mus musculus enabled homolog (Drosophila) (Enah).;Hypothetical protein (Fragment).;MENA.;ENAH protein (Fragment).;Hypothetical protein FLJ45654.;enab…	0	0	0	http://www.ncbi.nlm.nih.gov/sites/entrez?db=nucest&cmd=search&term=BG727434		11562.4	1524.66	5322.47	1242.8	3666.81	971.197	11637.8	2586.91	11732.7	449.206	0
ZV700S00000569	Dr.83127;Dr.51869;Dr.118871	17	23114823	23115273	fj67g09.x1	17	2246	0	0	0	mao	9	67.9	0	0	SLC22A6 /// SLC22A7 /// AF210455 /// BC033805	solute carrier family 22 member 6 isoform a;solute carrier family 22 (organic anion transporter), member 6;Putative organic anion transporter.;Putative organic anion transporter.;Solute carrier family 22 (Organic anion transporter), member 6.;solute carrier family 22 member 6 isoform b;solute carrier family 22 member 6 isoform c;solute carrier family 22 member 6 isoform d /// solute carrier famil…	0	0	0	http://www.ncbi.nlm.nih.gov/UniGene/clust.cgi?ORG=Dr&CID=51869		902.001	119.651	354.537	70.6857	370.372	25.4162	427.9	125.348	301.411	95.5327	0
ZV700S00000640	Dr.83194	Zv7_NA353	142268	142697	0	0	0	0	0	0	0	0	0	0	0	0	0	spo	Drosophila melanogaster	spook	http://www.ncbi.nlm.nih.gov/UniGene/clust.cgi?ORG=Dr&CID=83194		407.529	286.697	518.152	366.758	277.79	10.7564	3789.31	869.148	3984.43	1808	0
ZV700S00000683	Dr.12467	18	36703254	36706567	0	0	0	0	0	0	0	0	0	0	0	RC3	Hypothetical protein KIAA0856 (Fragment).;Rabconnectin.;Hypothetical protein (Fragment).	0	0	0	http://www.ncbi.nlm.nih.gov/sites/entrez?db=nucest&cmd=search&term=BI670921		7903.64	1128.63	8555.24	1139.13	11089.6	1718.04	10695.6	1128.11	16508.2	1241.67	0
ZV700S00000685	Dr.133585;Dr.82729;Dr.122786	10	20812049	20817320	0	0	0	0	0	0	0	0	0	0	0	ARR3	arrestin 3, retinal (X-arrestin);Hypothetical protein.;arrestin 3, retinal (X-arrestin)	ARR3	Homo sapiens	arrestin 3, retinal (X-arrestin)	http://www.ncbi.nlm.nih.gov/UniGene/clust.cgi?ORG=Dr&CID=82729		6073.19	1374.09	13046.2	2959.46	11028	1984.61	14234.8	1262.3	14473	1430.51	0
ZV700S00000845	Dr.12849	21	4189539	4189990	0	0	0	0	0	0	0	0	0	0	0	GRIN1	glutamate receptor, ionotropic, N-methyl D-aspartate 1;glutamate receptor, ionotropic, N-methyl D-aspartate 1;NMDA receptor 1 isoform NR1-1 precursor;glutamate receptor, ionotropic, N-methyl D-aspartate 1;N-methyl-D-aspartate receptor subunit (Fragment).;N-methyl-D-aspartate receptor subunit (Fragment).;NMDA receptor 1 isoform NR1-2 precursor;NMDA receptor 1 isoform NR1-3 precursor	0	0	0	http://www.ncbi.nlm.nih.gov/sites/entrez?db=nucest&cmd=search&term=BI880064		3299.16	922.795	9549.94	2078.14	9201.1	2261.11	5946.04	1003.76	6148.02	282.212	0
ZV700S00000858	Dr.82693	10	15559535	15560215	0	0	0	0	0	0	0	0	0	0	0	0	0	0	0	0	http://www.ncbi.nlm.nih.gov/sites/entrez?db=nucest&cmd=search&term=BI880388		3802.96	700.604	7965.92	1026.07	9153.99	1056.72	5616.34	872.866	9164.59	1961.62	0
ZV700S00000925	Dr.126596;Dr.123544;Dr.140842;Dr.83539;Dr.108267	24	34415991	34416375	0	0	0	0	0	0	0	0	0	0	0	SLC12A7	solute carrier family 12 (potassium/chloride transporters), member 7;solute carrier family 12 (potassium/chloride transporters), member 7;solute carrier family 12 (potassium/chloride transporters), member 7	0	0	0	http://www.ncbi.nlm.nih.gov/UniGene/clust.cgi?ORG=Dr&CID=83539		6255.7	1076.64	11974.9	2209.91	10194.8	960.532	9691.33	2027.94	9494.17	252.632	0
ZV700S00001077	Dr.120417;Dr.120422;Dr.84492	23	27154375	27154845	0	0	0	0	0	0	0	0	0	0	0	PFKM	phosphofructokinase, muscle;phosphofructokinase, muscle;phosphofructokinase, muscle;Similar to phosphofructokinase, muscle (EC 2.7.1.11) (6-phosphofructokinase) (Phosphohexokinase) (Fragment).;Hypothetical protein DKFZp779O048.;6-phosphofructokinase (EC 2.7.1.11) (Phosphofructokinase) (Phosphohexokinase).;phosphofructokinase, muscle	PFKM	Homo sapiens	phosphofructokinase, muscle	http://www.ncbi.nlm.nih.gov/UniGene/clust.cgi?ORG=Dr&CID=120422		13823.4	2115.2	22713.3	1303.53	19345.3	631.929	20160.1	1867.1	5643.4	3557.02	0
ZV700S00001593	Dr.14943	Zv7_NA2	151209	151670	0	0	0	0	0	0	0	0	0	0	0	GNPAT	Glyceronephosphate O-acyltransferase.;Dihydroxyacetone phosphate acyltransferase (Fragment).;glyceronephosphate O-acyltransferase;glyceronephosphate O-acyltransferase	0	0	0	http://www.ncbi.nlm.nih.gov/UniGene/clust.cgi?ORG=Dr&CID=133481		1918.84	136.978	1276.83	210.488	1146.6	39.6306	1581.55	431.1	760.115	40.0972	0
ZV700S00001707	Dr.82836	16	33132661	33133044	0	0	0	0	0	0	0	0	0	0	0	RIMS2	regulating synaptic membrane exocytosis 2;regulating synaptic membrane exocytosis 2;regulating synaptic membrane exocytosis 2;regulating synaptic membrane exocytosis 2	0	0	0	http://www.ncbi.nlm.nih.gov/UniGene/clust.cgi?ORG=Dr&CID=82836		4630.64	1160.28	8553.99	1527.87	10985.7	2350.25	7709.38	558.034	7844.96	606.427	0
ZV700S00001793	Dr.74712	1	25563198	25563767	bz84e17.z	13	2025	0	0	0	0	0	0	0	0	0	0	0	0	0	http://www.ncbi.nlm.nih.gov/sites/entrez?db=nucest&cmd=search&term=BM316204		519.102	81.4328	875.523	123.643	725.503	235.802	1138.94	236.852	1632.51	272.725	0
ZV700S00001807	0	5	36694728	36695370	0	0	0	0	0	0	erbb3a	6	25.5	0	0	0	0	0	0	0	http://www.ncbi.nlm.nih.gov/sites/entrez?db=nucest&cmd=search&term=BM316626		9927.15	1086.89	12864.2	220.948	13387.4	827.573	10284.9	964.967	4043.45	1131.93	0
ZV700S00001857	Dr.114201;Dr.105015	3	13129459	13139519	atp6l	3	1322	0	0	0	caspr1	3	61.4	0	0	ATP6V0C	ATPase, H+ transporting, lysosomal 16kDa, V0 subunit c;ATPase, H+ transporting, lysosomal, V0 subunit	Vha16	Drosophila melanogaster	Vacuolar H[+] ATPase 16kD subunit	http://www.ncbi.nlm.nih.gov/UniGene/clust.cgi?ORG=Dr&CID=114201		16073.5	1110.73	10963.1	295.477	10823.3	1069.16	12942.2	1588.71	12370.3	1954.71	0
ZV700S00002058	Dr.85351	23	20059983	20060401	0	0	0	0	0	0	0	0	0	0	0	MGC15730 /// SDR1	Hypothetical protein FLJ90835.;hypothetical protein LOC84966 /// Short-chain dehydrogenase/reductase 1.	0	0	0	http://www.ncbi.nlm.nih.gov/sites/entrez?db=nucest&cmd=search&term=BI430204		776.289	117.003	1960.78	581.788	1752.65	31.8372	1521.52	310.788	1636	41.8956	0
ZV700S00002081	Dr.84590;Dr.113658	1	37690776	37696156	0	0	0	0	0	0	0	0	0	0	0	AB037813	Hypothetical protein KIAA1392 (Fragment).	0	0	0	http://www.ncbi.nlm.nih.gov/UniGene/clust.cgi?ORG=Dr&CID=113658		18068.2	2345.42	21991.7	1775.15	26141.8	3794.32	24579.1	1209.37	27671	1871.65	0
ZV700S00002097	Dr.16405	Zv7_NA892	30362	62285	0	0	0	0	0	0	0	0	0	0	0	FOLH1	folate hydrolase (prostate-specific membrane antigen) 1;folate hydrolase 1 isoform 2;Similar to folate hydrolase (Prostate-specific membrane antigen) 1.;folate hydrolase (prostate-specific membrane antigen) 1;folate hydrolase 1 isoform 1	LOC451475	Pan troglodytes	similar to prostate-specific membrane antigen-like protein	http://www.ncbi.nlm.nih.gov/UniGene/clust.cgi?ORG=Dr&CID=16405		1727.46	361.669	792.336	173.799	860.201	194.176	869.8	275.456	856.831	131.019	0
ZV700S00002309	Dr.79590	6	48942880	48945642	0	0	0	0	0	0	0	0	0	0	0	BARHL2	BARH-like 2 protein.;BarH-like 2	BARHL2	Homo sapiens	BarH-like homeobox 2	http://www.ncbi.nlm.nih.gov/UniGene/clust.cgi?ORG=Dr&CID=79590		2254.53	625.333	3025.84	210.227	3838.44	463.509	2802.59	197.308	5700.28	514.483	0
ZV700S00002380	Dr.17124	5	65670251	65670760	0	0	0	0	0	0	0	0	0	0	0	0	0	0	0	0	http://www.ncbi.nlm.nih.gov/sites/entrez?db=nucest&cmd=search&term=BM101617		4352.59	966.996	8041.58	448.446	9107.95	2065.42	7587.92	1272.71	5974.77	802.346	0
ZV700S00002382	Dr.17130	19	25460254	25460783	0	0	0	0	0	0	0	0	0	0	0	0	0	0	0	0	http://www.ncbi.nlm.nih.gov/sites/entrez?db=nucest&cmd=search&term=BM101671		8668.06	1182.09	12299	288.582	12509.6	1485.51	12124	380.857	13257.2	1619.58	0
ZV700S00002500	Dr.135590;Dr.76123;Dr.135359	7	13471065	13471481	0	0	0	0	0	0	0	0	0	0	0	PYGB	CLL-associated antigen KW-9 (EC 2.4.1.1) (Phosphorylase) (Fragment).;phosphorylase, glycogen; brain;brain glycogen phosphorylase	0	0	0	http://www.ncbi.nlm.nih.gov/UniGene/clust.cgi?ORG=Dr&CID=76123		3364.8	1093.55	6812.46	201.698	7408.91	2037.83	6848.46	446.302	6023.68	679.861	0
ZV700S00002554	Dr.124237;Dr.133792;Dr.82489	15	28669490	28679572	0	0	0	0	0	0	0	0	0	0	0	MSI2	musashi homolog 2 (Drosophila);Hypothetical protein.;MSI2 protein.;musashi 2 isoform b;Hypothetical protein FLJ46386.;musashi 2 isoform a	0	0	0	http://www.ncbi.nlm.nih.gov/UniGene/clust.cgi?ORG=Dr&CID=133792		6892.59	666.212	11230.1	632.846	9378.79	1352.82	8844.96	869.27	9340.67	489.827	0
ZV700S00002695	Dr.18104	Zv7_scaffold2536	424962	425892	fi22b07.x1	10	2744	0	0	0	0	0	0	0	0	WBSCR18	Williams Beuren syndrome chromosome region 18;Williams Beuren syndrome chromosome region 18	0	0	0	http://www.ncbi.nlm.nih.gov/UniGene/clust.cgi?ORG=Dr&CID=18104		2042.61	537.869	5213.59	1199.41	3643.68	474.363	3613.17	293.416	1538.72	436.162	0
ZV700S00002726	Dr.77756;Dr.130612	6	15761651	15762402	0	0	0	0	0	0	0	0	0	0	0	ZBED4	zinc finger, BED domain containing 4;zinc finger, BED domain containing 4	0	0	0	http://www.ncbi.nlm.nih.gov/UniGene/clust.cgi?ORG=Dr&CID=77756		2756.75	236.006	1918.82	143.953	2113.79	254.781	2374.55	211.5	1660.57	123.261	0
ZV700S00002751	Dr.18104	Zv7_scaffold2536	424482	425046	fk35a11.x1	10	2744	0	0	0	0	0	0	0	0	WBSCR18	Williams Beuren syndrome chromosome region 18;Williams Beuren syndrome chromosome region 18	0	0	0	http://www.ncbi.nlm.nih.gov/sites/entrez?db=nucest&cmd=search&term=AL729355		2938.5	650.662	5751.64	269.037	5377.54	442.415	4148.34	182.536	3673.76	594.082	0
ZV700S00003007	Dr.18865	10	28921999	28922492	fi89e03.x1	10	4086	0	0	0	0	0	0	0	0	DKFZp586M1819	Putative lysophosphatidic acid acyltransferase (Fragment).;Putative lysophosphatidic acid acyltransferase.;Hypothetical protein (Fragment).;putative lysophosphatidic acid acyltransferase	0	0	0	http://www.ncbi.nlm.nih.gov/UniGene/clust.cgi?ORG=Dr&CID=18865		5022.49	1139.4	10595.9	1462.7	10405.6	1059.08	7403.55	443.623	8592.04	1805.94	0
ZV700S00003024	Dr.86013	11	8964023	8964739	0	0	0	0	0	0	0	0	0	0	0	NLGN1	neuroligin 1;neuroligin 1	0	0	0	http://www.ncbi.nlm.nih.gov/sites/entrez?db=nucest&cmd=search&term=BI709496		1839	175.855	2658.34	325.725	2761.22	473.428	2475.16	118.304	3656.63	172.082	0
ZV700S00003041	Dr.83690;Dr.105720	7	18761281	18761603	0	0	0	0	0	0	0	0	0	0	0	CYP2R1	Cytochrome P450 2R1.;Hypothetical protein.;cytochrome P450, family 2, subfamily R,	0	0	0	http://www.ncbi.nlm.nih.gov/sites/entrez?db=nucest&cmd=search&term=BI896258		2986.23	854.967	1031.73	596.158	732.846	508.947	831.18	421.163	830.612	331.286	0
ZV700S00003077	Dr.86711	16	33945967	33946544	0	0	0	0	0	0	0	0	0	0	0	TXNIP	thioredoxin interacting protein;thioredoxin interacting protein	0	0	0	http://www.ncbi.nlm.nih.gov/UniGene/clust.cgi?ORG=Dr&CID=86711		6082.18	1880.68	18077.5	1637.34	13800.7	1449.35	16238.2	3928.65	6853.77	1417.56	0
ZV700S00003137	Dr.105485	24	6849327	6850065	0	0	0	0	0	0	0	0	0	0	0	PTRF	polymerase I and transcript release factor;TTF-I interacting peptide 12 (Fragment).;Hypothetical protein (Fragment).;Hypothetical protein.;Polymerase I and transcript release factor.;polymerase I and transcript release factor	0	0	0	http://www.ncbi.nlm.nih.gov/sites/entrez?db=nucest&cmd=search&term=AL914550		6156.21	539.969	3339.5	969.457	3682.25	102.031	4867.54	385.006	3044.13	349.749	0
ZV700S00003158	Dr.77971	11	9497026	9497384	0	0	0	fc08e02	11	739	AW171191	11	34.6	0	0	0	0	0	0	0	http://www.ncbi.nlm.nih.gov/sites/entrez?db=nucest&cmd=search&term=AL916416		31490.5	3208.15	44470.4	3668.41	38900.4	5402.07	38392.2	3457.67	10392.9	6751.13	0
ZV700S00003174	Dr.87718	21	19417685	19422227	0	0	0	0	0	0	0	0	0	0	0	BRD8	Thyroid hormone receptor coactivating protein.;bromodomain containing 8;bromodomain containing 8 isoform 1;Hypothetical protein.;Skeletal muscle abundant protein.;bromodomain containing 8 isoform 3;bromodomain containing 8 isoform 2;Skeletal muscle abundant protein 2.	0	0	0	http://www.ncbi.nlm.nih.gov/sites/entrez?db=nucest&cmd=search&term=AL920710		6319.43	1497.42	12852.1	188.66	12348.7	2079.37	8540.4	1467.97	8374.74	284.967	0
ZV700S00003258	Dr.105252;Dr.79186;Dr.123956;Dr.140549;Dr.35891;Dr.10335;Dr.78936;Dr.75367;Dr.574;Dr.123963;Dr.120152;Dr.104443;Dr.123989	3	23569420	23581711	fb17h11.u1	3	2267	0	0	0	atp2a1	3	46.1	0	0	ATP2A1	Similar to ATPase, Ca++ transporting, cardiac muscle, fast twitch 1 (Fragment).;Hypothetical protein DKFZp779G2251 (Fragment).;Hypothetical protein DKFZp779O2152.;ATPase, Ca++ transporting, fast twitch 1 isoform;ATPase, Ca++ transporting, fast twitch 1 isoform	ATP2A1	Homo sapiens	ATPase, Ca++ transporting, cardiac muscle, fast twitch 1	http://www.ncbi.nlm.nih.gov/UniGene/clust.cgi?ORG=Dr&CID=29167		32990.8	4263.89	18592.1	4958.4	19286.4	6530.47	41708.7	4381.87	5840.76	2708.28	0
ZV700S00003387	Dr.82044;Dr.121076	2	1731037	1731515	0	0	0	fk74d09	2	82.54	0	0	0	0	0	CYP8B1	cytochrome P450, family 8, subfamily B, polypeptide 1;cytochrome P450, family 8, subfamily B,	CYP8B1	Homo sapiens	cytochrome P450, family 8, subfamily B, polypeptide 1	http://www.ncbi.nlm.nih.gov/UniGene/clust.cgi?ORG=Dr&CID=82044		13914.4	1918.9	4640.41	1593.96	4862.76	1226.85	9031.38	2680.17	4345.22	2346.82	0
ZV700S00003404	Dr.81948	2	17469822	17470293	0	0	0	0	0	0	0	0	0	0	0	AF076463	PhLP1.	0	0	0	http://www.ncbi.nlm.nih.gov/sites/entrez?db=nucest&cmd=search&term=BI880056		6997.1	1798.56	14946	1494.69	14457.2	1731.86	9976.91	699.409	12603.5	1896.78	0
ZV700S00003595	Dr.78782	5	45355598	45356026	fc31c11.x1	5	3609	0	0	0	c2gnt3	5	96.6	0	0	C2GNT3	core 2 beta-1,6-N-acetylglucosaminyltransferase;Core 2 beta-1,6-N-acetylglucosaminyltransferase 3.	GCNT4	Homo sapiens	glucosaminyl (N-acetyl) transferase 4, core 2 (beta-1,6-N-acetylglucosaminyltransferase)	http://www.ncbi.nlm.nih.gov/UniGene/clust.cgi?ORG=Dr&CID=78782		886.621	180.011	361.873	84.4131	379.767	38.8722	582.711	151.81	230.97	63.2754	0
ZV700S00003825	Dr.22774	18	8105652	8105921	fj52d10.x1	18	930	0	0	0	0	0	0	0	0	AK125999 /// PCLO	CDNA FLJ44011 fis, clone TESTI4024420, highly similar to Rattus norvegicus presynaptic cytomatrix protein (Pclo). /// piccolo (presynaptic cytomatrix protein);piccolo (presynaptic cytomatrix protein);piccolo	0	0	0	http://www.ncbi.nlm.nih.gov/UniGene/clust.cgi?ORG=Dr&CID=22774		1154.04	146.485	1942.65	161.821	2405.45	221.3	1380.25	136.475	483.945	127.893	0
ZV700S00003831	Dr.81225	17	13748534	13755142	fj58b03.x1	17	1604	0	0	0	0	0	0	0	0	C6orf60	chromosome 6 open reading frame 60;chromosome 6 open reading frame 60;CDNA FLJ45844 fis, clone OCBBF2003518.;Hypothetical protein.;Medulloblastoma antigen MU-MB-20.201 (Fragment).;Chromosome 6 open reading frame 60.;Chromosome 6 open reading frame 60 (Fragment).;Hypothetical protein DKFZp686I01262.;hypothetical protein LOC79632	0	0	0	http://www.ncbi.nlm.nih.gov/UniGene/clust.cgi?ORG=Dr&CID=81225		509.009	221.796	1322.4	193.449	1405.5	304.931	1074.62	75.3893	629.901	69.295	0
ZV700S00003937	Dr.132947;Dr.133503;Dr.120009;Dr.133648;Dr.78602	Zv7_NA1024	39718	52537	0	0	0	0	0	0	myhz2	5	69.2	0	0	MYH4	myosin, heavy polypeptide 4, skeletal muscle;myosin, heavy polypeptide 4, skeletal muscle	0	0	0	http://www.ncbi.nlm.nih.gov/UniGene/clust.cgi?ORG=Dr&CID=132947		56154.6	4252.23	47506.3	11845.7	34785.7	3179.2	51563.7	6496.92	25950.2	1527.64	0
ZV700S00004024	Dr.115639;Dr.32854;Dr.46820;Dr.132204;Dr.121094	15	25152205	25180582	cbfa1/aml3	15	2192	0	0	0	0	0	0	0	0	POSTN	periostin, osteoblast specific factor;periostin, osteoblast specific factor;Osteoblast specific factor 2 precursor (Periostin) (PN).;OTTHUMP00000018269 (POSTN protein).;periostin, osteoblast specific factor	0	0	0	http://www.ncbi.nlm.nih.gov/UniGene/clust.cgi?ORG=Dr&CID=30157		5004.83	718.595	2912.35	162.638	3621.56	944.77	7307.76	899.649	1408.07	307.694	0
ZV700S00004103	Dr.48103	11	39830899	39837043	0	0	0	0	0	0	0	0	0	0	0	VAMP1 /// VAMP3 /// VAMP2 /// BC051341 /// CAMTA1	vesicle-associated membrane protein 1 isoform 3;vesicle-associated membrane protein 1 isoform 1;vesicle-associated membrane protein 1 (synaptobrevin 1);Similar to vesicle-associated membrane protein 1 (Synaptobrevin 1).;vesicle-associated membrane protein 1 isoform 2 /// vesicle-associated membrane protein 3;vesicle-associated membrane protein 3 (cellubrevin) /// Vesicle-associated membrane prote…	0	0	0	http://www.ncbi.nlm.nih.gov/sites/entrez?db=nucest&cmd=search&term=AW826354		5809.92	1117.41	7366.12	2006.83	11041.5	1715.34	8093.63	827.776	12611.5	1273.86	0
ZV700S00004203	Dr.107096;Dr.35072	9	2320928	2328394	0	0	0	0	0	0	BC059619	3	43.7	0	0	ATP5G3	ATP synthase, H+ transporting, mitochondrial F0;ATP synthase, H+ transporting, mitochondrial F0 complex, subunit c (subunit 9) isoform 3;ATP synthase, H+ transporting, mitochondrial F0	ATP5G3	Homo sapiens	ATP synthase, H+ transporting, mitochondrial F0 complex, subunit C3 (subunit 9)	http://www.ncbi.nlm.nih.gov/UniGene/clust.cgi?ORG=Dr&CID=29150		15124.4	1258	11494.3	746.153	10309.4	753.266	15707.4	513.211	10630	1566.59	0
ZV700S00004241	Dr.80271	22	9874260	9874944	0	0	0	0	0	0	0	0	0	0	0	R3HDM	R3H domain (binds single-stranded nucleic acids) containing;R3H domain (binds single-stranded nucleic acids);Similar to KIAA0029 protein.;Similar to R3H domain (binds single-stranded nucleic acids) containing.	0	0	0	http://www.ncbi.nlm.nih.gov/sites/entrez?db=nucest&cmd=search&term=BM571637		6941.64	1235.32	12069.2	2758.27	14932.2	1293.2	10982.4	278.761	13141.7	1169.69	0
ZV700S00004250	Dr.32406	21	16774165	16783288	zk15l15.t7	21	1796	0	0	0	0	0	0	0	0	KRT4	Hypothetical protein (Fragment).;KRT4 protein (Fragment).;Keratin 4.;keratin 4;keratin 4	0	0	0	http://www.ncbi.nlm.nih.gov/sites/entrez?db=nucest&cmd=search&term=BE605275		10636.6	3136.39	1966.6	217.135	3309.03	882.765	17178.1	2159.19	2981.28	1375.66	0
ZV700S00004285	Dr.108227;Dr.81369;Dr.122384	11	504317	523632	0	0	0	0	0	0	BX649355	4	64.2	0	0	AF370415 /// KIAA1536	PP13275. /// Hypothetical protein KIAA1536 (Fragment).;Hypothetical protein FLJ14975.;Hypothetical protein KIAA1536.;Hypothetical protein DKFZp686A11272 (Fragment).	0	0	0	http://www.ncbi.nlm.nih.gov/UniGene/clust.cgi?ORG=Dr&CID=108227		1921.51	879.88	2940.78	1393.13	4466.47	3347.32	2019.07	435.961	16544	5021.71	0
ZV700S00004334	Dr.23445;Dr.132215	3	52937137	52937953	GA2757T7	0	0	0	0	0	0	0	0	0	0	BC020719 /// HBD /// HBG2 /// HBG1 /// HBB /// HBE1 /// AF181832 /// AF110493	Hemoglobin gamma-1 chain (Hemoglobin gamma-A chain) (Hb F Agamma). /// hemoglobin, delta;delta globin /// Hemoglobin gamma-G (Fragment).;Gamma-G globin (Fragment).;Gamma-G globin (Fragment).;G-gamma globin /// Similar to hemoglobin, gamma A.;Similar to hemoglobin, gamma G.;hemoglobin, gamma A;A-gamma globin /// hemoglobin, beta;beta globin /// hemoglobin, epsilon 1;epsilon globin /// Hemoglobin b…	HBD	Homo sapiens	hemoglobin, delta	http://www.ncbi.nlm.nih.gov/UniGene/clust.cgi?ORG=Dr&CID=23445		44907.3	1788.68	34979.3	9216.24	25607.2	3677.11	38402.9	6529.78	9868.79	2367.98	0
ZV700S00004351	Dr.75325;Dr.116325;Dr.122031	8	19023254	19024346	0	0	0	fa04b02	8	210.49	AW116949	8	56.6	0	0	AB014558 /// CRY1 /// CRY2	Hypothetical protein KIAA0658 (Fragment). /// Hypothetical protein FLJ25749.;cryptochrome 1 (photolyase-like);cryptochrome 1 (photolyase-like) /// cryptochrome 2 (photolyase-like);Hypothetical protein KIAA0658 (Fragment).;cryptochrome 2 (photolyase-like)	0	0	0	http://www.ncbi.nlm.nih.gov/UniGene/clust.cgi?ORG=Dr&CID=105587		4380.07	1480.07	12785.8	288.609	14784.4	1695.85	15450.9	2101.76	17242.1	4668.25	0
ZV700S00004362	Dr.40654	7	60712063	60745228	0	0	0	arntl1a	25	246.22	bmal2	18	62.7	0	0	ARNTL	aryl hydrocarbon receptor nuclear translocator-like;aryl hydrocarbon receptor nuclear translocator-like;aryl hydrocarbon receptor nuclear translocator-like;aryl hydrocarbon receptor nuclear translocator-like;aryl hydrocarbon receptor nuclear;CDNA FLJ46458 fis, clone THYMU3020869, moderately similar to BMAL1 protein.;Hypothetical protein.;aryl hydrocarbon receptor nuclear translocator-like;aryl hy…	0	0	0	http://www.ncbi.nlm.nih.gov/UniGene/clust.cgi?ORG=Dr&CID=40654		1113.8	166.4	1084.95	129.438	1252.26	142.117	1290.4	588.789	3630.55	194.105	0
ZV700S00004412	Dr.132508	Zv7_NA890	63613	64043	0	0	0	0	0	0	BC060904	11	5.1	0	0	0	0	0	0	0	http://www.ncbi.nlm.nih.gov/UniGene/clust.cgi?ORG=Dr&CID=132508		7978.62	1716.8	10858	729.487	12502.4	959.382	9498.87	1520.66	1566.96	702.495	0
ZV700S00004426	Dr.28291	8	44905083	44905663	0	0	0	0	0	0	0	0	0	0	0	FKBP1B	FK506 binding protein 1B, 12.6 kDa;FK506-binding protein 1B isoform b;FK506-binding protein 1B isoform a	FKBP1A	Homo sapiens	FK506 binding protein 1A, 12kDa	http://www.ncbi.nlm.nih.gov/UniGene/clust.cgi?ORG=Dr&CID=28291		9923.57	1485.85	11345.3	2945.22	11756.1	855.542	11261.2	737.368	1036.84	385.401	0
ZV700S00004466	0	21	2468826	2469540	0	0	0	0	0	0	0	0	0	0	0	0	0	0	0	0	http://www.ncbi.nlm.nih.gov/sites/entrez?db=nucest&cmd=search&term=BI881990		3761.69	1119.72	7771.1	1150.59	8313.12	1412.85	6548.04	871.71	3828.37	320.241	0
ZV700S00004531	0	8	10397984	10398739	0	0	0	0	0	0	0	0	0	0	0	HSPA8	Similar to heat shock cognate 71-kd protein.;Similar to heat shock 70kD protein 8 (Fragment).;Hypothetical protein (Fragment).;heat shock 70kDa protein 8;heat shock 70kDa protein 8 isoform 2;heat shock 70kDa protein 8 isoform 1	0	0	0	http://www.ncbi.nlm.nih.gov/UniGene/clust.cgi?ORG=Dr&CID=75087		1808.66	717.317	6478.58	894.809	7106.68	2061.9	6477.77	1834.48	4776.39	1322.33	0
ZV700S00004623	Dr.118384;Dr.79055	Zv7_NA7175	12081	13135	0	0	0	0	0	0	0	0	0	0	0	CDKAL1	CDK5 regulatory subunit associated protein 1-like 1;CDKAL1 protein.;CDK5 regulatory subunit associated protein	0	0	0	http://www.ncbi.nlm.nih.gov/UniGene/clust.cgi?ORG=Dr&CID=118384		2393.4	337.669	2935.25	122.316	3840.66	518.337	2922.38	399.92	3762.83	108.246	0
ZV700S00004748	Dr.26330	Zv7_scaffold2493	16344	43411	fb39f01	6	6045	fb98e06	6	516.99	0	0	0	0	0	GNB1	Beta-subunit signal transducing proteins GS/GI (Fragment).;Beta-subunit signal transducing proteins GS/GI (Fragment).;guanine nucleotide binding protein (G protein), beta polypeptide 1;Guanine nucleotide binding protein (G protein), beta polypeptide 1.;Liver beta-subunit signal transducing proteins Gs/Gi (Beta-G).;guanine nucleotide-binding protein, beta-1	GNB4	Homo sapiens	guanine nucleotide binding protein (G protein), beta polypeptide 4	http://www.ncbi.nlm.nih.gov/UniGene/clust.cgi?ORG=Dr&CID=26330		6009.65	1115.62	10002.9	911.824	9912.06	1677.11	9637.41	459.345	7369.85	454.054	0
ZV700S00004753	Dr.32527;Dr.122929;Dr.132706;Dr.124219;Dr.132971;Dr.126377;Dr.114528;Dr.114529;Dr.104868;Dr.115522;Dr.76641	16	32137510	32138134	0	0	0	fi06c06	16	380.11	0	0	0	0	0	STARS	STARS (Hypothetical protein FLJ35375).;striated muscle activator of Rho-dependent	FLJ20366	Homo sapiens	Golgi-localized protein	http://www.ncbi.nlm.nih.gov/sites/entrez?db=nucest&cmd=search&term=BM101494		3669.7	608.489	8151.5	1469.61	7207.04	280.479	5331.83	1068.48	6525.6	961.952	0
ZV700S00004802	Dr.40499;Dr.75309;Dr.106106;Dr.123614;Dr.104432;Dr.29759	Zv7_NA179	4983	13934	fb37c01.u1	14	540	fb37c01	14	540	clk4	14	38	0	0	CLK4	CDC-like kinase 4;CDC-like kinase 4;CLK4 protein.;Hypothetical protein DKFZp686A20267.;CDC-like kinase 4	0	0	0	http://www.ncbi.nlm.nih.gov/UniGene/clust.cgi?ORG=Dr&CID=29759		20745.3	2453.62	30344.3	1887.04	26704.8	3031.16	26043.2	1136.62	32802.4	4570.77	0
ZV700S00004810	Dr.79601;Dr.113535	1	17699783	17723022	NARB3	1	2197	0	0	0	0	0	0	0	0	CHRNB3	cholinergic receptor, nicotinic, beta polypeptide 3;cholinergic receptor, nicotinic, beta	CHRNB3	Homo sapiens	cholinergic receptor, nicotinic, beta 3	http://www.ncbi.nlm.nih.gov/UniGene/clust.cgi?ORG=Dr&CID=79601		598.028	94.4631	751.599	127.84	755.27	99.4319	905.07	148.909	1324.61	134.228	0
ZV700S00004901	Dr.2860	3	22955238	22960189	fb13h01.u1	3	2211	fb01g06	10	368.27	BC059619	3	43.7	0	0	BC015890 /// FLJ13855	Hypothetical protein FLJ13855. /// THYRO1000983 protein (EC 6.3.2.19) (Hypothetical protein) (Ubiquitin- conjugating enzyme E2) (Ubiquitin-protein ligase) (Ubiquitin carrier protein).;Hypothetical protein (Fragment).;FLJ13855 protein (Fragment).;Hypothetical protein FLJ13968(HOYS7) (EC 6.3.2.19) (Ubiquitin- conjugating enzyme E2) (Ubiquitin-protein ligase) (Ubiquitin carrier protein).;hypothetica…	0	0	0	http://www.ncbi.nlm.nih.gov/UniGene/clust.cgi?ORG=Dr&CID=2860		21202.7	2288.51	16862	3062.22	15117.6	1939.55	22510.6	1970.89	9742.06	1044.03	0
ZV700S00005198	Dr.75194	14	23344699	23345727	0	0	0	0	0	0	0	0	0	0	0	AK074318 /// PDZGEF1 /// RA-GEF-2	Hypothetical protein FLJ23738. /// PDZ domain containing guanine nucleotide exchange factor (GEF) 1 /// PDZ domain-containing guanine nucleotide exchange factor I.;PDZ domain containing guanine nucleotide exchange factor 2 (PDZ-GEF2) (Rap guanine nucleotide exchange factor) (RA-GEF-2).;Hypothetical protein FLJ23738.	0	0	0	http://www.ncbi.nlm.nih.gov/UniGene/clust.cgi?ORG=Dr&CID=75194		6056.29	1222.19	9250.81	729.174	10325.8	1171.38	7728.9	290.657	8508.09	894.715	0
ZV700S00005507	Dr.132861;Dr.132377;Dr.127132	7	8612757	8614259	fc33g08.x1	7	1077	zsnp555	7	64.8	0	0	0	0	0	PAX6	Paired box protein PAX6.;paired box gene 6 (aniridia, keratitis);Hypothetical protein DKFZp686B14266.;paired box gene 6 isoform a;paired box gene 6 isoform b	0	0	0	http://www.ncbi.nlm.nih.gov/UniGene/clust.cgi?ORG=Dr&CID=132861		1171.46	334.773	2107.05	319.462	2457.59	411.563	2037.34	40.608	1956.17	247.429	0
ZV700S00005508	Dr.132861;Dr.132377;Dr.127132	7	8611744	8612685	0	0	0	zsnp555	7	64.8	0	0	0	0	0	PAX6	Paired box protein PAX6.;paired box gene 6 (aniridia, keratitis);Hypothetical protein DKFZp686B14266.;paired box gene 6 isoform a;paired box gene 6 isoform b	0	0	0	http://www.ncbi.nlm.nih.gov/UniGene/clust.cgi?ORG=Dr&CID=132861		1267.99	627.148	2930.38	237.281	2511	282.192	2465.17	254.401	2748.5	425.222	0
ZV700S00004994	Dr.125348;Dr.122122;Dr.114656;Dr.126044;Dr.116157;Dr.126558;Dr.118646;Dr.115325;Dr.116945;Dr.116151;Dr.125073;Dr.87146;Dr.119463;Dr.115915;Dr.77290;Dr.118636;Dr.120239;Dr.115852	19	36439189	36439598	0	0	0	0	0	0	0	0	0	0	0	PCDHGC5	protocadherin gamma subfamily C, 5;protocadherin gamma subfamily C, 5 isoform 2;protocadherin gamma subfamily C, 5 isoform 1	0	0	0	http://www.ncbi.nlm.nih.gov/sites/entrez?db=nucest&cmd=search&term=AW059155		7399.16	1686.21	15258.6	967.64	14540.2	1264.89	10338.6	1061.02	11458.1	2343.48	0
ZV700S00005086	Dr.121276;Dr.110655;Dr.126708;Dr.75391	Zv7_NA7535	31485	35775	fb63d03.u1	17	373	0	0	0	spint1l	17	0	0	0	SPINT1	HAI-1.;serine protease inhibitor, Kunitz type 1;Serine protease inhibitor, Kunitz type 1.;hepatocyte growth factor activator inhibitor 1;hepatocyte growth factor activator inhibitor 1	0	0	0	http://www.ncbi.nlm.nih.gov/UniGene/clust.cgi?ORG=Dr&CID=75391		5478.66	667.063	2817.8	639.434	2783.57	269.049	5166.87	137.327	3947.1	679.853	0
ZV700S00005224	Dr.82657;Dr.123942;Dr.119738;Dr.121651;Dr.29401	23	17082844	17086139	0	0	0	0	0	0	0	0	0	0	0	GUCA1B	guanylate cyclase activator 1B (retina)	GUCA1B	Homo sapiens	guanylate cyclase activator 1B (retina)	http://www.ncbi.nlm.nih.gov/UniGene/clust.cgi?ORG=Dr&CID=82657		2644.1	775.2	4584.65	586.443	4586.12	341.373	4555.53	783.576	7955.99	506.608	0
ZV700S00005300	Dr.121233;Dr.119210;Dr.77970;Dr.116275	Zv7_NA1279	23679	26328	z6572	18	4947	0	0	0	0	0	0	0	0	DDB1	damage-specific DNA binding protein 1, 127kDa;UV-damaged DNA binding factor.;damage-specific DNA binding protein 1, 127kDa;damage-specific DNA binding protein 1	DDB1	Homo sapiens	damage-specific DNA binding protein 1, 127kDa	http://www.ncbi.nlm.nih.gov/UniGene/clust.cgi?ORG=Dr&CID=77970		16234.4	973.317	17966.3	1134.98	18168.5	1699.71	18609.1	2045.41	27306.8	2681.94	0
ZV700S00005564	Dr.134031;Dr.76900	Zv7_NA847	11912	14734	fb34c05.x1	18	30	fb34c05	18	30	mds009	18	2.5	0	0	DTWD1	DTW domain containing 1	DTWD1	Homo sapiens	DTW domain containing 1	http://www.ncbi.nlm.nih.gov/sites/entrez?db=nucest&cmd=search&term=AI437485		2683.64	604.462	3800.25	145.174	3673.96	703.677	3650.88	719.283	5658.83	332.708	0
ZV700S00005827	Dr.81232	1	51442886	51446576	0	0	0	0	0	0	0	0	0	0	0	AK001182 /// AJ421515 /// CRTAC1	Cartilage acidic protein 1 (Fragment). /// Splice isoform 2 of Q9NQ79 /// ASPIC precursor.;CRTAC1-B protein.;Hypothetical protein FLJ10320.;Similar to cartilage acidic protein 1.;Cartilage acidic protein 1 (Fragment).;cartilage acidic protein 1	0	0	0	http://www.ncbi.nlm.nih.gov/UniGene/clust.cgi?ORG=Dr&CID=81232		827.924	173.603	796.047	358.371	1201.98	103.529	1646.69	424.017	3456.42	349.304	0
ZV700S00005843	Dr.80105;Dr.141418	14	1130	1924	fe49e06.x1	14	25	fe49e06	14	25	0	0	0	0	0	BC035054	Hypothetical protein.	0	0	0	http://www.ncbi.nlm.nih.gov/UniGene/clust.cgi?ORG=Dr&CID=80105		4426.07	411.442	4206.62	280.321	4946.85	476.926	4682.29	976.736	8145.12	951.273	0
ZV700S00005879	Dr.111318;Dr.59120;Dr.110687;Dr.118912	17	29161144	29161669	fj46e11.x1	17	2626	0	0	0	0	0	0	0	0	PANX1	pannexin 1;CDNA FLJ90416 fis, clone NT2RP3000169, highly similar to Homo sapiens MRS1.;pannexin 1	0	0	0	http://www.ncbi.nlm.nih.gov/UniGene/clust.cgi?ORG=Dr&CID=110687		4400.71	768.801	6829.39	685.122	7095.27	568.708	5802.47	563.39	7187.31	536.805	0
ZV700S00005913	Dr.80358	19	35697184	35698352	fj99c09.x1	19	3599	0	0	0	0	0	0	0	0	BAI1 /// AB005298 /// BAI3	brain-specific angiogenesis inhibitor 1;brain-specific angiogenesis inhibitor 1 /// Brain-specific angiogenesis inhibitor 2. /// brain-specific angiogenesis inhibitor 3;brain-specific angiogenesis inhibitor 3	0	0	0	http://www.ncbi.nlm.nih.gov/UniGene/clust.cgi?ORG=Dr&CID=80358		1348.07	290.296	3120.47	768.155	3841.18	1190.95	3217.85	650.06	4827.29	759.302	0
ZV700S00005943	Dr.123266;Dr.81057;Dr.122706	2	43106381	43106864	fl27h07.x1	2	3984	0	0	0	0	0	0	0	0	PER2	period 2 isoform 2;period homolog 2 (Drosophila);Per2S.;period 2 isoform 1	0	0	0	http://www.ncbi.nlm.nih.gov/UniGene/clust.cgi?ORG=Dr&CID=81057		366.624	117.471	4259.34	566.334	4764.97	989.693	5361.7	1275.06	2133.86	760.49	0
ZV700S00006031	Dr.7114	15	3247133	3247266	fc23f05.x1	10	3012	0	0	0	0	0	0	0	0	0	0	KPNA4	Homo sapiens	karyopherin alpha 4 (importin alpha 3)	http://www.ncbi.nlm.nih.gov/sites/entrez?db=nucest&cmd=search&term=BG308798		13342.4	2755.3	18209.3	879.324	18148.2	1703.01	14923	1719.63	2336.86	1026.27	0
ZV700S00006061	Dr.104276	25	3615200	3615791	odc	17	5101	0	0	0	0	0	0	0	0	0	0	0	0	0	http://www.ncbi.nlm.nih.gov/UniGene/clust.cgi?ORG=Dr&CID=104276		18630.9	2073.66	28922.1	836.796	28863.2	2451.29	27316	2187.24	33973.9	4470.65	0
ZV700S00006089	Dr.7330	19	475125	475652	0	0	0	0	0	0	0	0	0	0	0	CDCP1	Hypothetical protein FLJ22969 (NCSG135).;Hypothetical protein FLJ13772.;Hypothetical protein FLJ22534 (Fragment).;Similar to hypothetical protein FLJ22969.;CUB domain-containing protein 1 isoform 1;CUB domain-containing protein 1 isoform 2	0	0	0	http://www.ncbi.nlm.nih.gov/sites/entrez?db=nucest&cmd=search&term=BI879288		3069.41	318.79	1596.82	495.689	1603.73	255.651	2466.46	182.434	2085.64	257.66	0
ZV700S00006111	Dr.35328	3	35477113	35477749	fa12a04.r1	3	2996	fb30h12	3	2996	kiaa0553	3	66.5	0	0	AB011125	Hypothetical protein KIAA0553.	0	0	0	http://www.ncbi.nlm.nih.gov/sites/entrez?db=nucest&cmd=search&term=AW233733		11828.2	1466.41	18181.2	1117.81	17389.9	1883.12	15248.5	1627.25	14889.6	1478.36	0
ZV700S00006218	Dr.81101	7	29160207	29160584	fj51a06.x1	7	3712	0	0	0	0	0	0	0	0	BC026873	Hypothetical protein HEMBA1007053.	0	0	0	http://www.ncbi.nlm.nih.gov/sites/entrez?db=nucest&cmd=search&term=AW280129		4289.82	613.518	8666.28	958.351	9107.79	2092.25	6805.26	897.306	9573.43	987.365	0
ZV700S00006233	Dr.133246;Dr.132294	21	45591130	45591537	wz5566.1.exp	21	55	0	0	0	0	0	0	0	0	C4orf9	chromosome 4 open reading frame 9;C4orf9 protein.;hypothetical protein LOC8602	0	0	0	http://www.ncbi.nlm.nih.gov/UniGene/clust.cgi?ORG=Dr&CID=132294		15871.9	1436.5	18672.6	720.398	19036	1825.21	20073.1	403.321	30493.2	5843.19	0
ZV700S00006262	Dr.8012	Zv7_NA3193	37609	37961	0	0	0	0	0	0	0	0	0	0	0	NPTX1	neuronal pentraxin I;neuronal pentraxin I precursor	NPTX1	Homo sapiens	neuronal pentraxin I	http://www.ncbi.nlm.nih.gov/UniGene/clust.cgi?ORG=Dr&CID=121407		2706.93	531.172	5166.64	958.659	6704.23	1694.17	5020.58	658.334	5094	925.925	0
ZV700S00006298	Dr.811	14	5312294	5368206	zk14c20.t7	14	1570	0	0	0	rps6ka6	14	48.1	0	0	RPS6KA6	ribosomal protein S6 kinase, 90kDa, polypeptide 6;ribosomal protein S6 kinase, 90kDa, polypeptide 6;ribosomal protein S6 kinase, 90kDa, polypeptide	RPS6KA6	Homo sapiens	ribosomal protein S6 kinase, 90kDa, polypeptide 6	http://www.ncbi.nlm.nih.gov/UniGene/clust.cgi?ORG=Dr&CID=811		6184.98	238.317	7883.17	824.289	8263.27	1247.53	8200.75	861.036	9523.38	857.286	0
ZV700S00006422	Dr.8506	14	52547379	52547893	0	0	0	0	0	0	0	0	0	0	0	0	0	0	0	0	http://www.ncbi.nlm.nih.gov/UniGene/clust.cgi?ORG=Dr&CID=8506		7679.35	1018.96	12486.8	834.696	11398	859.533	9914.2	719.433	7667.85	1176.63	0
ZV700S00006469	Dr.20025;Dr.4114	17	1031739	1032552	tlg5	17	2626	0	0	0	0	0	0	0	0	SRRM1 /// TDH /// AK057762 /// AY101187 /// AY101186	Ser/Arg-related nuclear matrix protein.;serine/arginine repetitive matrix 1;serine/arginine repetitive matrix 1;Ser/Arg-related nuclear matrix protein. /// L-threonine dehydrogenase /// Hypothetical protein FLJ25033. /// L-threonine 3-dehydrogenase. /// L-threonine 3-dehydrogenase.	0	0	0	http://www.ncbi.nlm.nih.gov/UniGene/clust.cgi?ORG=Dr&CID=20025		15874.2	1901.4	21611.8	241.582	25595.3	2025.02	19790.3	1046.81	18320.4	2844.13	0
ZV700S00006504	Dr.106145	Zv7_NA757	33119	37666	fj02h02.x1	19	156	0	0	0	akap9	19	2.4	0	0	AKAP9	A-kinase anchor protein 9 isoform 2;AKAP350C (Fragment).;A kinase (PRKA) anchor protein (yotiao) 9;Hypothetical protein (Fragment).;AKAP9 protein.;Hypothetical protein (Fragment).;A-kinase anchor protein 9 isoform 4;A-kinase anchor protein 9 isoform 3;A-kinase anchor protein 9 isoform 1	0	0	0	http://www.ncbi.nlm.nih.gov/sites/entrez?db=nucest&cmd=search&term=AW078052		7633.36	415.043	4566.72	491.637	5940.8	689.622	6378.04	388.455	12476.8	1472.11	0
ZV700S00006613	Dr.75725;Dr.121493;Dr.105078	18	1584780	1592242	0	0	0	0	0	0	cyp1a1	18	2.5	0	0	CYP1A1	cytochrome P450, family 1, subfamily A, polypeptide 1;cytochrome P450, family 1, subfamily A,	CYP1A1	Homo sapiens	cytochrome P450, family 1, subfamily A, polypeptide 1	http://www.ncbi.nlm.nih.gov/UniGene/clust.cgi?ORG=Dr&CID=105078		6966.73	3296.74	1484.69	374.8	1311.42	313.368	18794.1	6593.38	54558	11963.1	0
ZV700S00006704	Dr.113565;Dr.113542;Dr.113541;Dr.81933	1	17311007	17344747	fb75c01	14	5486	0	0	0	0	0	0	0	0	PROM1	prominin 1;Prominin 1 isoform s3.;Prominin 1 isoform s4.;Prominin 1 isoform s5.;Prominin 1 isoform s6.;Prominin 1 isoform s7.;PROM1 protein (MSTP061) (AC133-2 antigen).;prominin 1	0	0	0	http://www.ncbi.nlm.nih.gov/UniGene/clust.cgi?ORG=Dr&CID=81933		746.162	104.917	1241.24	278.555	1249.63	260.579	1309.37	56.5886	2262.95	419.123	0
ZV700S00006706	Dr.81947	Zv7_NA743	240014	244783	0	0	0	0	0	0	0	0	0	0	0	ARL3	ADP-ribosylation factor-like 3;ADP-ribosylation factor-like 3	0	0	0	http://www.ncbi.nlm.nih.gov/UniGene/clust.cgi?ORG=Dr&CID=81947		2691.32	397.077	3102.82	679.114	3463.48	254.889	2823.3	159.783	5219.93	196.871	0
ZV700S00006709	Dr.81948	2	17470468	17470791	0	0	0	0	0	0	0	0	0	0	0	AF076463	PhLP1.	0	0	0	http://www.ncbi.nlm.nih.gov/sites/entrez?db=nucest&cmd=search&term=BG305695		6444.41	2960.4	18894.8	4122.03	14915.3	1363.48	9836.96	827.102	13070.9	763.467	0
ZV700S00006713	Dr.9871	16	50124577	50125061	fk53a03.x1	16	1042	0	0	0	0	0	0	0	0	BT009838	Recoverin.	0	0	0	http://www.ncbi.nlm.nih.gov/UniGene/clust.cgi?ORG=Dr&CID=9871		1052.25	457.19	4236.72	1338.79	3923.23	1161.03	2766.48	292.511	1768.5	146.531	0
ZV700S00006741	Dr.82025	1	49313069	49316924	0	0	0	0	0	0	0	0	0	0	0	SRD5A2	steroid-5-alpha-reductase, alpha polypeptide 2 (3-oxo-5 alpha-steroid delta 4-dehydrogenase alpha 2)	SRD5A2	Homo sapiens	steroid-5-alpha-reductase, alpha polypeptide 2 (3-oxo-5 alpha-steroid delta 4-dehydrogenase alpha 2)	http://www.ncbi.nlm.nih.gov/UniGene/clust.cgi?ORG=Dr&CID=82025		8485.74	490.635	3709.79	1092.89	3839.55	331.06	8774.77	794.178	5330.31	2544.27	0
AF235139.1_R	0	0	0	0	0	0	0	0	0	0	0	0	0	0	0	CYP1B1;CYP1B1	cytochrome P450, family 1, subfamily B, polypeptide 1;cytochrome P450, family 1, subfamily B,;cytochrome P450, family 1, subfamily B, polypeptide 1;cytochrome P450, family 1, subfamily B,	0	0	0	http://www.ncbi.nlm.nih.gov/sites/entrez?db=gene&cmd=search&term=AF235139.1		1460.41	302.293	855.772	78.732	1101.1	296.063	5416.29	1140.75	10399.7	4127.2	5.5e-06
AW058910	Dr.22286	0	0	0	zc89p20.ya	0	0	fe50e05	3	66.38	0	0	0	0	0	AF458053 /// AF458052 /// AF458054 /// GRM8 /// GRM4 /// GRM7	Metabotropic glutamate receptor 7 variant 4. /// Metabotropic glutamate receptor 7 variant 3. /// Metabotropic glutamate receptor 7 variant 5. /// glutamate receptor, metabotropic 8;glutamate receptor, metabotropic 8;glutamate receptor, metabotropic 8;glutamate receptor, metabotropic 8 precursor /// glutamate receptor, metabotropic 4;Hypothetical protein FLJ16766.;glutamate receptor, metabotropic…	0	0	0	http://www.ncbi.nlm.nih.gov/sites/entrez?db=nucleotide&cmd=search&term=AW058910		4144.34	938.652	8450.14	730.982	5980.84	169.872	6194.05	1064.85	4490.91	969.957	5.5e-06
AW826665_R	Dr.9894	0	0	0	fk56b02.x1	18	4820	0	0	0	0	0	0	0	0	BC064700 /// ESRRG /// ESRRA /// ESRRB	Splice isoform 3 of P62508 /// estrogen-related receptor gamma;Estrogen-related receptor gamma.;Estrogen-related receptor gamma.;Hypothetical protein (Fragment).;ESRRG protein.;estrogen-related receptor gamma isoform 1;estrogen-related receptor gamma isoform 2 /// Hypothetical protein (Fragment).;Hypothetical protein (Fragment).;Similar to estrogen-related receptor alpha (Fragment).;Hypothetical …	0	0	0	http://www.ncbi.nlm.nih.gov/sites/entrez?db=nucleotide&cmd=search&term=AW826665		1607.1	330.423	4194.55	1069.11	3405.26	550.208	2255.53	391.122	3018.05	673.237	5.5e-06
BC045980.1	Dr.2250	Zv7_scaffold2570	228455	352650	fc54b09	17	4425	0	0	0	0	0	0	0	0	C22orf19	chromosome 22 open reading frame 19;Fms-interacting protein	0	0	0	http://www.ncbi.nlm.nih.gov/sites/entrez?db=gene&cmd=search&term=BC045980.1		3549.68	792.009	3080.55	331.453	3364.17	630.71	3136.03	230.203	6945.28	234.458	5.5e-06
BC063976.1	Dr.11069	18	5454133	5469266	0	0	0	0	0	0	0	0	0	0	0	PTP9Q22;PTP9Q22	Hypothetical protein FLJ37312.;Hypothetical protein FLJ37454.;Protein tyrosine phosphatase.;Hypothetical protein FLJ37312.;Hypothetical protein FLJ37454.;Protein tyrosine phosphatase.	0	0	0	http://www.ncbi.nlm.nih.gov/sites/entrez?db=gene&cmd=search&term=BC063976.1		704.009	78.7072	752.591	135.901	896.848	121.148	808.955	52.4663	1379.08	119.073	5.5e-06
BC063991.1	Dr.119686;Dr.78307	20	9995308	10000385	fc06f10.x1	11	1219	fb92f07	17	302.54	0	0	0	0	0	ZFP36L1	zinc finger protein 36, C3H type-like 1;butyrate response factor 1	0	0	0	http://www.ncbi.nlm.nih.gov/sites/entrez?db=gene&cmd=search&term=BC063991.1		11133.8	2755.92	5136.29	1771.21	3761.31	630.376	6593.22	1743.49	6188.2	566.583	5.5e-06
ENSDART00000056325	0	6	53152890	53157641	0	0	0	0	0	0	0	0	0	LOC570917	0	0	0	0	0	0	http://www.ensembl.org/Danio_rerio/transview?db=core;transcript=ENSDART00000056325		3861.63	342.526	4393.65	690.249	2933.33	329.521	5839.47	815.111	1982.85	116.397	5.5e-06
ENSDART00000066527	0	24	35188322	35202839	0	0	0	0	0	0	vmhc	2	66.3	0	0	0	0	0	0	0	http://www.ensembl.org/Danio_rerio/transview?db=core;transcript=ENSDART00000066527		5400.77	414.56	5049.77	610.811	3037.95	366.319	5367.31	382.113	2660.24	1151.78	5.5e-06
ENSDART00000066789	0	2	26273962	26286949	0	0	0	0	0	0	stard3nl	6	25.5	stard3nl	STARD3 N-terminal like [Source:RefSeq_peptide;Acc:NP_001002320]	0	0	0	0	0	http://www.ensembl.org/Danio_rerio/transview?db=core;transcript=ENSDART00000066789		3466.75	386.86	2004.76	117.522	2050.47	38.2511	2616.09	366.127	2803.83	656.674	5.5e-06
NM_001030283	0	3	16337192	16359288	0	0	0	0	0	0	BX649355	4	64.2	0	0	0	0	LDLR	Homo sapiens	low density lipoprotein receptor (familial hypercholesterolemia)	http://www.ncbi.nlm.nih.gov/entrez/viewer.fcgi?db=nuccore&id=71892451		5292.23	889.531	1986.73	161.898	2737.94	1227.06	2495.26	534.898	3365.59	1258.74	5.5e-06
NM_001082840	0	3	9632273	9676471	ctg263-4F	3	4919	0	0	0	prkacb	2	7.5	0	0	0	0	0	0	0	http://www.ncbi.nlm.nih.gov/entrez/viewer.fcgi?db=nuccore&id=130493521		2665.24	267.266	3537.4	692.444	2295.94	121.954	2557.14	265.24	5113.18	727.419	5.5e-06
OTTDART00000006930	0	20	37714776	37873444	0	0	0	0	0	0	0	0	0	si:dkey-238k23.1	novel protein	0	0	0	0	0	http://vega.sanger.ac.uk/Danio_rerio/transview?transcript=OTTDART00000006930&amp;db=core		940.399	88.4628	778.653	96.2351	1275.31	54.6876	1178.53	203.82	1730.72	207.607	5.5e-06
OTTDART00000010336	Dr.77031	22	126974	130428	0	0	0	0	0	0	0	0	0	trfp	novel protein similar to vertebrate ubiquitin specific protease 49 (USP49)	USP49	ubiquitin specific protease 49;PRO0213.;ubiquitin specific protease 49	MED20	Homo sapiens	mediator complex subunit 20	http://vega.sanger.ac.uk/Danio_rerio/transview?transcript=OTTDART00000010336&amp;db=core		1984.46	89.2316	1635.3	197.685	1821.63	181.154	1656.63	83.5248	3301.27	469.752	5.5e-06
OTTDART00000011966	0	H_22_13	197054	199135	0	0	0	0	0	0	0	0	0	vtg7	novel protein similar to vitellogenin 1 (vg1)	0	0	0	0	0	http://vega.sanger.ac.uk/Danio_rerio/transview?transcript=OTTDART00000011966&amp;db=core		20717.8	5097.84	11757.7	4470.04	5199.89	3394.41	10197.5	8075.93	442.624	44.7166	5.5e-06
OTTDART00000017483	0	22	15781262	15782409	0	0	0	0	0	0	0	0	0	si:dkey-78l4.10	novel protein containing a trypsin domain	0	0	0	0	0	http://vega.sanger.ac.uk/Danio_rerio/transview?transcript=OTTDART00000017483&amp;db=core		650.21	94.554	1095.28	131.275	1071.44	53.4108	736.768	47.9181	755.96	55.219	5.5e-06
OTTDART00000019014	0	5	4006654	4066346	0	0	0	0	0	0	0	0	0	si:dkey-202n14.4	novel protein similar to vertebrate MAX dimerization protein 1 (MXD1)	0	0	0	0	0	http://vega.sanger.ac.uk/Danio_rerio/transview?transcript=OTTDART00000019014&amp;db=core		6676.93	942.734	5215.83	498.115	4655.99	884.933	7920.69	396.738	3382.33	243.883	5.5e-06
OTTDART00000019032	0	19	21359485	21360165	0	0	0	0	0	0	0	0	0	si:dkey-155o15.6	novel protein	0	0	0	0	0	http://vega.sanger.ac.uk/Danio_rerio/transview?transcript=OTTDART00000019032&amp;db=core		592.008	140.668	745.178	61.8065	839.097	229.173	863.489	78.6058	1561.15	237.645	5.5e-06
OTTDART00000024919	Dr.75178;Dr.75866;Dr.96472;Dr.47556;Dr.75062;Dr.77354;Dr.75615;Dr.121594;Dr.105567;Dr.114076;Dr.122555	2	36999491	37024971	0	0	0	0	0	0	CD595453	9	50.1	eef1d	elongation factor-1, delta	EEF1D	Hypothetical protein (Eukaryotic translation elongation factor 1 delta) (Guanine nucleotide exchange protein).;eukaryotic translation elongation factor 1 delta (guanine nucleotide exchange protein);Hypothetical protein FLJ20897.;Hypothetical protein (Fragment).;eukaryotic translation elongation factor 1 delta (guanine nucleotide exchange protein);EEF1D protein.;eukaryotic translation elongation f…	0	0	0	http://vega.sanger.ac.uk/Danio_rerio/transview?transcript=OTTDART00000024919&amp;db=core		8821.77	1532.08	14010.6	1994.09	11740	885.074	13900.2	2562.85	20350.3	4415.24	5.5e-06
OTTDART00000025400	Dr.132441;Dr.76187	11	6238458	6241149	fa91c06.u1	11	739	0	0	0	krt15	11	34.6	krt15	keratin 15	KRT19	keratin 19;Keratin 19 (Fragment).;Keratin 19 (Fragment).;Keratin 19.;Hypothetical protein.;keratin 19	0	0	0	http://vega.sanger.ac.uk/Danio_rerio/transview?transcript=OTTDART00000025400&amp;db=core		31763.1	4758.07	16452.8	4381.81	20100.2	2924.97	34891.4	4278.58	13301.2	5785.87	5.5e-06
OTTDART00000025637	Dr.75802	12	639873	644948	irbp	12	189	0	0	0	0	0	0	irbp	interphotoreceptor retinoid-binding protein	RBP3	retinol binding protein 3, interstitial;retinol binding protein 3, interstitial;N/A	0	0	0	http://vega.sanger.ac.uk/Danio_rerio/transview?transcript=OTTDART00000025637&amp;db=core		4843.29	1582.96	9363.57	4072	9443.79	1269.61	12634.9	2276.6	20911.6	6332.67	5.5e-06
OTTDART00000025680	Dr.133101	8	37029524	37057387	0	0	0	0	0	0	0	0	0	sypb	synaptophysin b	SYP;SYP;SYP	Synaptophysin.;synaptophysin;synaptophysin;Synaptophysin.;synaptophysin;synaptophysin;Synaptophysin.;synaptophysin;synaptophysin	0	0	0	http://vega.sanger.ac.uk/Danio_rerio/transview?transcript=OTTDART00000025680&amp;db=core		1444.97	564.279	3917.59	1236.12	4808.42	1113.84	2941.9	230.672	1883.13	300.967	5.5e-06
OTTDART00000026513	Dr.10292	21	11344007	11346960	0	0	0	fk53a11	21	138.74	erbb3a	6	25.5	rbp4l	retinol binding protein 4, like	RBP4	N/A	LOC396454	Gallus gallus	purpurin	http://vega.sanger.ac.uk/Danio_rerio/transview?transcript=OTTDART00000026513&amp;db=core		14190.7	1597.47	23091.1	2016.08	26759.6	5665.62	23262.8	3325.22	27306.4	6426.02	5.5e-06
OTTDART00000028177	0	6	39580364	39583044	0	0	0	0	0	0	0	0	0	zgc:110164	novel protein (zgc:110164)	0	0	0	0	0	http://vega.sanger.ac.uk/Danio_rerio/transview?transcript=OTTDART00000028177&amp;db=core		2442.1	570.61	5355.13	1429.04	5895.25	1575.13	4694.2	320.285	4535.53	582.24	5.5e-06
OTTDART00000028777	0	25	19819955	19857954	0	0	0	0	0	0	pklr	16	134.7	zgc:92037	novel protein similar to pyruvate kinase, muscle (pkm2, zgc:92037)	0	0	RGD1561179_predicted	Rattus norvegicus	similar to pyruvate kinase (EC 2.7.1.40) isozyme M2 - rat (predicted)	http://vega.sanger.ac.uk/Danio_rerio/transview?transcript=OTTDART00000028777&amp;db=core		40898.3	3589.78	39182.6	4428.96	34334.6	6710.19	49879.1	2211.81	14917	7391.4	5.5e-06
OTTDART00000029238	Dr.79910	21	1598986	1633485	ctg6595F	10	6331	fd59h02	21	84.39	0	0	0	zgc:92039	novel protein similar to H.sapiens OLFM1, olfactomedin 1 (OLFM1, zgc:92039)	OLFM1	olfactomedin 1;olfactomedin 1;olfactomedin 1;olfactomedin related ER localized protein;olfactomedin related ER localized protein;Hypothetical protein FLJ38985.;Similar to neuroblastoma (Nerve tissue) protein.;Hypothetical protein.;Olfactomedin 1.;Olfactomedin 1.	0	0	0	http://vega.sanger.ac.uk/Danio_rerio/transview?transcript=OTTDART00000029238&amp;db=core		10637.2	1836.7	6088.64	1871.86	7952.66	1264.2	7834.32	766.372	18176.9	1903.21	5.5e-06
TC239086	Dr.75402	12	28025299	28027956	fa01b08.s1	12	3178	0	0	0	six3b	12	56.2	0	0	SIX3	sine oculis homeobox homolog 3 (Drosophila);sine oculis homeobox homolog 3	0	0	0	http://compbio.dfci.harvard.edu/tgi/cgi-bin/tgi/tc_report.pl?gudb=zfish&tc=TC239086		711.138	206.919	1000.81	188.773	1040.49	194.198	958.178	170.696	1924.85	279.73	5.5e-06
TC240842	Dr.84808	24	27662511	27679850	0	0	0	0	0	0	0	0	0	0	0	NTNG2	netrin G2;netrin G2;Hypothetical protein (Fragment).;netrin G2	0	0	0	http://compbio.dfci.harvard.edu/tgi/cgi-bin/tgi/tc_report.pl?gudb=zfish&tc=TC240842		5536.46	1703.22	4899.55	427.731	6336.81	235.994	5673.36	515.146	12031.9	554.495	5.5e-06
TC251387	Dr.75385	17	14349756	14350269	fb69g10	11	3013	0	0	0	0	0	0	0	0	PPP1R13B	protein phosphatase 1, regulatory (inhibitor) subunit 13B;CDNA FLJ43925 fis, clone TESTI4012505, weakly similar to Tumor suppressor p53-binding protein 2.;protein phosphatase 1, regulatory (inhibitor)	0	0	0	http://compbio.dfci.harvard.edu/tgi/cgi-bin/tgi/tc_report.pl?gudb=zfish&tc=TC251387		4843.03	1093.88	9040.88	1634.13	8923.24	1099.41	6931.14	1114.73	7187.82	355.221	5.5e-06
TC261759_R	0	0	0	0	0	0	0	0	0	0	0	0	0	0	0	CYP1B1;CYP1B1	cytochrome P450, family 1, subfamily B, polypeptide 1;cytochrome P450, family 1, subfamily B,;cytochrome P450, family 1, subfamily B, polypeptide 1;cytochrome P450, family 1, subfamily B,	0	0	0	http://compbio.dfci.harvard.edu/tgi/cgi-bin/tgi/tc_report.pl?gudb=zfish&tc=TC261759		306.871	43.5772	296.172	2.63481	322.189	22.4677	626.88	125.282	706.956	66.5146	5.5e-06
ZV700S00000719	Dr.12561	1	9904950	9905413	0	0	0	0	0	0	0	0	0	0	0	CAMK2D	calcium/calmodulin-dependent protein kinase (CaM kinase) II delta;Hypothetical protein.;Calcium/calmodulin-dependent protein kinase II delta E (Fragment).;Calcium/calmodulin-dependent protein kinase II delta, isoform 1.;calcium/calmodulin-dependent protein kinase II;calcium/calmodulin-dependent protein kinase II;calcium/calmodulin-dependent protein kinase II	0	0	0	http://www.ncbi.nlm.nih.gov/UniGene/clust.cgi?ORG=Dr&CID=84611		7295.59	1894	13026.9	1689.48	14914.6	4317.48	12118.2	781.585	14852	1439.59	5.5e-06
ZV700S00000955	Dr.31849	3	62379306	62388806	0	0	0	0	0	0	0	0	0	0	0	LUC7A /// BC047043 /// BC002925	Cisplatin resistance-associated overexpressed protein. /// Similar to cisplatin resistance-associated overexpressed protein (Fragment). /// Hypothetical protein (Fragment).	CROP	Homo sapiens	cisplatin resistance-associated overexpressed protein	http://www.ncbi.nlm.nih.gov/sites/entrez?db=nucest&cmd=search&term=BI883935		6309.64	233.308	4141.84	367.418	5102.76	608.253	5351.37	834.08	8287.42	824.284	5.5e-06
ZV700S00003536	Dr.77609	23	33042794	33050942	0	0	0	0	0	0	0	0	0	0	0	MYBPC1	Hypothetical protein DKFZp451I083.;Hypothetical protein DKFZp451M091.;Hypothetical protein.;myosin binding protein C, slow type isoform 1;Hypothetical protein DKFZp451L023.;Hypothetical protein.;Hypothetical protein DKFZp451E186.;MYBPC1 protein (Fragment).;myosin binding protein C, slow type;myosin binding protein C, slow type isoform 2;myosin binding protein C, slow type isoform 4;Hypothetical p…	MYBPH	Homo sapiens	myosin binding protein H	http://www.ncbi.nlm.nih.gov/UniGene/clust.cgi?ORG=Dr&CID=77609		20680.2	2712.1	23142.5	2499.93	21893.6	5339.03	20839.4	242.432	4066.08	1347.08	5.5e-06
ZV700S00003610	Dr.115657;Dr.78888	3	60988721	60989162	wz12366.1.exp	3	436	0	0	0	kiaa1467	3	0	0	0	AK127601	CDNA FLJ45698 fis, clone FEBRA2017811.	KIAA1467	Homo sapiens	KIAA1467	http://www.ncbi.nlm.nih.gov/UniGene/clust.cgi?ORG=Dr&CID=78888		3710.33	1132.13	8241.08	2185.71	10176.4	2249.62	6264.67	107.038	4072.47	108.69	5.5e-06
ZV700S00005647	Dr.73871	18	31213556	31214305	0	0	0	fc03g05	18	365.6	0	0	0	0	0	TIPARP	TCDD-inducible poly(ADP-ribose) polymerase;DKFZP434J214 protein.;Hypothetical protein DKFZp686N0351.;TCDD-inducible poly(ADP-ribose) polymerase	TIPARP	Homo sapiens	TCDD-inducible poly(ADP-ribose) polymerase	http://www.ncbi.nlm.nih.gov/sites/entrez?db=nucest&cmd=search&term=BG306468		9815.01	395.814	8196.31	1205.51	8435.25	1211.26	10107.1	829.784	18561.6	3391.18	5.5e-06
ZV700S00006146	Dr.36945;Dr.113474	1	10144717	10147857	0	0	0	fd36f11	1	136.41	0	0	0	0	0	FIP1L1	HSPC311 (Fragment).;FIP1 like 1 (S. cerevisiae);Pre-mRNA 3'end processing factor FIP1.;Similar to RIKEN cDNA 1300019H17 gene (Fragment).;Similar to RIKEN cDNA 1300019H17 gene.;FIP1-like 1;Hypothetical protein FLJ33619.;HSPC311 (Fragment).	FIP1L1	Homo sapiens	FIP1 like 1 (S. cerevisiae)	http://www.ncbi.nlm.nih.gov/UniGene/clust.cgi?ORG=Dr&CID=36945		17531.5	1814.33	16111.7	784.278	16956.8	1214.76	16536	2372.88	30833.7	4308.47	5.5e-06
BC065613.1	Dr.80613	7	28367296	28381582	0	0	0	0	0	0	hsd11b2	7	84.2	0	0	HSD11B2	hydroxysteroid (11-beta) dehydrogenase 2;hydroxysteroid (11-beta) dehydrogenase 2	0	0	0	http://www.ncbi.nlm.nih.gov/sites/entrez?db=gene&cmd=search&term=BC065613.1		9587.53	1015.47	6676.88	2700.54	8229.16	793.345	6344.96	1178.82	3193.69	586.575	1.01e-05
BC139542.1	0	15	5812032	5834497	0	0	0	0	0	0	bmp4	17	113.6	0	0	0	0	0	0	0	http://www.ncbi.nlm.nih.gov/sites/entrez?db=gene&cmd=search&term=BC139542.1		805.356	147.691	1473.6	295.024	1175.81	54.1787	1306.04	220.151	1642.92	228.189	1.01e-05
ENSDART00000004908	0	1	13579446	13631511	0	0	0	0	0	0	0	0	0	SORBS2 (2 of 2)	sorbin and SH3 domain containing 2 isoform 2 [Source:RefSeq_peptide;Acc:NP_066547]	0	0	0	0	0	http://www.ensembl.org/Danio_rerio/transview?db=core;transcript=ENSDART00000004908		7513.05	1384.32	9712.32	1233.54	9158.43	1463.55	7660.45	842.089	13894.9	323.587	1.01e-05
ENSDART00000044017	0	16	12105369	12133228	0	0	0	0	0	0	0	0	0	Q6UX91_HUMAN	SQFE253. [Source:Uniprot/SPTREMBL;Acc:Q6UX91]	0	0	0	0	0	http://www.ensembl.org/Danio_rerio/transview?db=core;transcript=ENSDART00000044017		6835.59	1463.04	2158.2	869.405	2711.9	602.468	6706.89	1128.59	3880.56	1275.95	1.01e-05
ENSDART00000057696	0	15	25966029	26011550	0	0	0	0	0	0	0	0	0	LOC568935	0	0	0	0	0	0	http://www.ensembl.org/Danio_rerio/transview?db=core;transcript=ENSDART00000057696		803.095	102.654	816.594	121.491	853.134	126.672	821.158	57.9532	1636.16	197.312	1.01e-05
ENSDART00000101357	0	10	3031586	3032165	0	0	0	0	0	0	0	0	0	DIRAS2	GTP-binding protein Di-Ras2 (Distinct subgroup of the Ras family member 2). [Source:Uniprot/SWISSPROT;Acc:Q96HU8]	0	0	0	0	0	http://www.ensembl.org/Danio_rerio/transview?db=core;transcript=ENSDART00000101357		666.011	65.075	1083.82	173.729	780.796	41.0068	893.888	157.254	1328.34	176.861	1.01e-05
ENSDART00000080813	0	13	6103674	6154801	0	0	0	0	0	0	0	0	0	LOC796749	0	0	0	0	0	0	http://www.ensembl.org/Danio_rerio/transview?db=core;transcript=ENSDART00000080813		1728.9	212.291	963.331	262.514	817.817	64.9052	1083.41	402.181	1295.28	74.5898	1.01e-05
ENSDART00000089871	0	8	11508087	11519276	0	0	0	0	0	0	0	0	0	LOC564424	0	0	0	0	0	0	http://www.ensembl.org/Danio_rerio/transview?db=core;transcript=ENSDART00000089871		1736.52	258.323	1271.71	251.693	1347.82	178.596	1217.53	371.955	421.373	110.549	1.01e-05
ENSDART00000100159	0	Zv7_NA890	203941	218162	0	0	0	0	0	0	0	0	0	LOC572358	0	0	0	0	0	0	http://www.ensembl.org/Danio_rerio/transview?db=core;transcript=ENSDART00000100159		4123.96	1188.55	1403.69	294.971	1097.69	335.219	3424.7	909.348	1355.42	431.025	1.01e-05
ENSDART00000103981	0	16	8407913	8410614	0	0	0	0	0	0	0	0	0	LOC799527	0	0	0	0	0	0	http://www.ensembl.org/Danio_rerio/transview?db=core;transcript=ENSDART00000103981		1070.87	92.5973	515.621	174.461	718.744	84.3995	623.847	198.793	663.614	142.83	1.01e-05
ENSDART00000104215	0	11	10596859	10604876	0	0	0	0	0	0	cyt1	19	24.2	LOC556118	0	0	0	0	0	0	http://www.ensembl.org/Danio_rerio/transview?db=core;transcript=ENSDART00000104215		756.019	160.934	248.611	71.736	335.858	35.4376	290.563	169.82	284.86	175.955	1.01e-05
OTTDART00000006910	0	20	36445928	36525146	0	0	0	0	0	0	pkib	20	94.6	pkib	novel protein	0	0	0	0	0	http://vega.sanger.ac.uk/Danio_rerio/transview?transcript=OTTDART00000006910&amp;db=core		910.759	196.144	948.624	253.595	1107.87	112.182	1415.6	63.7425	2607.92	618.213	1.01e-05
NM_001083839	0	7	15135029	15146878	z10441	7	2039	0	0	0	0	0	0	0	0	0	0	0	0	0	http://www.ncbi.nlm.nih.gov/entrez/viewer.fcgi?db=nuccore&id=139947554		4442.25	1357.41	4106.7	1183.84	6250.52	1477.09	5738.02	1569.38	11463	201.023	1.01e-05
NM_213028	0	3	22955242	22960189	fb13h01.u1	3	2211	fb01g06	10	368.27	BC059619	3	43.7	0	0	0	0	ATP5G1	Homo sapiens	ATP synthase, H+ transporting, mitochondrial F0 complex, subunit C1 (subunit 9)	http://www.ncbi.nlm.nih.gov/entrez/viewer.fcgi?db=nuccore&id=50878270		26223.8	3471.97	20800.9	4758.57	16539.9	1809.89	28473.3	3157.44	11607.6	1351.93	1.01e-05
OTTDART00000001837	0	AB	7881658	7883887	0	0	0	0	0	0	fez	11	42.2	fezf2	forebrain embryonic zinc-finger like protein	0	0	0	0	0	http://vega.sanger.ac.uk/Danio_rerio/transview?transcript=OTTDART00000001837&amp;db=core		953.767	184.397	1653.22	316.701	1270.17	227.398	1422.14	164.699	1866.01	98.8524	1.01e-05
OTTDART00000008952	Dr.77956	4	9810968	9832524	0	0	0	fc07g04	4	184.14	AL845369	5	14.8	zgc:86909	novel protein similar to vertebrate methionine sulfoxide reductase B (MsrB) family	LOC253827	SPRR1965.;Hypothetical protein.;Hypothetical protein DKFZp686C1178 (Fragment).	MSRB3	Homo sapiens	methionine sulfoxide reductase B3	http://vega.sanger.ac.uk/Danio_rerio/transview?transcript=OTTDART00000008952&amp;db=core		3786.96	656.765	5794.93	689.356	5085.5	423.554	6127.3	1024.96	1697.98	468.654	1.01e-05
OTTDART00000011192	0	H_16_29	23529	77865	0	0	0	0	0	0	0	0	0	zgc:110372	novel protein similar to vertebrate limbic system-associated membrane protein (LSAMP)	0	0	LOC402665	Homo sapiens	hCG1651476	http://vega.sanger.ac.uk/Danio_rerio/transview?transcript=OTTDART00000011192&amp;db=core		1383.73	381.187	2118.64	837.879	2441.49	215.819	1958.99	189.61	3506.74	163.86	1.01e-05
OTTDART00000013728	0	8	10345182	10378404	0	0	0	0	0	0	0	0	0	si:ch211-150o23.4	novel protein similar to vertebrate protein kinase C, zeta (PRKCZ)	0	0	PRKCZ	Homo sapiens	protein kinase C, zeta	http://vega.sanger.ac.uk/Danio_rerio/transview?transcript=OTTDART00000013728&amp;db=core		1481.61	223.791	837.598	148.581	888.823	191.698	1105.92	107.798	876.269	124.691	1.01e-05
OTTDART00000016065	0	18	27378333	27398712	0	0	0	0	0	0	erbb3a	6	25.5	si:ch211-132b12.5	novel protein similar to vertebrate solute carrier, (neurotransmitter transporter, betaine/GABA) family 6	0	0	0	0	0	http://vega.sanger.ac.uk/Danio_rerio/transview?transcript=OTTDART00000016065&amp;db=core		4142.19	1847.43	1063.71	1168.94	547.091	108.872	291.803	34.6787	551.337	129.295	1.01e-05
OTTDART00000022958	0	13	13934507	13937574	0	0	0	0	0	0	0	0	0	si:ch211-67n3.9	novel protein	0	0	0	0	0	http://vega.sanger.ac.uk/Danio_rerio/transview?transcript=OTTDART00000022958&amp;db=core		565.775	143.495	494.245	78.2495	559.749	87.6762	738.599	162.341	1441.11	167.398	1.01e-05
OTTDART00000025325	Dr.98295;Dr.76612	3	34509462	34509963	0	0	0	0	0	0	litaf	3	71.5	litaf	lipopolysaccharide-induced TNF factor	LITAF	lipopolysaccharide-induced TNF factor;LPS-induced TNF-alpha factor;lipopolysaccharide-induced TNF factor	LITAF	Homo sapiens	lipopolysaccharide-induced TNF factor	http://vega.sanger.ac.uk/Danio_rerio/transview?transcript=OTTDART00000025325&amp;db=core		8502.13	1518.67	6778.62	380.837	6529.4	216.146	7682.04	297.463	13543.8	534.165	1.01e-05
OTTDART00000026040	Dr.32149	9	20900285	20915779	ai588349	0	0	fb99f09	9	456.81	0	0	0	sf3b1	splicing factor 3b, subunit 1	SF3B1;SF3B1	splicing factor 3b, subunit 1, 155kDa;Hypothetical protein (Fragment).;splicing factor 3b, subunit 1 isoform 1;splicing factor 3b, subunit 1, 155kDa;Hypothetical protein (Fragment).;splicing factor 3b, subunit 1 isoform 1	0	0	0	http://vega.sanger.ac.uk/Danio_rerio/transview?transcript=OTTDART00000026040&amp;db=core		25871.7	1486.36	25208.4	4461.42	26281.9	1370.94	28417.6	1548.91	38170	1441.7	1.01e-05
OTTDART00000028190	Dr.121825;Dr.76457;Dr.115509;Dr.108793;Dr.77076	6	35707940	35722935	0	0	0	0	0	0	0	0	0	zgc:73404	novel protein similar to vertebrate peptidase (mitochondrial processing) beta (PMPCB, zgc:73404)	UQCRC1	ubiquinol-cytochrome c reductase core protein I;ubiquinol-cytochrome c reductase core protein I;ubiquinol-cytochrome c reductase core protein I	UQCRC1	Homo sapiens	ubiquinol-cytochrome c reductase core protein I	http://vega.sanger.ac.uk/Danio_rerio/transview?transcript=OTTDART00000028190&amp;db=core		27005.5	2620.11	19430.7	5115.73	18736.8	2921.3	27636.9	2806.35	13337.7	1263.75	1.01e-05
TC241122	0	4	12721391	12721934	0	0	0	fi03b02	4	196.4	0	0	0	0	N/A	0	0	0	0	0	http://compbio.dfci.harvard.edu/tgi/cgi-bin/tgi/tc_report.pl?gudb=zfish&tc=TC241122		3531.54	909.256	5159.42	579.158	5818.5	1286.39	4937.08	200.024	7894.94	1253.4	1.01e-05
TC241901	0	0	0	0	0	0	0	0	0	0	0	0	0	0	N/A	0	0	0	0	0	http://compbio.dfci.harvard.edu/tgi/cgi-bin/tgi/tc_report.pl?gudb=zfish&tc=TC241901		12996.5	1264.77	19477.6	2140.15	23213.9	4142.18	17389.6	2798.96	15862.4	1110.04	1.01e-05
TC244084	Dr.122395	22	38156286	38157054	0	0	0	0	0	0	0	0	0	0	0	PTPRD /// PTPRS	protein tyrosine phosphatase, receptor type, D;protein tyrosine phosphatase, receptor type, D;protein tyrosine phosphatase, receptor type, D;protein tyrosine phosphatase, receptor type, D;PTPRD protein.;PTPRD protein.;PTPRD protein.;PTPRD protein.;protein tyrosine phosphatase, receptor type, D /// Protein tyrosine phosphatase, receptor type, S.;Protein-tyrosine phosphatase (Fragment).;protein tyr…	0	0	0	http://compbio.dfci.harvard.edu/tgi/cgi-bin/tgi/tc_report.pl?gudb=zfish&tc=TC244084		4031.06	712.807	6524.39	350.809	6629.08	1280.91	7140.1	1096.57	4703.7	400.99	1.01e-05
TC248369	Dr.76887;Dr.124006	9	3782265	3829611	0	0	0	fb37g05	9	756	cbs	9	30.6	0	0	CBS	Hypothetical protein (Fragment).;cystathionine-beta-synthase;Hypothetical protein (Fragment).;Cystathionine-beta-synthase.;cystathionine-beta-synthase	0	0	0	http://compbio.dfci.harvard.edu/tgi/cgi-bin/tgi/tc_report.pl?gudb=zfish&tc=TC248369		9341.84	1330.93	4216.03	2192.47	3085.78	1260.15	7842.41	947.161	6877.77	1696.4	1.01e-05
TC261760	Dr.119122;Dr.94422	18	13697288	13700730	0	0	0	0	0	0	0	0	0	0	0	TLE3 /// TLE2 /// TLE1 /// TLE4	transducin-like enhancer of split 3 (E(sp1) homolog, Drosophila);transducin-like enhancer of split 3 (E(sp1) homolog, Drosophila);transducin-like enhancer of split 3 (E(sp1) homolog, Drosophila);transducin-like enhancer of split 3 (E(sp1) homolog, Drosophila);transducin-like enhancer protein 3 /// transducin-like enhancer of split 2 (E(sp1) homolog, Drosophila);transducin-like enhancer protein 2 …	0	0	0	http://compbio.dfci.harvard.edu/tgi/cgi-bin/tgi/tc_report.pl?gudb=zfish&tc=TC261760		2088.24	547.315	3247.26	819.164	3842.98	402.666	4079.19	726.047	6092.64	1595	1.01e-05
TC263217	0	0	0	0	0	0	0	0	0	0	0	0	0	0	N/A	0	0	0	0	0	http://compbio.dfci.harvard.edu/tgi/cgi-bin/tgi/tc_report.pl?gudb=zfish&tc=TC263217		3954.64	949.817	4895.85	1042.24	4421.37	1137.26	4135.99	325.082	10879.6	2128.04	1.01e-05
ZV700S00004568	Dr.6763	1	48851205	48851748	0	0	0	0	0	0	0	0	0	0	0	DKFZP566K1924	Hypothetical protein (Fragment).;Hypothetical protein.	0	0	0	http://www.ncbi.nlm.nih.gov/UniGene/clust.cgi?ORG=Dr&CID=6763		2865.19	899.616	4610.45	688.112	6279.73	499.344	5003.56	1032.73	4725.3	698.941	1.01e-05
ZV700S00001163	Dr.82694	3	60741972	60742589	0	0	0	0	0	0	0	0	0	0	0	TCF20	transcription factor 20 (AR1);transcription factor 20 isoform 1;transcription factor 20 isoform 2	0	0	0	http://www.ncbi.nlm.nih.gov/sites/entrez?db=nucest&cmd=search&term=BI840832		1994.52	329.199	3066.66	153.784	3196.98	808.706	2961.07	83.7722	4071.64	736.691	1.01e-05
ZV700S00001244	Dr.14021	16	15993085	16010931	0	0	0	0	0	0	0	0	0	0	0	HIBADH	3-hydroxyisobutyrate dehydrogenase;3-hydroxyisobutyrate dehydrogenase	0	0	0	http://www.ncbi.nlm.nih.gov/UniGene/clust.cgi?ORG=Dr&CID=14021		5735.92	676.207	3814.85	931.7	3801.85	185.759	5748.91	657.422	2737.87	847.402	1.01e-05
ZV700S00003336	0	23	26523147	26523628	0	0	0	0	0	0	BX649355	4	64.2	0	0	ZFP385 /// BC029752 /// AK024404	Hypothetical protein FLJ14342.;Hypothetical protein (Fragment). /// Hypothetical protein FLJ14342 (ZNF385 protein). /// Hypothetical protein FLJ14342 (ZNF385 protein).	0	0	0	http://www.ncbi.nlm.nih.gov/sites/entrez?db=nucest&cmd=search&term=AW826374		2446.46	713.574	5449.25	962.615	4460.59	380.005	3011.74	284.869	2229.25	299.145	1.01e-05
ZV700S00003461	Dr.76860	Zv7_NA3602	1538	7554	0	0	0	0	0	0	AI437402	4	32.3	0	0	TAL1 /// LYL1	T-cell acute lymphocytic leukemia 1;T-cell acute lymphocytic leukemia 1;T-cell acute lymphocytic leukemia 1 /// lymphoblastic leukemia derived sequence 1;lymphoblastic leukemia derived sequence 1	0	0	0	http://www.ncbi.nlm.nih.gov/UniGene/clust.cgi?ORG=Dr&CID=76860		3140.02	492.112	3334.45	194.981	3314.51	331.521	3569.64	1153.69	6520.69	374.73	1.01e-05
ZV700S00006024	Dr.42626;Dr.87383	9	616949	617393	fj61a10.x1	9	87	0	0	0	0	0	0	0	0	KIF5A	Brain my050 protein.;kinesin family member 5A;Brain my050 protein.;kinesin family member 5A	0	0	0	http://www.ncbi.nlm.nih.gov/sites/entrez?db=nucest&cmd=search&term=BI865824		1834.17	513.821	3844.37	137.809	5536.77	1830.59	4009.18	588.082	3886.02	895.897	1.01e-05
ZV700S00006729	Dr.81941	3	30201465	30201930	0	0	0	fk57g06	3	264.59	0	0	0	0	0	BX538115 /// hSyn /// FLJ10620 /// AK128102 /// AL136935 /// RIC-8	Hypothetical protein DKFZp686O16163. /// Hypothetical protein FLJ10620.;CDNA FLJ46223 fis, clone TESTI4013962.;Brain synembryn (Fragment).;brain synembryn /// Hypothetical protein FLJ10620. /// Hypothetical protein FLJ46223. /// Hypothetical protein FLJ14555. /// Hypothetical protein FLJ12808.;Hypothetical protein FLJ23437.;Hypothetical protein FLJ14555.;Hypothetical protein.;Hypothetical protein…	0	0	0	http://www.ncbi.nlm.nih.gov/UniGene/clust.cgi?ORG=Dr&CID=81941		3704.77	808.649	6838.05	536.781	6223.78	1443.55	4939.2	554.124	5972.73	342.159	1.01e-05
ENSDART00000024139	0	5	314181	315445	0	0	0	0	0	0	0	0	0	0	0	0	0	0	0	0	http://www.ensembl.org/Danio_rerio/transview?db=core;transcript=ENSDART00000024139		13146.8	4035.16	22094.6	1258.96	21921.8	1271.76	15210.1	3462.8	2406.62	313.569	1.48e-05
NM_001009911	0	24	25892733	25960237	ek1	24	3751	ek1	24	334.52	0	0	0	0	0	0	0	0	0	0	http://www.ncbi.nlm.nih.gov/entrez/viewer.fcgi?db=nuccore&id=57863773		579.707	93.5677	1077	32.0414	608.954	108.857	791.058	35.5749	890.389	107.914	1.48e-05
OTTDART00000022241	Dr.76635	8	19660680	19683640	fb12d09.u1	8	2684	fb12d09	8	276.82	xpc	8	56.6	zgc:113032	novel protein (zgc:113032)	XPC /// ARIH2;XPC	xeroderma pigmentosum, complementation group C /// ariadne homolog 2 (Drosophila);ariadne homolog 2;xeroderma pigmentosum, complementation group C	XPC	Homo sapiens	xeroderma pigmentosum, complementation group C	http://vega.sanger.ac.uk/Danio_rerio/transview?transcript=OTTDART00000022241&amp;db=core		2048.44	360.277	3629.17	595.165	3416.42	389.774	3186.61	156.258	3807.55	898.885	1.48e-05
OTTDART00000025621	Dr.73918;Dr.117090;Dr.129444;Dr.75575;Dr.125693;Dr.121588	12	409129	446913	fj59a10.x1	12	189	fd02a05	12	69.24	col1a3	12	7.7	col1a3	collagen, type I, alpha 3	COL1A1	Hypothetical protein.;COL1A1 protein (Fragment).;Alpha-1 type I collagen (Fragment).;collagen, type I, alpha 1;alpha 1 type I collagen preproprotein	0	0	0	http://vega.sanger.ac.uk/Danio_rerio/transview?transcript=OTTDART00000025621&amp;db=core		16611.6	4029.14	10358	4822.98	7114.62	1041.87	16533	1454.63	2212.4	985.25	1.48e-05
OTTDART00000027121	Dr.82850	24	16199988	16228619	0	0	0	0	0	0	0	0	0	lnx2	ligand of numb-protein X 2	LNX2	Numb-binding protein 2 (Ligand of Numb-protein X 2) (PDZ domain containing RING finger protein 1).;PDZ domain containing ring finger 1	0	0	0	http://vega.sanger.ac.uk/Danio_rerio/transview?transcript=OTTDART00000027121&amp;db=core		1493.02	294.017	1464.57	185.578	1624.28	148.971	1736.98	198.753	2937.17	263.405	1.48e-05
OTTDART00000028361	0	10	9799609	9807206	0	0	0	0	0	0	0	0	0	zgc:92228	novel protein similar to vertebrate protein kinase, AMP-activated, beta 1 non-catalytic subunit (PRKAB1, zgc:92228)	0	0	PRKAB1	Homo sapiens	protein kinase, AMP-activated, beta 1 non-catalytic subunit	http://vega.sanger.ac.uk/Danio_rerio/transview?transcript=OTTDART00000028361&amp;db=core		1078.91	275.677	1075.74	319.753	1216.95	93.7956	1160.75	124.371	2851.05	519.071	1.48e-05
OTTDART00000029821	0	5	51017694	51026106	0	0	0	0	0	0	0	0	0	si:ch211-155m12.4	novel protein	0	0	0	0	0	http://vega.sanger.ac.uk/Danio_rerio/transview?transcript=OTTDART00000029821&amp;db=core		2630.82	340.563	1055.43	115.376	1390.88	351.809	2392.97	726.841	1336.24	383.759	1.48e-05
TC258561	0	9	27321300	27323115	0	0	0	0	0	0	0	0	0	0	N/A	0	0	0	0	0	http://compbio.dfci.harvard.edu/tgi/cgi-bin/tgi/tc_report.pl?gudb=zfish&tc=TC258561		10118.1	1424.37	16560.9	2119.44	12866	973.556	14435.5	1039.26	11397.2	1491.17	1.48e-05
TC267384	0	21	10164177	10164609	fj46g06.x1	21	2040	0	0	0	0	0	0	0	N/A	0	0	0	0	0	http://compbio.dfci.harvard.edu/tgi/cgi-bin/tgi/tc_report.pl?gudb=zfish&tc=TC267384		814.816	265.721	1538.61	427.923	2057.83	159.762	1292.53	198.73	1157.31	62.9663	1.48e-05
ZV700S00001074	Dr.123156	19	24221757	24222291	0	0	0	0	0	0	0	0	0	0	0	0	0	0	0	0	http://www.ncbi.nlm.nih.gov/UniGene/clust.cgi?ORG=Dr&CID=75903		3826.23	527.014	5447.07	261.201	7402.75	1678.34	5929.13	807.991	6043.87	831.02	1.48e-05
ZV700S00001798	Dr.122006;Dr.75271	11	20786453	20788907	0	0	0	id:ibd2007	11	235.7	0	0	0	0	0	DYRK2	Hypothetical protein.;dual-specificity tyrosine-(Y)-phosphorylation regulated kinase 2;dual-specificity tyrosine-(Y)-phosphorylation;dual-specificity tyrosine-(Y)-phosphorylation	0	0	0	http://www.ncbi.nlm.nih.gov/sites/entrez?db=nucest&cmd=search&term=BI891878		2175.68	268.728	1476.39	220.647	1484.26	348.55	1738.78	119.48	1197.73	95.7805	1.48e-05
ZV700S00003477	Dr.87432	Zv7_NA355	1428	2301	0	0	0	0	0	0	gfra1a	13	43	0	0	GFRA1	GDNF family receptor alpha 1;GDNF family receptor alpha 1;GDNF family receptor alpha 1	0	0	0	http://www.ncbi.nlm.nih.gov/UniGene/clust.cgi?ORG=Dr&CID=119737		704.961	223.975	742.442	90.0478	1010.3	254.989	725.577	60.7863	1920.18	255.053	1.48e-05
ZV700S00004385	Dr.77891	23	40607940	40608535	0	0	0	fc09e11	23	498.54	0	0	0	0	0	ATP1B2	ATPase, Na+/K+ transporting, beta 2 polypeptide;Na+/K+ -ATPase beta 2 subunit	0	0	0	http://www.ncbi.nlm.nih.gov/UniGene/clust.cgi?ORG=Dr&CID=77891		11574.6	2659.44	18691.1	3360.4	23158	4791.21	19539.3	1512.47	16247.6	521.96	1.48e-05
AY391443.1	Dr.116409;Dr.105686;Dr.75207;Dr.121369	0	0	0	0	0	0	0	0	0	0	0	0	0	0	CL25022	My011 protein.;HSPC161 (Hypothetical protein).	0	0	0	http://www.ncbi.nlm.nih.gov/sites/entrez?db=gene&cmd=search&term=AY391443.1		5326.15	343.354	3556.42	540.83	4627.19	377.873	4542.84	296.126	3383.14	857.74	1.89e-05
BE017397	Dr.106932	0	0	0	0	0	0	fa97a07	11	314.23	0	0	0	0	0	AK092276 /// BC043581 /// KRT20 /// KRT24 /// AK095342 /// KRT17 /// KRT16 /// KRT15 /// KRT14 /// KRT13 /// KRT12 /// KRT10 /// KRT19;AK092276 /// BC043581 /// KRT20 /// KRT24 /// AK095342 /// KRT17 /// KRT16 /// KRT15 /// KRT14 /// KRT13 /// KRT12 /// KRT10 /// KRT19	Hypothetical protein FLJ34957. /// KRTHA6 protein. /// keratin 20;keratin 20 /// keratin 24;keratin 24 /// KRT17 protein. /// keratin 17;keratin 17;Hypothetical protein FLJ38023.;keratin 17;Radiated keratinocyte mRNA 266 (Keratin-related protein) (Fragment).;KRT17 protein. /// keratin 16;keratin 16 (focal non-epidermolytic palmoplantar keratoderma);Keratin (Fragment). /// keratin 15;keratin 15;ke…	0	0	0	http://www.ncbi.nlm.nih.gov/sites/entrez?db=nucest&cmd=search&term=BE017397		3633.06	466.26	2267.07	276.128	2374.14	65.0667	3407.34	164.913	3634.18	33.2607	1.89e-05
ENSDART00000061293	0	9	16154349	16234077	0	0	0	0	0	0	CF347570	9	50.1	neb	Novel protein similar to vertebrate nebulin (NEB) (Fragment). [Source:Uniprot/SPTREMBL;Acc:Q1MSY0]	0	0	0	0	0	http://www.ensembl.org/Danio_rerio/transview?db=core;transcript=ENSDART00000061293		21151.5	3030.93	26918.2	3352.85	24914.8	3340.21	24107.1	4059.61	5199.88	1468.65	1.89e-05
ENSDART00000074698	0	13	45131087	45152429	zc86f8.ya	13	3708	0	0	0	0	0	0	LOC561815	0	0	0	0	0	0	http://www.ensembl.org/Danio_rerio/transview?db=core;transcript=ENSDART00000074698		301.531	91.0945	456.537	55.2668	487.067	136.62	445.348	162.165	996.516	116.737	1.89e-05
ENSDART00000100503	0	4	24024187	24056508	0	0	0	0	0	0	0	0	0	celsr1a	Flamingo 1a (Fragment). [Source:Uniprot/SPTREMBL;Acc:Q4KP33]	0	0	0	0	0	http://www.ensembl.org/Danio_rerio/transview?db=core;transcript=ENSDART00000100503		3925.92	527.542	1551.9	260.308	1657.39	207.243	3659.58	583.275	2769.03	1126.56	1.89e-05
NM_001079957	0	5	31818392	31828810	0	0	0	0	0	0	0	0	0	0	0	0	0	0	0	0	http://www.ncbi.nlm.nih.gov/entrez/viewer.fcgi?db=nuccore&id=121582347		5590.68	601.2	2098.59	664.026	2687.97	537.414	4936.87	1387.49	6517.18	904.686	1.89e-05
NM_201462	0	Zv7_scaffold2485	103462	104012	0	0	0	fi12c10	1	13.05	0	0	0	0	0	0	0	F10	Homo sapiens	coagulation factor X	http://www.ncbi.nlm.nih.gov/entrez/viewer.fcgi?db=nuccore&id=66796229		9855.79	1752.85	5032.23	1132.1	4528.52	185.227	6754.26	1989.31	7920.19	500.253	1.89e-05
OTTDART00000004262	0	20	82460	97093	wz12818.1.exp	20	887	0	0	0	AL845369	5	14.8	tube1	novel protein similar to human tubulin epsilon 1 (TUBE1)	0	0	0	0	0	http://vega.sanger.ac.uk/Danio_rerio/transview?transcript=OTTDART00000004262&amp;db=core		1345.53	248.191	1946.02	662.028	3267.75	449.635	1807.65	243.624	696.058	75.6831	1.89e-05
OTTDART00000010900	Dr.59680;Dr.78094;Dr.141350;Dr.134006;Dr.4960;Dr.141148;Dr.126033;Dr.118232;Dr.59019;Dr.114096;Dr.117961;Dr.35688;Dr.129999;Dr.1324;Dr.140538;Dr.117994;Dr.75117;Dr.140725;Dr.30295	22	7019033	7023324	CG1325-T7	22	1467	fa91g11	22	105.87	krt17	22	33.6	si:rp71-1n18.1	novel protein similar to vertebrate keratin type I family	KRT17	keratin 17;keratin 17;Hypothetical protein FLJ38023.;keratin 17;Radiated keratinocyte mRNA 266 (Keratin-related protein) (Fragment).;KRT17 protein.	0	0	0	http://vega.sanger.ac.uk/Danio_rerio/transview?transcript=OTTDART00000010900&amp;db=core		23437.2	3010.57	9482.97	1837.57	11579.9	3941.13	26850.3	3689.65	12385.1	6420.92	1.89e-05
OTTDART00000019229	0	19	25136267	25141561	fc59h04	19	2960	0	0	0	fuca1	19	84.2	zgc:101116	novel protein (zgc:101116)	0	0	0	0	0	http://vega.sanger.ac.uk/Danio_rerio/transview?transcript=OTTDART00000019229&amp;db=core		4504.93	801.085	2473.27	484.174	2143.91	436.615	3031.13	1019.45	2487.51	365.099	1.89e-05
OTTDART00000022984	Dr.132861	7	6298589	6324287	0	0	0	zsnp555	7	64.8	pax6b	7	53.5	pax6b	paired box gene 6b	PAX6	Paired box protein PAX6.;paired box gene 6 (aniridia, keratitis);Hypothetical protein DKFZp686B14266.;paired box gene 6 isoform a;paired box gene 6 isoform b	ey	Drosophila melanogaster	eyeless	http://vega.sanger.ac.uk/Danio_rerio/transview?transcript=OTTDART00000022984&amp;db=core		17428.8	3282.9	22667.6	3579.31	26446.2	2181.04	16886.9	4277.83	32756	2885.19	1.89e-05
OTTDART00000024176	0	10	1619289	1657108	fj98e12.x1	10	777	0	0	0	0	0	0	musk	muscle, skeletal, receptor tyrosine kinase	0	0	0	0	0	http://vega.sanger.ac.uk/Danio_rerio/transview?transcript=OTTDART00000024176&amp;db=core		1047.19	310.234	2880.76	416.64	1601.74	336.554	2251.51	500.448	1361.71	452.677	1.89e-05
OTTDART00000025773	0	8	13759395	13779896	0	0	0	0	0	0	0	0	0	cry2a	cryptochrome 2a	0	0	0	0	0	http://vega.sanger.ac.uk/Danio_rerio/transview?transcript=OTTDART00000025773&amp;db=core		3819.67	604.002	8023.98	1582.86	7838.82	876.096	10631.7	1341.58	10818	4500.1	1.89e-05
OTTDART00000026959	Dr.2731	23	30519753	30533240	fc54g04	23	5607	0	0	0	src	23	113.6	src	v-src sarcoma (Schmidt-Ruppin A-2) viral oncogene homolog (avian)	SRC	Hypothetical protein FLJ14219.;v-src sarcoma (Schmidt-Ruppin A-2) viral oncogene homolog (avian);SRC protein (Fragment).;proto-oncogene tyrosine-protein kinase SRC	0	0	0	http://vega.sanger.ac.uk/Danio_rerio/transview?transcript=OTTDART00000026959&amp;db=core		2548.44	393.778	1616.47	276.367	1684.72	98.3599	1960.42	193.187	1582.88	153.34	1.89e-05
TC238210	Dr.78721	11	33770178	33773848	fc28a06.x1	11	2056	0	0	0	bhlhb2	11	57.7	0	0	BHLHB2	basic helix-loop-helix domain containing, class B, 2;basic helix-loop-helix domain containing, class	0	0	0	http://compbio.dfci.harvard.edu/tgi/cgi-bin/tgi/tc_report.pl?gudb=zfish&tc=TC238210		8391.11	1863.6	12598.8	947.359	11028.1	171.38	10695.9	1902.92	14460.7	752.816	1.89e-05
TC264173	0	9	28558652	28559183	fc76c04.x1	9	2987	0	0	0	0	0	0	0	N/A	0	0	0	0	0	http://compbio.dfci.harvard.edu/tgi/cgi-bin/tgi/tc_report.pl?gudb=zfish&tc=TC264173		2496.41	354.259	3402.25	417.586	3876.79	348.987	1955.3	532.406	1096.64	182.944	1.89e-05
ZV700S00000374	Dr.11303	Zv7_NA2527	1791	2152	0	0	0	fk57h01	2	541.8	0	0	0	0	0	0	0	0	0	0	http://www.ncbi.nlm.nih.gov/UniGene/clust.cgi?ORG=Dr&CID=11303		7227.69	893.181	9363.2	2547.1	9234.28	1004.64	9695.15	320.916	13624.5	1343.18	1.89e-05
ZV700S00004496	Dr.116126;Dr.75522	Zv7_NA6	67457	87367	fj63b09.x1	13	3598	0	0	0	psen	17	118.4	0	0	GOT1	glutamic-oxaloacetic transaminase 1, soluble (aspartate aminotransferase 1);aspartate aminotransferase 1	GOT1	Homo sapiens	glutamic-oxaloacetic transaminase 1, soluble (aspartate aminotransferase 1)	http://www.ncbi.nlm.nih.gov/UniGene/clust.cgi?ORG=Dr&CID=75522		29224.4	2058.78	20006.4	6366.53	24115.9	1265.19	30437.7	2556.67	14742.1	2503.38	1.89e-05
ZV700S00006203	Dr.75719;Dr.119041	21	36371457	36376570	iclp2	0	0	0	0	0	0	0	0	0	0	P164RHOGEF /// ARHGEF17	Hypothetical protein KIAA0337. /// KIAA0337 protein (Fragment).;Rho guanine nucleotide exchange factor (GEF) 17;Rho guanine nucleotide exchange factor (GEF) 17	0	0	0	http://www.ncbi.nlm.nih.gov/UniGene/clust.cgi?ORG=Dr&CID=75719		24111	2833.68	10076.9	292.968	8646.77	1955.86	22347.9	4162.81	15597.6	7885.84	1.89e-05
BC057512.1	Dr.82531	0	0	0	0	0	0	0	0	0	0	0	0	0	0	C6orf149	chromosome 6 open reading frame 149;CGI-203 (Hypothetical protein).;hypothetical protein LOC57128	0	0	0	http://www.ncbi.nlm.nih.gov/sites/entrez?db=gene&cmd=search&term=BC057512.1		3238.55	327.433	5525.01	1098.1	4114.27	217.221	3663.5	881.264	6621.45	1110.33	2.28e-05
ENSDART00000041849	0	1	6858951	6867350	0	0	0	0	0	0	0	0	0	XR_029294.1	hypothetical LOC559126 (LOC559126), mRNA [Source:RefSeq_dna;Acc:XR_029294]	0	0	0	0	0	http://www.ensembl.org/Danio_rerio/transview?db=core;transcript=ENSDART00000041849		1605.11	310.235	794.367	133.701	609.596	260.28	959.035	46.5584	933.119	369.599	2.28e-05
ENSDART00000058667	0	16	35095765	35102731	0	0	0	0	0	0	0	0	0	LOC563074	0	0	0	0	0	0	http://www.ensembl.org/Danio_rerio/transview?db=core;transcript=ENSDART00000058667		628.55	123.063	832.869	67.8629	1088.49	169.503	808.341	57.9547	1670.86	404.726	2.28e-05
ENSDART00000076206	0	21	30764198	30765460	0	0	0	0	0	0	0	0	0	LOC100003704	0	0	0	0	0	0	http://www.ensembl.org/Danio_rerio/transview?db=core;transcript=ENSDART00000076206		1835.6	235.947	1111.19	58.4668	1132.52	213.615	1536.54	253.983	1196.55	119.718	2.28e-05
ENSDART00000085185	0	7	28907522	28944263	0	0	0	0	0	0	0	0	0	FHOD1 (1 of 2)	FH1/FH2 domain-containing protein 1 (Formin homolog overexpressed in spleen 1) (FHOS) (Formin homology 2 domain-containing protein 1). [Source:Uniprot/SWISSPROT;Acc:Q9Y613]	0	0	0	0	0	http://www.ensembl.org/Danio_rerio/transview?db=core;transcript=ENSDART00000085185		2494.71	313.277	2612.99	395.21	2216.63	181.49	2449.61	403.617	5066.51	832.859	2.28e-05
ENSDART00000085888	0	12	31317677	31331355	0	0	0	0	0	0	0	0	0	LOC797338	0	0	0	0	0	0	http://www.ensembl.org/Danio_rerio/transview?db=core;transcript=ENSDART00000085888		2939.27	308.859	1509.99	304.186	2058.67	349.582	2512.08	310.45	2627.89	156.529	2.28e-05
ENSDART00000103237	0	3	30359714	30363257	0	0	0	0	0	0	0	0	0	LOC557454	0	0	0	0	0	0	http://www.ensembl.org/Danio_rerio/transview?db=core;transcript=ENSDART00000103237		3865.83	987.117	5470.69	564.234	5133.36	940.056	5691.83	1013.88	8412.29	1049.16	2.28e-05
OTTDART00000023307	0	4	4675551	4705583	0	0	0	0	0	0	tnnt2	23	16.5	si:ch211-136g2.1	novel protein	0	0	0	0	0	http://vega.sanger.ac.uk/Danio_rerio/transview?transcript=OTTDART00000023307&amp;db=core		10943.2	2394.96	6424.28	3224.09	5463.6	788.521	12476.7	667.769	2333.08	718.798	2.28e-05
OTTDART00000023818	0	1	10047735	10084591	0	0	0	0	0	0	0	0	0	tbc1d1	novel protein similar to vertebrate TBC1 (tre-2/USP6, BUB2, cdc16) domain family, member 1 (TBC1D1)	0	0	0	0	0	http://vega.sanger.ac.uk/Danio_rerio/transview?transcript=OTTDART00000023818&amp;db=core		4109.66	174.891	2918.05	762.362	2551.64	220.851	3409.47	258.908	3904.28	240.938	2.28e-05
OTTDART00000024915	Dr.75178;Dr.75866;Dr.96472;Dr.47556;Dr.75062;Dr.77354;Dr.75615;Dr.121594;Dr.105567;Dr.114076;Dr.122555	2	36993424	37025009	0	0	0	0	0	0	eef1d	20	134.1	eef1d	elongation factor-1, delta	EEF1D	Hypothetical protein (Eukaryotic translation elongation factor 1 delta) (Guanine nucleotide exchange protein).;eukaryotic translation elongation factor 1 delta (guanine nucleotide exchange protein);Hypothetical protein FLJ20897.;Hypothetical protein (Fragment).;eukaryotic translation elongation factor 1 delta (guanine nucleotide exchange protein);EEF1D protein.;eukaryotic translation elongation f…	0	0	0	http://vega.sanger.ac.uk/Danio_rerio/transview?transcript=OTTDART00000024915&amp;db=core		34659.6	2120.93	44876.2	4405.48	42155.1	4187.41	41419.9	2939.15	47793.6	4652.11	2.28e-05
OTTDART00000025040	Dr.116122;Dr.136109;Dr.123386;Dr.128362;Dr.114389;Dr.106050;Dr.139221;Dr.128317;Dr.129551;Dr.129234;Dr.76851;Dr.121940;Dr.75115	3	24360051	24364277	0	0	0	0	0	0	0	0	0	mylz2	myosin, light polypeptide 2, skeletal muscle	X57543;X57543	Myosin light chain 2.;Myosin light chain 2.	0	0	0	http://vega.sanger.ac.uk/Danio_rerio/transview?transcript=OTTDART00000025040&amp;db=core		62861.1	1516.41	64024.6	662.419	59893.9	2722.5	63157.3	2442.1	48011.9	5334.47	2.28e-05
OTTDART00000029853	0	H_18_28	307504	349543	zc8l24.za	18	2103	fe06e05	18	186.09	0	0	0	mbtps1	membrane-bound transcription factor protease, site 1	0	0	0	0	0	http://vega.sanger.ac.uk/Danio_rerio/transview?transcript=OTTDART00000029853&amp;db=core		2968	579.076	1361.72	70.4313	1391.11	206.195	2413	288.486	2451.6	363.169	2.28e-05
OTTDART00000030807	Dr.83944	7	41523347	41570527	0	0	0	0	0	0	0	0	0	si:dkey-46d17.3	novel protein similar to vertebrate leucine rich repeat and fibronectin type III domain containing 2 (LRFN2)	PC /// MGC3103 /// KIAA1246 /// C14orf146	pyruvate carboxylase;pyruvate carboxylase precursor /// MGC3103 protein (Fragment).;MGC3103 protein (Fragment).;Hypothetical protein.;Hypothetical protein.;Hypothetical protein MGC3103. /// KIAA1246 /// Hypothetical protein.	0	0	0	http://vega.sanger.ac.uk/Danio_rerio/transview?transcript=OTTDART00000030807&amp;db=core		2193.93	527.64	2775.54	604.769	3223.15	798.352	3430.99	280.823	4965.3	588.829	2.28e-05
TC238517	Dr.32947	24	23588665	23589380	0	0	0	0	0	0	0	0	0	0	0	NUPL1	nucleoporin like 1;nucleoporin like 1 isoform c;nucleoporin like 1 isoform a	0	0	0	http://compbio.dfci.harvard.edu/tgi/cgi-bin/tgi/tc_report.pl?gudb=zfish&tc=TC238517		1540.96	193.625	2510.98	232.637	1818.93	451.625	2033.94	479.31	4372.39	1118.78	2.28e-05
TC249761	Dr.12007	25	29493117	29508890	0	0	0	0	0	0	0	0	0	0	0	GLG1	golgi apparatus protein 1;Hypothetical protein FLJ23967.;golgi apparatus protein 1;Hypothetical protein FLJ23967.	0	0	0	http://compbio.dfci.harvard.edu/tgi/cgi-bin/tgi/tc_report.pl?gudb=zfish&tc=TC249761		6220.68	597.543	3798.85	862.47	4346.02	295.187	6580.83	618.39	4846.96	411.154	2.28e-05
TC266495	Dr.116407;Dr.11545	9	15997429	15998024	0	0	0	0	0	0	0	0	0	0	0	ETV1 /// AK056994 /// BC063136 /// ETV5 /// NEB	ets variant gene 1;ets variant gene 1;Hypothetical protein DKFZp781L0674.;ets variant gene 1 /// Hypothetical protein FLJ32432. /// Hypothetical protein (Fragment). /// ets variant gene 5 (ets-related molecule);Ets variant gene 5 (Ets-related molecule).;ets variant gene 5 (ets-related molecule) /// NEB protein (Fragment).;Hypothetical protein (Fragment).;NEBULIN (Fragment).;NEBULIN (Fragment).;Ne…	0	0	0	http://compbio.dfci.harvard.edu/tgi/cgi-bin/tgi/tc_report.pl?gudb=zfish&tc=TC266495		1854.38	522.21	3579.09	983.493	3934.04	213.097	2989.29	362.672	2696.49	73.5633	2.28e-05
ZV700S00002387	0	2	31428713	31429188	0	0	0	0	0	0	0	0	0	0	0	GNE	glucosamine (UDP-N-acetyl)-2-epimerase/N-acetylmannosamine kinase;glucosamine (UDP-N-acetyl)-2-epimerase/N-acetylmannosamine kinase	0	0	0	http://www.ncbi.nlm.nih.gov/sites/entrez?db=nucest&cmd=search&term=BM103349		1377.85	365.002	2808.7	492.816	3089.27	534.985	2017.5	208.234	1447.87	364.117	2.28e-05
ZV700S00004452	Dr.107707	Zv7_scaffold2501	80162	80637	0	0	0	0	0	0	0	0	0	0	0	0	0	0	0	0	http://www.ncbi.nlm.nih.gov/sites/entrez?db=nucest&cmd=search&term=BI671368		6583.74	1447.56	13929.2	3044.11	14162.7	3246.62	9177.96	312.032	9696.61	1109.6	2.28e-05
ENSDART00000065933	0	11	6114020	6146627	0	0	0	0	0	0	0	0	0	LOC571984	0	0	0	0	0	0	http://www.ensembl.org/Danio_rerio/transview?db=core;transcript=ENSDART00000065933		7082.61	755.957	3425.6	1415.58	4025.94	1179.49	5939.87	383.146	6537.01	163.005	2.69e-05
NM_001083025	0	15	2339076	2361458	0	0	0	0	0	0	pcsk7	22	28.4	0	0	0	0	0	0	0	http://www.ncbi.nlm.nih.gov/entrez/viewer.fcgi?db=nuccore&id=131889971		1571.5	140.568	1586.62	261.078	1659.92	208.644	1546.78	194.333	3116	493.47	2.69e-05
NM_200608	0	Zv7_NA2937	31593	44305	0	0	0	0	0	0	0	0	0	0	0	0	0	BCMO1	Homo sapiens	beta-carotene 15,15'-monooxygenase 1	http://www.ncbi.nlm.nih.gov/entrez/viewer.fcgi?db=nuccore&id=41055157		3235.14	892.853	1955.68	778.172	2178.8	521.551	5762.55	819.721	9143.18	2355.02	2.69e-05
OTTDART00000027931	0	12	24597482	24600207	0	0	0	0	0	0	0	0	0	zgc:112285	novel protein (zgc:112285)	0	0	0	0	0	http://vega.sanger.ac.uk/Danio_rerio/transview?transcript=OTTDART00000027931&amp;db=core		4644.67	654.84	1084.64	400.118	1487.02	511.822	3632.45	1752.35	5434.3	639.953	2.69e-05
ZV700S00000312	Dr.135477;Dr.81046;Dr.132974	4	29395592	29396365	fj41c01.x1	4	1803	0	0	0	0	0	0	0	0	SYT1	synaptotagmin I;synaptotagmin I	0	0	0	http://www.ncbi.nlm.nih.gov/UniGene/clust.cgi?ORG=Dr&CID=81046		2179.1	648.26	5102.12	1511.15	5541.63	1535.5	3795	192.935	5083.99	821.664	2.69e-05
ZV700S00000332	Dr.11184	19	30281654	30282117	0	0	0	0	0	0	0	0	0	0	0	BT009835	Hippocalcin-like 1.	HPCA	Homo sapiens	hippocalcin	http://www.ncbi.nlm.nih.gov/UniGene/clust.cgi?ORG=Dr&CID=11184		1453.56	635.933	4128.84	1346.55	3967.58	882.332	3638.54	152.029	2552.47	578.636	2.69e-05
ZV700S00001871	Dr.85398	16	39595992	39597489	0	0	0	0	0	0	0	0	0	0	0	MYCBP	c-myc binding protein;Connexin 58 (Gap junction protein) (GJA10 protein).;c-myc binding protein	GJA10	Homo sapiens	gap junction protein, alpha 10, 59kDa	http://www.ncbi.nlm.nih.gov/UniGene/clust.cgi?ORG=Dr&CID=85398		1344.22	503.953	1839.58	212.755	1968.04	301.509	2263.44	431.377	3256.15	218.028	2.69e-05
ZV700S00002104	Dr.16422	11	26123431	26140438	fi18d11.x1	22	5182	0	0	0	0	0	0	0	0	DIRAS1	Hypothetical protein.;DIRAS family, GTP-binding RAS-like 1;small GTP-binding tumor suppressor 1	0	0	0	http://www.ncbi.nlm.nih.gov/UniGene/clust.cgi?ORG=Dr&CID=16422		8008.15	2278.22	8978.15	1767.56	12712.7	2543.68	12765.9	1898.51	17262.7	1135.04	2.69e-05
ZV700S00004813	Dr.85223;Dr.139480;Dr.121451	23	6024851	6113836	0	0	0	0	0	0	or3.1	2	84.2	0	0	OPRL1	opiate receptor-like 1;opiate receptor-like 1;opiate receptor-like 1;opiate receptor-like 1	OPRL1	Homo sapiens	opiate receptor-like 1	http://www.ncbi.nlm.nih.gov/UniGene/clust.cgi?ORG=Dr&CID=121451		515.102	120.817	627.92	115.451	708.566	119.458	635.265	105.995	1212.67	80.1865	2.69e-05
BG728732	Dr.121824	0	0	0	0	0	0	0	0	0	0	0	0	0	0	SNX27	sorting nexin family member 27;My014 protein.;Hypothetical protein.;Similar to sorting nexin 27 (Fragment).;sorting nexin family member 27	0	0	0	http://www.ncbi.nlm.nih.gov/sites/entrez?db=nucest&cmd=search&term=BG728732		19284.1	3509.6	27270	2244.92	24615.2	126.919	21235.3	990.228	33282.6	4990.08	3.06e-05
ENSDART00000023823	0	11	25028057	25040245	0	0	0	0	0	0	0	0	0	0	0	0	0	0	0	0	http://www.ensembl.org/Danio_rerio/transview?db=core;transcript=ENSDART00000023823		358.861	32.2509	446.316	60.3676	403.519	119.9	344.159	38.1893	892.599	111.656	3.06e-05
ENSDART00000060194	0	10	41936720	41956324	0	0	0	0	0	0	0	0	0	0	Membrane-associated phosphatidylinositol transfer protein 2 (Phosphatidylinositol transfer protein, membrane-associated 2) (Pyk2 N-terminal domain-interacting receptor 3) (NIR-3). [Source:Uniprot/SWISSPROT;Acc:Q9BZ72]	0	0	0	0	0	http://www.ensembl.org/Danio_rerio/transview?db=core;transcript=ENSDART00000060194		639.136	144.684	654.934	138.883	530.293	15.7438	747.562	158.686	1624.19	262.404	3.06e-05
ENSDART00000077838	0	17	3051379	3059993	0	0	0	0	0	0	0	0	0	0	0	0	0	0	0	0	http://www.ensembl.org/Danio_rerio/transview?db=core;transcript=ENSDART00000077838		834.28	192.207	815.063	111.033	1081.09	285.83	1108.77	203.213	1925.76	63.0419	3.06e-05
ENSDART00000103404	0	3	28974996	28975226	0	0	0	0	0	0	0	0	0	LOC100002992	0	0	0	0	0	0	http://www.ensembl.org/Danio_rerio/transview?db=core;transcript=ENSDART00000103404		4095.55	913.698	1658.27	482.508	1957.09	626.44	7437.11	139.674	2731.64	1440.53	3.06e-05
OTTDART00000014291	0	22	31467	34635	0	0	0	0	0	0	0	0	0	si:rp71-11b17.9	novel protein	0	0	0	0	0	http://vega.sanger.ac.uk/Danio_rerio/transview?transcript=OTTDART00000014291&amp;db=core		1506.51	312.157	2036.92	326.15	2333.79	326.797	2048.1	191.228	2834.2	293.334	3.06e-05
OTTDART00000023925	Dr.8647	1	16834697	16874857	0	0	0	arfip1	1	172.79	0	0	0	arfip1	ADP-ribosylation factor interacting protein 1 (arfaptin 1)	ARFIP1	ADP-ribosylation factor interacting protein 1 (arfaptin 1);ADP-ribosylation factor interacting protein 1;Hypothetical protein FLJ39190.;ADP-ribosylation factor interacting protein 1 (arfaptin 1);ADP-ribosylation factor interacting protein 1;ADP-ribosylation factor interacting protein 1	ARFIP1	Homo sapiens	ADP-ribosylation factor interacting protein 1 (arfaptin 1)	http://vega.sanger.ac.uk/Danio_rerio/transview?transcript=OTTDART00000023925&amp;db=core		1505.02	198.387	866.406	110.521	751.316	138.248	1360.52	220.923	1009.31	195.801	3.06e-05
OTTDART00000025511	0	11	16000546	16024302	0	0	0	0	0	0	0	0	0	ipo9	importin 9	0	0	IPO9	Homo sapiens	importin 9	http://vega.sanger.ac.uk/Danio_rerio/transview?transcript=OTTDART00000025511&amp;db=core		2125.53	247.038	1415.31	369.547	1467.72	175.259	1745.5	214.586	1091.58	188.289	3.06e-05
OTTDART00000028823	0	11	48566	135615	0	0	0	0	0	0	0	0	0	zgc:109967	novel protein similar to phosphatase and actin regulator 3 (PHACTR3, zgc:109967)	0	0	0	0	0	http://vega.sanger.ac.uk/Danio_rerio/transview?transcript=OTTDART00000028823&amp;db=core		901.857	185.49	1781.02	83.1607	1784.66	484.687	1507.3	217.312	1581.63	266.213	3.06e-05
TC248542	Dr.107533	2	1057713	1065044	wz11164.1.exp	2	365	fk73d01	2	73.97	dspa	2	7.5	0	0	DSP	desmoplakin isoform II;CDNA FLJ26719 fis, clone PNC03379.;desmoplakin;desmoplakin isoform I	0	0	0	http://compbio.dfci.harvard.edu/tgi/cgi-bin/tgi/tc_report.pl?gudb=zfish&tc=TC248542		5101.67	1330.9	1570.97	368	1227.43	584.656	6240.55	645.051	2115.85	1574.53	3.06e-05
TC254406	Dr.78335	7	15267149	15269830	0	0	0	0	0	0	pik3c3	7	68.4	0	0	PIK3C3	phosphoinositide-3-kinase, class 3;Phosphoinositide-3-kinase, class 3.;phosphoinositide-3-kinase, class 3	0	0	0	http://compbio.dfci.harvard.edu/tgi/cgi-bin/tgi/tc_report.pl?gudb=zfish&tc=TC254406		4919.06	536.246	6974.44	590.202	6677.59	220.644	6280.97	983.573	6381.02	456.185	3.06e-05
TC258203	Dr.32527;Dr.133600;Dr.141539	6	29773171	29784543	fk56e06.x1	6	4015	0	0	0	0	0	0	0	0	GNAT1;GNAT1	guanine nucleotide binding protein (G protein), alpha transducing activity polypeptide 1;guanine nucleotide binding protein, alpha;guanine nucleotide binding protein (G protein), alpha transducing activity polypeptide 1;guanine nucleotide binding protein, alpha	0	0	0	http://compbio.dfci.harvard.edu/tgi/cgi-bin/tgi/tc_report.pl?gudb=zfish&tc=TC258203		11563.4	1459.85	15891.3	3955.71	14007.8	4058.29	17690.6	1467.75	23607.1	2086.94	3.06e-05
ZV700S00005770	Dr.121322;Dr.120724;Dr.80247;Dr.88449	25	31470524	31470982	0	0	0	fc17h05	25	0	0	0	0	0	0	SV2B	synaptic vesicle glycoprotein 2B;synaptic vesicle protein 2B homolog	0	0	0	http://www.ncbi.nlm.nih.gov/UniGene/clust.cgi?ORG=Dr&CID=120914		3195.84	631.194	6985.02	2151.61	8159.03	1580.94	5150.58	366.81	3468.76	855.273	3.06e-05
ENSDART00000083756	0	14	54363937	54372860	0	0	0	0	0	0	0	0	0	RPTOR_HUMAN	Regulatory-associated protein of mTOR (Raptor) (P150 target of rapamycin (TOR)-scaffold protein). [Source:Uniprot/SWISSPROT;Acc:Q8N122]	0	0	0	0	0	http://www.ensembl.org/Danio_rerio/transview?db=core;transcript=ENSDART00000083756		3006.57	317.612	1878.57	231.437	1788.51	131.018	2440.86	174.602	1923.77	696.081	3.46e-05
NM_001002101	0	25	10886731	10893178	0	0	0	0	0	0	0	0	0	0	0	0	0	0	0	0	http://www.ncbi.nlm.nih.gov/entrez/viewer.fcgi?db=nuccore&id=50344857		4928.24	1145.28	2611.85	1625.18	1573.9	342.795	4118.82	585.244	1154.55	498.383	3.46e-05
NM_200963	0	Zv7_NA6	6117	8540	0	0	0	0	0	0	AA555477	2	160.4	0	0	0	0	FH	Homo sapiens	fumarate hydratase	http://www.ncbi.nlm.nih.gov/entrez/viewer.fcgi?db=nuccore&id=41055717		34725.2	1272.13	24147.6	3409.89	29999.5	1500.79	38904.1	3912.49	27839.8	3047.86	3.46e-05
OTTDART00000016772	Dr.79277	22	11985637	11987921	0	0	0	0	0	0	0	0	0	zgc:76904	novel protein similar to vertebrate UDP-Gal:betaGlcNAc beta 1,3-galactosyltransferase, polypeptide 2 (B3GALT2) (zgc:76904)	B3GALT2	UDP-Gal:betaGlcNAc beta 1,3-galactosyltransferase, polypeptide 2	B3GALT2	Homo sapiens	UDP-Gal:betaGlcNAc beta 1,3-galactosyltransferase, polypeptide 2	http://vega.sanger.ac.uk/Danio_rerio/transview?transcript=OTTDART00000016772&amp;db=core		3288.63	578.187	4800.48	513.078	4053.55	735.577	4487.99	873.964	6456.93	756.447	3.46e-05
ZV700S00002866	Dr.78482	16	13722299	13725283	fi81f06.x1	16	1911	0	0	0	0	0	0	0	0	ABCB1	ATP-binding cassette, sub-family B (MDR/TAP), member 1;ATP-binding cassette, sub-family B (MDR/TAP), member 1;ATP-binding cassette sub-family B member 1	0	0	0	http://www.ncbi.nlm.nih.gov/sites/entrez?db=nucest&cmd=search&term=AW342644		8018.37	2281.82	2118.39	454.091	3000.89	975.313	3331.43	1914.27	2526.42	2463.97	3.46e-05
AY391466.1_R	Dr.77606;Dr.97644;Dr.125268	0	0	0	fb94f09.u1	15	354	fb94f09	15	83.36	0	0	0	0	0	TFDP2	transcription factor Dp-2 (E2F dimerization partner 2);transcription factor Dp-2 (E2F dimerization;transcription factor Dp-2 (E2F dimerization partner 2);Hypothetical protein DKFZp434G222.;transcription factor Dp-2 (E2F dimerization partner 2);Hypothetical protein DKFZp434G222.	0	0	0	http://www.ncbi.nlm.nih.gov/sites/entrez?db=gene&cmd=search&term=AY391466.1		8351.38	917.447	6535.35	367.972	6265.28	1151.27	6750.78	1015.58	4415.94	899.881	3.82e-05
ENSDART00000067839	0	Zv7_NA788	104000	171823	0	0	0	0	0	0	0	0	0	LOC562150	0	0	0	0	0	0	http://www.ensembl.org/Danio_rerio/transview?db=core;transcript=ENSDART00000067839		234.795	73.7952	684.441	92.9141	338.781	39.0934	436.592	33.1508	277.019	46.3763	3.82e-05
ENSDART00000100499	0	4	24038047	24054793	0	0	0	0	0	0	0	0	0	celsr1a	Flamingo 1a (Fragment). [Source:Uniprot/SPTREMBL;Acc:Q4KP33]	0	0	0	0	0	http://www.ensembl.org/Danio_rerio/transview?db=core;transcript=ENSDART00000100499		6342.75	961.547	3638.09	712.816	4882.19	449.328	4415.63	1087.56	3245.6	734.377	3.82e-05
NM_001004618	0	2	50736108	50743478	0	0	0	0	0	0	0	0	0	0	0	0	0	0	0	0	http://www.ncbi.nlm.nih.gov/entrez/viewer.fcgi?db=nuccore&id=52219083		6130.55	1493.49	14627.3	4063.31	10689.9	2781.08	11634.3	1174.42	1344.76	117.186	3.82e-05
NM_001007332	0	19	43388847	43389785	0	0	0	fb53e06	1	0	AI497435	1	0	0	0	0	0	RG9MTD1	Homo sapiens	RNA (guanine-9-) methyltransferase domain containing 1	http://www.ncbi.nlm.nih.gov/entrez/viewer.fcgi?db=nuccore&id=55925242		2677.96	694.87	1810.08	236.724	2427	484.643	2233.66	643.916	5875.77	620.673	3.82e-05
TC235914	Dr.81813	6	1255266	1265912	fk28d02.x1	6	366	0	0	0	CD595579	10	42.2	0	0	DNCI2	dynein, cytoplasmic, intermediate polypeptide 2;dynein, cytoplasmic, intermediate polypeptide 2;dynein, cytoplasmic, intermediate polypeptide 2;Hypothetical protein FLJ22921.;dynein, cytoplasmic, intermediate polypeptide 2;Hypothetical protein DKFZp686O1459.	0	0	0	http://compbio.dfci.harvard.edu/tgi/cgi-bin/tgi/tc_report.pl?gudb=zfish&tc=TC235914		750.267	113.774	729.684	18.0546	727.642	169.886	876.017	119.717	1587.87	197.95	3.82e-05
TC254792	Dr.122428;Dr.81461	2	5584819	5585353	fj63a06.x1	2	1039	0	0	0	0	0	0	0	0	AK5	adenylate kinase 5;adenylate kinase 5;Hypothetical protein FLJ33648.;Adenylate kinase 6.;AK5 protein (Fragment).;Adenylate kinase 5.;adenylate kinase 5 isoform 2;adenylate kinase 5 isoform 1	0	0	0	http://compbio.dfci.harvard.edu/tgi/cgi-bin/tgi/tc_report.pl?gudb=zfish&tc=TC254792		1256.09	203.964	1852.71	257.056	2159.27	320.225	1747.56	96.7409	2015.32	297.643	3.82e-05
ZV700S00001042	Dr.84414	Zv7_NA1148	12473	12874	0	0	0	fc20c08	7	139.2	0	0	0	0	0	FLJ12994 /// AK126103	Hypothetical protein FLJ12994.;Hypothetical protein FLJ21104.;CDNA FLJ44115 fis, clone TESTI4046819.;CDNA FLJ46165 fis, clone TESTI4002868, weakly similar to DNA-binding protein RFX5.;Hypothetical protein (Fragment).;hypothetical protein LOC64864 /// Hypothetical protein FLJ44115.	0	0	0	http://www.ncbi.nlm.nih.gov/sites/entrez?db=nucest&cmd=search&term=BI865741		3628.35	363.077	6448.77	1156.87	5673	894.038	4456.36	387.539	4366.94	396.85	3.82e-05
ZV700S00003685	Dr.22087	24	29869648	29870051	0	0	0	zsnp1881	23	307.69	AI959666	24	74.6	0	0	0	0	0	0	0	http://www.ncbi.nlm.nih.gov/UniGene/clust.cgi?ORG=Dr&CID=22087		2473.87	562.204	3624.4	788.828	4620.46	565.562	3943.4	1020.7	5396.3	836.451	3.82e-05
ZV700S00004760	Dr.26359	25	28707466	28708322	0	0	0	0	0	0	gpt2	2	12.3	0	0	CHST5	Hypothetical protein FLJ22167.;carbohydrate (N-acetylglucosamine 6-O) sulfotransferase 5;Hypothetical protein FLJ22167 (CHST5 protein).;CHST5 protein.;carbohydrate (N-acetylglucosamine 6-O);carbohydrate (N-acetylglucosamine 6-O)	0	0	0	http://www.ncbi.nlm.nih.gov/UniGene/clust.cgi?ORG=Dr&CID=26359		1007.56	237.634	555.202	114.678	476.104	26.9045	812.426	123.336	319.364	46.3071	3.82e-05
ENSDART00000012143	0	17	4388348	4389898	0	0	0	0	0	0	0	0	0	LOC100004274	0	0	0	0	0	0	http://www.ensembl.org/Danio_rerio/transview?db=core;transcript=ENSDART00000012143		9862.62	2626.02	1954.5	490.301	2029.66	336.464	6889	4594.41	2788.8	806.672	4.19e-05
ENSDART00000062138	0	11	44134054	44141519	fc11d12.x1	22	3066	0	0	0	0	0	0	0	0	0	0	0	0	0	http://www.ensembl.org/Danio_rerio/transview?db=core;transcript=ENSDART00000062138		897.628	194.294	1432.34	191.56	1115.91	158.392	1055.08	32.6451	2006.53	364.086	4.19e-05
TC241420	Dr.86944	5	30263258	30287941	0	0	0	0	0	0	0	0	0	0	0	GUCY2F	guanylate cyclase 2F, retinal;guanylate cyclase 2F	0	0	0	http://compbio.dfci.harvard.edu/tgi/cgi-bin/tgi/tc_report.pl?gudb=zfish&tc=TC241420		5190.38	1154.55	8453.82	600.628	8055.25	1452.09	8637.44	1302.76	8236.06	988.668	4.19e-05
ZV700S00001809	Dr.85181;Dr.114091	11	40044803	40059059	0	0	0	0	0	0	0	0	0	0	0	PARK7	DJ-1 protein.;RNA-binding protein regulatory subunit.;DJ-1 protein	PARK7	Homo sapiens	Parkinson disease (autosomal recessive, early onset) 7	http://www.ncbi.nlm.nih.gov/UniGene/clust.cgi?ORG=Dr&CID=85181		8245.32	658.893	6808.13	1439.14	5009.15	1451.61	7617.91	399.927	3544.2	1429.02	4.19e-05
ZV700S00003157	Dr.76976	22	8008742	8009196	0	0	0	fb55g09	22	89.09	0	0	0	0	0	NISCH	I-1 receptor candidate protein.;Nischarin.;nischarin;Imidazoline receptor antisera-selected protein (Fragment).;NISCH protein.;nischarin	0	0	0	http://www.ncbi.nlm.nih.gov/sites/entrez?db=nucest&cmd=search&term=BQ261417		16321.5	765.291	20732	613.189	17336.8	2074.48	18752.6	1353.78	21676.7	1948.98	4.19e-05
ZV700S00004588	Dr.113762	1	40262800	40263785	0	0	0	0	0	0	0	0	0	0	0	EIF5B	eukaryotic translation initiation factor 5B;Translation initiation factor IF2.;translation initiation factor IF2	0	0	0	http://www.ncbi.nlm.nih.gov/sites/entrez?db=nucest&cmd=search&term=AI793889		17015.2	1228.72	19705.8	854.155	21223.1	955.931	19059.7	825.783	21251.5	1974.77	4.19e-05
ZV700S00005489	Dr.121770	1	10227411	10227907	0	0	0	0	0	0	AL845369	5	14.8	0	0	PTPRE /// PTPRA	protein tyrosine phosphatase, receptor type, E;protein tyrosine phosphatase, receptor type, E;PTPRE (Fragment).;protein tyrosine phosphatase, receptor type, E;Protein tyrosine phosphatase epsilon cytoplasmic isoform (Fragment).;protein tyrosine phosphatase, receptor type, E;protein tyrosine phosphatase, receptor type, E /// protein tyrosine phosphatase, receptor type, A;Protein tyrosine phosphata…	0	0	0	http://www.ncbi.nlm.nih.gov/UniGene/clust.cgi?ORG=Dr&CID=79604		16069.2	2652.61	25312.3	719.065	22276.2	2907.38	17430.8	1805.09	5226.25	4749.67	4.19e-05
ENSDART00000040499	0	Zv7_NA2994	20817	22974	0	0	0	0	0	0	0	0	0	A2VCX8_DANRE	Pus7 protein (Fragment). [Source:Uniprot/SPTREMBL;Acc:A2VCX8]	0	0	0	0	0	http://www.ensembl.org/Danio_rerio/transview?db=core;transcript=ENSDART00000040499		2573.3	364.69	1958.38	491	2203.75	24.6639	2146.56	351.691	5247.65	945.658	4.52e-05
ENSDART00000059007	0	Zv7_NA711	114548	160583	0	0	0	0	0	0	0	0	0	LOC100007176	0	0	0	0	0	0	http://www.ensembl.org/Danio_rerio/transview?db=core;transcript=ENSDART00000059007		1639.69	445.277	2369.83	883.744	3219.25	900.537	4310.93	755.943	3401.46	283.716	4.52e-05
ENSDART00000098929	0	15	45991960	46030070	0	0	0	0	0	0	0	0	0	FDXR	NADPH:adrenodoxin oxidoreductase, mitochondrial precursor (EC 1.18.1.2) (Adrenodoxin reductase) (AR) (Ferredoxin reductase) (Ferredoxin--NADP(+) reductase). [Source:Uniprot/SWISSPROT;Acc:P22570]	0	0	0	0	0	http://www.ensembl.org/Danio_rerio/transview?db=core;transcript=ENSDART00000098929		4376.41	773.503	1815.44	219.538	2149.58	165.721	3262.43	1542.3	1947.41	22.2871	4.52e-05
ENSDART00000101698	0	16	44174754	44175935	0	0	0	fd60b07	16	406.26	0	0	0	LOC100000883	0	0	0	0	0	0	http://www.ensembl.org/Danio_rerio/transview?db=core;transcript=ENSDART00000101698		689.345	257.618	1432.38	196.803	1461.08	410.182	1667.99	251.74	2636.9	872.741	4.52e-05
NM_001024415	0	6	42520330	42523630	0	0	0	0	0	0	0	0	0	0	0	0	0	0	0	0	http://www.ncbi.nlm.nih.gov/entrez/viewer.fcgi?db=nuccore&id=66773111		2335.32	262.805	3282.48	173.066	2444.38	251.954	2310.52	62.1442	1415.97	220.098	4.52e-05
OTTDART00000011485	Dr.76004	19	3042852	3044792	fa66f04	19	919	psmb9a	19	120.57	psmb9a	19	37.6	psmb9a	proteasome (prosome, macropain) subunit, beta type, 9a	PSMB6	proteasome (prosome, macropain) subunit, beta type, 6;proteasome beta 6 subunit	0	0	0	http://vega.sanger.ac.uk/Danio_rerio/transview?transcript=OTTDART00000011485&amp;db=core		3374.3	1144.01	403.765	196.161	857.567	248.469	2808.91	779.306	1327.32	435.878	4.52e-05
OTTDART00000029927	0	9	30437667	30440552	0	0	0	0	0	0	0	0	0	ttnb	titin-like	0	0	0	0	0	http://vega.sanger.ac.uk/Danio_rerio/transview?transcript=OTTDART00000029927&amp;db=core		16741.7	2257.33	21654	4101.85	15621.2	1301.04	16021.8	3244.26	3752.66	326.154	4.52e-05
TC243882	0	13	21860961	21861656	fb76b09.x1	13	2305	0	0	0	0	0	0	0	N/A	0	0	0	0	0	http://compbio.dfci.harvard.edu/tgi/cgi-bin/tgi/tc_report.pl?gudb=zfish&tc=TC243882		1864.1	488.017	3764.06	714.944	3903.24	762.688	2699.03	603.6	3063.95	115.198	4.52e-05
TC252846	0	0	0	0	fj38e08.x1	7	7190	0	0	0	0	0	0	0	N/A	0	0	0	0	0	http://compbio.dfci.harvard.edu/tgi/cgi-bin/tgi/tc_report.pl?gudb=zfish&tc=TC252846		1890.14	584.465	3776.97	842.332	4046.83	912.537	3730.76	66.081	2410.26	240.881	4.52e-05
TC254037	0	0	0	0	0	0	0	0	0	0	0	0	0	0	N/A	0	0	0	0	0	http://compbio.dfci.harvard.edu/tgi/cgi-bin/tgi/tc_report.pl?gudb=zfish&tc=TC254037		1997.99	810.373	4548.79	570.416	4806.16	1125.44	3555.09	125.501	1976.34	517.085	4.52e-05
ZV700S00001980	Dr.85604;Dr.126241;Dr.115437;Dr.86584	6	41597911	41598657	0	0	0	0	0	0	0	0	0	0	0	E2-230K	Hypothetical protein KIAA1734 (EC 6.3.2.19) (Ubiquitin-conjugating enzyme E2) (Ubiquitin-protein ligase) (Ubiquitin carrier protein) (Fragment).;Hypothetical protein FLJ21004 (EC 6.3.2.19) (Ubiquitin-conjugating enzyme E2) (Ubiquitin-protein ligase) (Ubiquitin carrier protein).;Hypothetical protein FLJ22346 (EC 6.3.2.19) (Ubiquitin-conjugating enzyme E2) (Ubiquitin-protein ligase) (Ubiquitin carr…	0	0	0	http://www.ncbi.nlm.nih.gov/sites/entrez?db=nucest&cmd=search&term=BM571917		333.289	65.2299	369.929	22.7362	424.587	75.9424	491.839	121.222	1003.57	199.993	4.52e-05
ZV700S00006554	Dr.81351;Dr.133838;Dr.107203	3	22747371	22751574	fi72a06.x1	3	2211	0	0	0	0	0	0	0	0	IMP-1	IGF-II mRNA-binding protein 1;mRNA-binding protein CRDBP.	IGF2BP1	Homo sapiens	insulin-like growth factor 2 mRNA binding protein 1	http://www.ncbi.nlm.nih.gov/UniGene/clust.cgi?ORG=Dr&CID=81351		1435.02	210.145	2492.84	450.903	2022.13	305.628	2139.1	256.954	2238.33	164.677	4.52e-05
BQ131690	0	0	0	0	0	0	0	0	0	0	0	0	0	0	0	0	0	0	0	0	http://www.ncbi.nlm.nih.gov/sites/entrez?db=nucest&cmd=search&term=BQ131690		5432.9	674.878	3553.03	553	4075.57	784.016	8088.06	1622.42	1949.78	707.367	4.91e-05
ENSDART00000074472	0	2	44925614	44943198	0	0	0	0	0	0	0	0	0	LOC570979	0	0	0	0	0	0	http://www.ensembl.org/Danio_rerio/transview?db=core;transcript=ENSDART00000074472		1152.32	146.903	633.58	66.9282	660.836	104.939	1005.33	134.048	687.458	191.297	4.91e-05
BC059485.1	Dr.9871	16	50115337	50125061	fk53a03.x1	16	1042	0	0	0	AI721864	12	76.4	0	0	BT009838	Recoverin.	0	0	0	http://www.ncbi.nlm.nih.gov/sites/entrez?db=gene&cmd=search&term=BC059485.1		2072	878.255	5326.88	1458.86	5488.8	1876.61	4910.76	669.486	6447.62	1633.51	5.21e-05
BC081623.1	Dr.82044;Dr.121076	2	1731037	1732952	0	0	0	fk74d09	2	82.54	0	0	0	0	0	CYP8B1	cytochrome P450, family 8, subfamily B, polypeptide 1;cytochrome P450, family 8, subfamily B,	0	0	0	http://www.ncbi.nlm.nih.gov/sites/entrez?db=gene&cmd=search&term=BC081623.1		12186.7	4520.64	1946.67	1354.25	2022.8	1031.54	8840.65	4724.64	736.494	557.779	5.21e-05
ENSDART00000087597	0	11	31179554	31213304	zKp120C12.yaF	11	3431	0	0	0	0	0	0	col6a2	Hypothetical protein (Fragment). [Source:Uniprot/SPTREMBL;Acc:A3KNX1]	0	0	0	0	0	http://www.ensembl.org/Danio_rerio/transview?db=core;transcript=ENSDART00000087597		1788.61	368.329	1046.09	241.295	959.816	278.293	1729.54	142.225	645.628	20.2345	5.21e-05
ENSDART00000092756	0	Zv7_NA1915	3035	11089	wz1337.1.exp	17	406	0	0	0	0	0	0	HEBP1	Heme-binding protein 1 (p22HBP). [Source:Uniprot/SWISSPROT;Acc:Q9NRV9]	0	0	0	0	0	http://www.ensembl.org/Danio_rerio/transview?db=core;transcript=ENSDART00000092756		6867.51	729.029	6207.99	1217.11	6093.3	1326.9	9236.27	1162.6	15196.5	3242.25	5.21e-05
OTTDART00000011837	Dr.6870	22	13270587	13358355	0	0	0	0	0	0	ftz	22	41.4	nr5a2	nuclear receptor subfamily 5 group A member 2	NR5A2	nuclear receptor subfamily 5, group A, member 2;FTZ-F1 related protein.;Alpha1-fetoprotein transcription factor short variant (Fragment).;nuclear receptor subfamily 5, group A, member 2;nuclear receptor subfamily 5, group A, member 2;nuclear receptor subfamily 5, group A, member 2	NR5A2	Homo sapiens	nuclear receptor subfamily 5, group A, member 2	http://vega.sanger.ac.uk/Danio_rerio/transview?transcript=OTTDART00000011837&amp;db=core		843.648	98.0322	1412.52	241.77	893.343	92.3971	935.019	212.077	1633	160.453	5.21e-05
OTTDART00000012228	0	22	17299150	17306572	0	0	0	0	0	0	0	0	0	tmem161a	novel protein	0	0	TMEM161A	Homo sapiens	transmembrane protein 161A	http://vega.sanger.ac.uk/Danio_rerio/transview?transcript=OTTDART00000012228&amp;db=core		464.273	108.746	294.144	68.1773	331.806	61.8923	390.572	103.207	1083.16	116.535	5.21e-05
OTTDART00000023901	0	1	31166063	31212990	0	0	0	0	0	0	0	0	0	rnf24	ring finger protein 24	0	0	RNF24	Homo sapiens	ring finger protein 24	http://vega.sanger.ac.uk/Danio_rerio/transview?transcript=OTTDART00000023901&amp;db=core		10151.1	1036.66	13597.6	1351.71	12915.1	1342.45	12550	1716.56	5838.38	406.48	5.21e-05
TC242912	Dr.91895;Dr.122115;Dr.130932;Dr.105735;Dr.128050;Dr.117841;Dr.132680;Dr.126645	23	12567274	12567847	0	0	0	fd02b09	23	190.22	0	0	0	0	0	UCKL1	uridine-cytidine kinase 1-like 1;UCKL1 protein.	0	0	0	http://compbio.dfci.harvard.edu/tgi/cgi-bin/tgi/tc_report.pl?gudb=zfish&tc=TC242912		4563.75	1471.53	10232	2979.63	8436.09	1661.26	10893.4	562.995	4755.28	1220.2	5.21e-05
ZV700S00003142	Dr.92568;Dr.140678;Dr.122002;Dr.129736;Dr.106069;Dr.121923;Dr.105636;Dr.122810	24	15290541	15291024	0	0	0	0	0	0	0	0	0	0	0	PCDHGC5	protocadherin gamma subfamily C, 5;protocadherin gamma subfamily C, 5 isoform 2;protocadherin gamma subfamily C, 5 isoform 1	0	0	0	http://www.ncbi.nlm.nih.gov/UniGene/clust.cgi?ORG=Dr&CID=53820		10058.3	2170.8	18309.3	3918.59	17631.9	358.265	12818.3	768.724	11602.1	1267.5	5.21e-05
ZV700S00004418	Dr.9278	13	26142272	26142694	0	0	0	0	0	0	0	0	0	0	0	FLJ22761	Hypothetical protein FLJ22761.;Hypothetical protein (Fragment).;Hypothetical protein.;Hypothetical protein DKFZp686I14218 (Fragment).	0	0	0	http://www.ncbi.nlm.nih.gov/UniGene/clust.cgi?ORG=Dr&CID=9278		11165.9	1212.3	16370.8	870.48	16410.8	2004.55	15042.4	1899.23	11314.4	1736.64	5.21e-05
ZV700S00006017	Dr.81071	11	44394339	44395329	fj45h10.x1	11	86	0	0	0	0	0	0	0	0	SLC6A1	solute carrier family 6 (neurotransmitter transporter, GABA), member 1;solute carrier family 6 (neurotransmitter	0	0	0	http://www.ncbi.nlm.nih.gov/sites/entrez?db=nucest&cmd=search&term=BM102182		12240.6	2177.76	18358.9	2331.17	22522.3	4580.96	17151.8	2283.93	20091	2568.4	5.21e-05
AW019275	0	0	0	0	0	0	0	0	0	0	BC060904	11	5.1	0	0	0	0	0	0	0	http://www.ncbi.nlm.nih.gov/sites/entrez?db=nucleotide&cmd=search&term=AW019275		9041.02	1587.27	13507.5	1665.1	13385.5	2038.93	11334.9	639.416	4649.58	380.888	5.57e-05
OTTDART00000002255	0	24	16624885	16625466	fc06d11	24	3077	fc06d11	24	3077	0	0	0	dap1a	death associated protein 1a	0	0	0	0	0	http://vega.sanger.ac.uk/Danio_rerio/transview?transcript=OTTDART00000002255&amp;db=core		24110.8	3282.12	16860	1476.76	15241	569.98	20402.1	3600.19	16264.6	1726.9	5.57e-05
OTTDART00000022349	0	5	25192284	25203267	0	0	0	0	0	0	AL845369	5	14.8	chrne	novel protein containing a neurotransmitter-gated ion-channel ligand binding domain (zgc:101010)	0	0	0	0	0	http://vega.sanger.ac.uk/Danio_rerio/transview?transcript=OTTDART00000022349&amp;db=core		8825.8	750.929	9745.19	1897.83	7681.3	628.162	10886.9	877.32	3184.5	1430.45	5.57e-05
ZV700S00000682	Dr.82943	20	320275	323780	0	0	0	0	0	0	0	0	0	0	0	0	0	0	0	0	http://www.ncbi.nlm.nih.gov/sites/entrez?db=nucest&cmd=search&term=BI671344		1311.7	263.73	3620.25	962.7	2874.41	1018.1	2685.98	535.598	3764.99	959.437	5.57e-05
ZV700S00002852	Dr.14235	12	38068105	38068380	0	0	0	0	0	0	0	0	0	0	0	0	0	0	0	0	http://www.ncbi.nlm.nih.gov/UniGene/clust.cgi?ORG=Dr&CID=106796		7068.75	1037.96	10063.1	1597.93	11800	1647.21	9292.26	747.034	9226.58	623.256	5.96e-05
ENSDART00000030593	0	1	55219646	55253983	0	0	0	0	0	0	atp2a1	3	46.1	LOC562640	0	0	0	0	0	0	http://www.ensembl.org/Danio_rerio/transview?db=core;transcript=ENSDART00000030593		2779.12	332.309	1805.09	281.222	2119.66	303.063	2807.91	239.75	4342.9	507.833	6.32e-05
ENSDART00000087247	0	25	29477425	29492306	fj98a08.x1	25	2729	0	0	0	0	0	0	GLG1 (2 of 2)	Golgi apparatus protein 1 precursor (Golgi sialoglycoprotein MG-160) (E-selectin ligand 1) (ESL-1) (Cysteine-rich fibroblast growth factor receptor) (CFR-1). [Source:Uniprot/SWISSPROT;Acc:Q92896]	0	0	0	0	0	http://www.ensembl.org/Danio_rerio/transview?db=core;transcript=ENSDART00000087247		2151.9	152.87	1497.34	194.841	1457.76	169.897	1702.76	238.991	2243.57	130.978	6.32e-05
ENSDART00000092663	0	25	3370327	3437424	0	0	0	0	0	0	0	0	0	AP3B2	AP-3 complex subunit beta-2 (Adapter-related protein complex 3 beta-2 subunit) (Beta3B-adaptin) (Adaptor protein complex AP-3 beta-2 subunit) (AP-3 complex beta-2 subunit) (Clathrin assembly protein complex 3 beta-2 large chain) (Neuron-specific vesicle c [Source:Uniprot/SWISSPROT;Acc:Q13367]	0	0	0	0	0	http://www.ensembl.org/Danio_rerio/transview?db=core;transcript=ENSDART00000092663		1795.81	466.506	2095.51	293.01	2691.47	345.679	2216.16	282.113	3533.51	63.2428	6.32e-05
OTTDART00000021839	Dr.81194	2	37153974	37165917	0	0	0	0	0	0	0	0	0	abhd4	novel protein similar to vertebrate abhydrolase domain containing 4 (ABHD4)	ABHD4	Hypothetical protein FLJ12816.;abhydrolase domain containing 4	ABHD4	Homo sapiens	abhydrolase domain containing 4	http://vega.sanger.ac.uk/Danio_rerio/transview?transcript=OTTDART00000021839&amp;db=core		2355.37	457.613	2253.43	645.324	2634.28	522.416	4275.09	1293.54	7072.61	1660.33	6.32e-05
ENSDART00000012692	0	7	37190537	37191568	zc12k15.za	7	4073	0	0	0	0	0	0	0	0	0	0	0	0	0	http://www.ensembl.org/Danio_rerio/transview?db=core;transcript=ENSDART00000012692		648.044	153.217	885.298	50.2932	747.24	218.404	862.178	261.771	1863.44	348.072	6.61e-05
ENSDART00000051248	0	5	29259514	29260659	0	0	0	0	0	0	0	0	0	BMP2KL	BMP2 inducible kinase-like protein (Fragment). [Source:Uniprot/SPTREMBL;Acc:Q5H9B9]	0	0	0	0	0	http://www.ensembl.org/Danio_rerio/transview?db=core;transcript=ENSDART00000051248		3399.02	382.058	1836.96	509.403	1937.39	222.7	3077.35	469.468	4129.72	410.596	6.61e-05
ENSDART00000082297	0	12	831013	853299	0	0	0	0	0	0	0	0	0	LOC555736	0	0	0	0	0	0	http://www.ensembl.org/Danio_rerio/transview?db=core;transcript=ENSDART00000082297		1458.03	223.422	795.382	90.0497	1045.68	190.598	1054.65	8.9516	962.569	102.12	6.61e-05
NM_001039924	0	23	30977282	31013694	0	0	0	0	0	0	0	0	0	0	0	0	0	GRASP	Homo sapiens	GRP1 (general receptor for phosphoinositides 1)-associated scaffold protein	http://www.ncbi.nlm.nih.gov/entrez/viewer.fcgi?db=nuccore&id=90093325		862.828	123.881	1009.38	181.233	914.084	230.797	941.981	291.363	1955.33	113.158	6.61e-05
OTTDART00000023271	0	5	25464146	25467326	0	0	0	0	0	0	spon2a	14	71.1	si:ch211-284e13.11	novel protein	0	0	0	0	0	http://vega.sanger.ac.uk/Danio_rerio/transview?transcript=OTTDART00000023271&amp;db=core		2404.07	758.245	897.934	212.763	959.976	99.9007	1815.23	381.3	632.975	146.031	6.61e-05
OTTDART00000030334	0	18	1816693	1864422	0	0	0	0	0	0	0	0	0	si:dkey-234b16.1	novel protein similar to H.sapiens JPH1, junctophilin 1 (JPH1)	0	0	0	0	0	http://vega.sanger.ac.uk/Danio_rerio/transview?transcript=OTTDART00000030334&amp;db=core		1250.84	390.815	1512.52	197.046	1623.8	218.118	2309.35	165.599	4302.53	1326.19	6.61e-05
ZV700S00003191	Dr.116780	10	34255059	34255568	0	0	0	0	0	0	AL845369	5	14.8	0	0	PIM2 /// PIM1	pim-2 oncogene;pim-2 oncogene /// pim-1 oncogene;pim-1 oncogene	0	0	0	http://www.ncbi.nlm.nih.gov/UniGene/clust.cgi?ORG=Dr&CID=81943		257.462	133.286	1302.55	576.245	917.917	286.009	1292.17	216.556	649.012	181.063	6.61e-05
NM_001020697	0	3	21864268	21883345	wz11449.1.exp	3	239	0	0	0	0	0	0	0	0	0	0	0	0	0	http://www.ncbi.nlm.nih.gov/entrez/viewer.fcgi?db=nuccore&id=66472345		437.515	119.978	356.209	14.6073	369.726	31.3062	319.824	49.9816	1100.92	172.916	6.92e-05
NM_001045382	0	18	3903336	3909327	0	0	0	0	0	0	tnni2	25	72.1	0	0	0	0	0	0	0	http://www.ncbi.nlm.nih.gov/entrez/viewer.fcgi?db=nuccore&id=113679237		7808.96	1049.8	5777.57	2473.45	3463.16	616.4	7581.36	1215.21	2535.4	714.489	6.92e-05
OTTDART00000007554	Dr.132281;Dr.75834;Dr.141313;Dr.35688	20	43789796	43803603	fb17b01.u1	20	4756	fb17b01	20	747.62	hsp90b	20	126.6	hsp90a	heat shock protein 90-alpha	HSPCB	heat shock 90kDa protein 1, beta;Hypothetical protein FLJ21717.;Hypothetical protein.;HSPCB protein (Fragment).;HSPCB protein (Fragment).;heat shock 90kDa protein 1, beta	-	Canis lupus familiaris	similar to heat shock protein 1, beta	http://vega.sanger.ac.uk/Danio_rerio/transview?transcript=OTTDART00000007554&amp;db=core		19777.7	4185.81	43538.9	11133.8	23914.1	3711.46	42099	6469.98	21727.4	4272.09	6.92e-05
OTTDART00000008373	0	H_4_4	848	24411	0	0	0	0	0	0	caspr1	3	61.4	si:ch211-136g2.1	novel slow skeletal troponin T family protein	0	0	0	0	0	http://vega.sanger.ac.uk/Danio_rerio/transview?transcript=OTTDART00000008373&amp;db=core		28922.6	2266.39	18991.4	7277.09	15885	3222.5	26329.2	3475.38	12191.6	5951.02	6.92e-05
OTTDART00000025383	0	17	13743342	13757363	fi43e02.x1	17	2131	0	0	0	0	0	0	ecd	ecdysoneless homolog (Drosophila)	0	0	0	0	0	http://vega.sanger.ac.uk/Danio_rerio/transview?transcript=OTTDART00000025383&amp;db=core		10216	644.488	13677.6	1354.18	9607.32	533.973	10474.3	398.046	13334.5	1204.7	6.92e-05
TC261643	0	4	19339310	19348189	0	0	0	0	0	0	0	0	0	0	N/A	0	0	0	0	0	http://compbio.dfci.harvard.edu/tgi/cgi-bin/tgi/tc_report.pl?gudb=zfish&tc=TC261643		3073.04	607.439	5390.85	791.574	4408.62	828.754	5002.91	1278.28	5928.96	512.874	6.92e-05
ZV700S00000806	Dr.12766	25	29791536	29791972	0	0	0	0	0	0	0	0	0	0	0	U88666	Serine kinase SRPK2.	0	0	0	http://www.ncbi.nlm.nih.gov/UniGene/clust.cgi?ORG=Dr&CID=12766		2464.15	212.326	3131.67	460.939	4103.83	634.975	2436.71	836.997	4664.65	506.12	6.92e-05
ENSDART00000078359	0	13	27733232	27737190	0	0	0	0	0	0	0	0	0	elovl6l	ELOVL family member 6, elongation of long chain fatty acids like [Source:RefSeq_peptide;Acc:NP_958908]	0	0	0	0	0	http://www.ensembl.org/Danio_rerio/transview?db=core;transcript=ENSDART00000078359		1018.18	235.773	485.419	55.8834	486.658	178.461	416.367	279.494	332.317	88.8593	7.22e-05
OTTDART00000023049	0	5	52379761	52420585	0	0	0	0	0	0	0	0	0	zgc:100974	novel protein (zgc:100974)	0	0	SFRS12	Homo sapiens	splicing factor, arginine/serine-rich 12	http://vega.sanger.ac.uk/Danio_rerio/transview?transcript=OTTDART00000023049&amp;db=core		3054.85	619.481	4868.67	894.139	3705.75	158.676	4179.88	224.446	7297.34	1781.92	7.22e-05
OTTDART00000026557	Dr.115524;Dr.126539;Dr.136037;Dr.79043	21	6435805	6451978	fc56c09	21	4433	0	0	0	erbb3a	6	25.5	crygm4	crystallin, gamma M4	EFEMP2	EGF-containing fibulin-like extracellular matrix protein 2;EGF-containing fibulin-like extracellular matrix protein 2;EGF-containing fibulin-like extracellular matrix	0	0	0	http://vega.sanger.ac.uk/Danio_rerio/transview?transcript=OTTDART00000026557&amp;db=core		1448.97	412.498	2574.37	502.176	3145.9	388.223	2235.47	251.404	3300.89	925.544	7.22e-05
OTTDART00000026121	Dr.33037	15	24241679	24257220	fb92g11.x1	15	2294	zsnp1272	20	395.39	wsb1	15	83.7	wsb1	SOCS box-containing WD protein SWiP-1	WSB1	WSB-1 isoform.;Hypothetical protein.;WD repeat and SOCS box containing protein 1 (WSB-1) (SOCS box- containing WD protein SWiP-1).;WD SOCS-box protein 1 isoform 2;WSB-1 isoform.;WD SOCS-box protein 1 isoform 1;WD SOCS-box protein 1 isoform 3	WSB1	Homo sapiens	WD repeat and SOCS box-containing 1	http://vega.sanger.ac.uk/Danio_rerio/transview?transcript=OTTDART00000026121&amp;db=core		14628.8	1688.34	17579.9	1164.77	18171.9	1017.58	17416.7	1169.49	20178.4	1535.25	7.22e-05
TC241182	Dr.85323	5	266753	287255	0	0	0	0	0	0	mgc4825a	5	0	0	0	MGC4825	Brain my025.;Hypothetical protein.;hypothetical protein LOC79135	0	0	0	http://compbio.dfci.harvard.edu/tgi/cgi-bin/tgi/tc_report.pl?gudb=zfish&tc=TC241182		4550.02	530.803	3075.48	1015.9	4536.68	420.115	4041.72	113.264	1865.02	340.686	7.22e-05
TC244628_R	0	12	38067695	38068380	0	0	0	0	0	0	0	0	0	0	N/A	0	0	0	0	0	http://compbio.dfci.harvard.edu/tgi/cgi-bin/tgi/tc_report.pl?gudb=zfish&tc=TC244628		2662.04	944.558	5559.6	621.889	6244.53	1569.43	5672.19	701.55	3337.22	1076.43	7.22e-05
ZV700S00006751	Dr.82058	2	20319001	20319448	0	0	0	0	0	0	0	0	0	0	0	PDE4D	phosphodiesterase 4D, cAMP-specific (phosphodiesterase E3 dunce homolog, Drosophila);phosphodiesterase 4D, cAMP-specific (phosphodiesterase E3 dunce homolog, Drosophila);phosphodiesterase 4D, cAMP-specific (phosphodiesterase E3 dunce homolog, Drosophila);cAMP-specific phosphodiesterase PDE4D7 (cAMP-specific phosphodiesterase variant PDE4D7).;cAMP-specific phosphodiesterase 4D.;phosphodiesterase 4…	0	0	0	http://www.ncbi.nlm.nih.gov/sites/entrez?db=nucest&cmd=search&term=BG305447		1249.61	219.92	2505.16	524.522	2387.3	392.466	1658.53	200.551	1193.68	129.02	7.22e-05
OTTDART00000011822	0	H_21_25	146535	155614	0	0	0	0	0	0	0	0	0	zgc:92260	novel protein similar to vertebrate claudin family (CLDN)	0	0	0	0	0	http://vega.sanger.ac.uk/Danio_rerio/transview?transcript=OTTDART00000011822&amp;db=core		3229.75	525.473	4543.07	1116.69	4958.29	1376.64	4255.25	319.477	7577.62	1223.83	7.57e-05
TC239617_R	Dr.130782;Dr.78995;Dr.141055	0	0	0	wz12766.1.exp	14	345	0	0	0	CF998624	14	23.4	0	0	PCDHA3	protocadherin alpha 3;protocadherin alpha 3 isoform 2 precursor;protocadherin alpha 3 isoform 1 precursor	0	0	0	http://compbio.dfci.harvard.edu/tgi/cgi-bin/tgi/tc_report.pl?gudb=zfish&tc=TC239617		2223.32	620.731	4037.66	792.501	4544.89	1296.77	3837.61	152.494	4611.08	643.411	7.57e-05
ZV700S00003770	Dr.118935;Dr.106569;Dr.105968	17	34881366	34891414	fj66b06.x1	17	2626	fb82e06	17	247.92	0	0	0	0	0	AOF2	amine oxidase (flavin containing) domain 2;Hypothetical protein KIAA0601 (Fragment).;Hypothetical protein (Fragment).;Hypothetical protein (Fragment).;Expressed sequence AA408884 (Fragment).;KIAA0601 protein (Fragment).;Hypothetical protein KIAA0601.;amine oxidase (flavin containing) domain 2	0	0	0	http://www.ncbi.nlm.nih.gov/sites/entrez?db=nucest&cmd=search&term=AW077755		12222.9	1341.59	20533.6	1730.97	18268.4	2965.41	15900.9	1174.06	17933.3	4031.31	7.57e-05
ENSDART00000013851	0	21	6944725	7081899	0	0	0	0	0	0	col11a2	2	51.1	COL5A1	Collagen alpha-1(V) chain precursor. [Source:Uniprot/SWISSPROT;Acc:P20908]	0	0	0	0	0	http://www.ensembl.org/Danio_rerio/transview?db=core;transcript=ENSDART00000013851		5626.69	1047.2	3641.83	618.443	3689.56	66.4416	4694.33	1488.32	1555.21	445.608	7.89e-05
ENSDART00000062557	0	2	17292001	17306842	0	0	0	0	0	0	0	0	0	0	0	0	0	0	0	0	http://www.ensembl.org/Danio_rerio/transview?db=core;transcript=ENSDART00000062557		3316.08	421.441	2751.28	330.114	3045.35	292.732	2265.4	430.626	1486.38	417.739	7.89e-05
NM_001039984	0	13	16275958	16303250	0	0	0	0	0	0	ifit2	17	62	0	0	0	0	pes-4	Caenorhabditis elegans	Patterned Expression Site	http://www.ncbi.nlm.nih.gov/entrez/viewer.fcgi?db=nuccore&id=90652816		4039.22	577.427	7011.64	2868.99	7454.17	881.304	6461.33	571.828	11376.1	2787.12	7.89e-05
ZV700S00001741	Dr.125805;Dr.85094	25	989799	990216	0	0	0	0	0	0	bmp4	17	113.6	0	0	SYT7	synaptotagmin VII;synaptotagmin VII	0	0	0	http://www.ncbi.nlm.nih.gov/sites/entrez?db=nucest&cmd=search&term=BM155049		2968.64	910.881	4573.06	979.477	7440.85	1614.29	5172.11	414.903	3452.67	508.061	7.89e-05
ZV700S00006387	Dr.104401	Zv7_NA586	52451	52794	fa12e11.s1	21	157	fa12e11	21	42.77	0	0	0	0	0	KLF4 /// KLF2	Kruppel-like factor 4 (gut);Kruppel-like factor 4 (gut);Kruppel-like factor 4 (Gut).;Kruppel-like factor 4 (gut) /// Kruppel-like factor 2 (lung);Similar to kruppel-like factor 2 (Lung) (Fragment).;Kruppel-like factor	0	0	0	http://www.ncbi.nlm.nih.gov/UniGene/clust.cgi?ORG=Dr&CID=104401		3505.1	721.753	8088.87	1659.55	7198.24	1892.83	4899.84	622.588	3827.31	282.075	7.89e-05
NM_001089530	0	7	19577018	19578037	0	0	0	0	0	0	0	0	0	0	0	0	0	0	0	0	http://www.ncbi.nlm.nih.gov/entrez/viewer.fcgi?db=nuccore&id=148231403		447.901	60.7323	383.198	47.2176	348.401	18.7638	431.139	101.823	957.215	104.998	8.23e-05
OTTDART00000021560	0	5	17033885	17060532	0	0	0	fc96g12	6	514.26	0	0	0	si:rp71-10d23.3	novel protein similar to vertebrate syntaxin binding protein 1 (STXBP1)	0	0	0	0	0	http://vega.sanger.ac.uk/Danio_rerio/transview?transcript=OTTDART00000021560&amp;db=core		1577.72	567.471	2365.2	326.24	2378.64	260.209	2318.45	339.454	4193.96	872.981	8.23e-05
OTTDART00000028698	0	8	37519994	37532497	0	0	0	0	0	0	0	0	0	zgc:113115	novel protein similar to H.sapiens KCTD9, potassium channel tetramerisation domain containing 9 (KCTD9, zgc:113115)	0	0	0	0	0	http://vega.sanger.ac.uk/Danio_rerio/transview?transcript=OTTDART00000028698&amp;db=core		2815.44	497.41	3202.35	355.679	2555.38	443.919	3656.85	562.89	5729.95	865.743	8.23e-05
AJ286843	Dr.130651;Dr.81691	0	0	0	0	0	0	0	0	0	0	0	0	0	0	BC037969 /// AB018332 /// AB011095 /// BC009975	KIAA0789 protein. /// Hypothetical protein KIAA0789 (Fragment). /// Hypothetical protein KIAA0523 (Fragment). /// Similar to KIAA0789 gene product.	0	0	0	http://www.ncbi.nlm.nih.gov/sites/entrez?db=gene&cmd=search&term=AJ286843		1396.98	394.318	2129.04	191.567	2358.07	575.86	2090.97	144.599	2770.85	118.583	8.56e-05
OTTDART00000026443	Dr.80872	9	30851755	30858807	0	0	0	0	0	0	0	0	0	znf533	zinc finger protein 533	ZNF533	zinc finger protein 533;Hypothetical protein FLJ25270.;zinc finger protein 533;Hypothetical protein FLJ25270 (Fragment).;Hypothetical protein FLJ25270 (Fragment).	ZNF533	Homo sapiens	zinc finger protein 533	http://vega.sanger.ac.uk/Danio_rerio/transview?transcript=OTTDART00000026443&amp;db=core		8455.72	1328.35	11082.9	1476.82	12843.3	1328.93	11859.7	936.626	11468.7	1109.91	8.56e-05
TC264724_R	0	17	10448995	10449419	aw778723.1	24	193	id:ibd5069	8	61.66	AL845369	5	14.8	0	N/A	0	0	0	0	0	http://compbio.dfci.harvard.edu/tgi/cgi-bin/tgi/tc_report.pl?gudb=zfish&tc=TC264724		5983.98	2061.26	9988.24	410.69	10253.8	903.867	7690.2	1069.9	1355.77	560.673	8.56e-05
AL916416	0	0	0	0	0	0	0	fc08e02	11	739	AW171191	11	34.6	0	0	0	0	0	0	0	http://www.ncbi.nlm.nih.gov/sites/entrez?db=nucleotide&cmd=search&term=AL916416		26015	4091.79	38480.2	648.273	31243.5	6080.03	33143.2	3548.89	8879.01	5231.12	8.88e-05
ENSDART00000091604	0	11	43028042	43057042	0	0	0	0	0	0	0	0	0	LOC572083	0	0	0	0	0	0	http://www.ensembl.org/Danio_rerio/transview?db=core;transcript=ENSDART00000091604		1381.49	348.005	591.213	64.3859	662.249	21.4446	889.948	65.2456	778.065	170.446	8.88e-05
ENSDART00000103844	0	20	19249796	19250581	0	0	0	0	0	0	0	0	0	0	0	0	0	0	0	0	http://www.ensembl.org/Danio_rerio/transview?db=core;transcript=ENSDART00000103844		6224.26	1287.47	14387.3	1763.49	11944.9	1849.42	8251.49	2306.72	6377.03	2687.54	8.88e-05
ZV700S00004070	Dr.80400	4	32278200	32278706	fi09c11.x1	4	2477	fi09c11	4	2477	0	0	0	0	0	ZNF184	Hypothetical protein.;zinc finger protein 184 (Kruppel-like);Hypothetical protein FLJ16197.;zinc finger protein 184 (Kruppel-like)	0	0	0	http://www.ncbi.nlm.nih.gov/UniGene/clust.cgi?ORG=Dr&CID=80400		812.474	120.101	899.709	230.188	801.461	41.6782	819.093	93.6085	1750.85	238.245	8.88e-05
ENSDART00000011729	0	2	24977546	24981927	0	0	0	0	0	0	0	0	0	XR_029703.1	hypothetical LOC557905 (LOC557905), mRNA [Source:RefSeq_dna;Acc:XR_029703]	0	0	0	0	0	http://www.ensembl.org/Danio_rerio/transview?db=core;transcript=ENSDART00000011729		657.097	218.342	566.136	130.177	786.302	203.649	702.111	112.016	1869.07	307.751	9.22e-05
OTTDART00000002436	Dr.75482;Dr.32211	2	28156532	28166785	zc13e17.za	2	2982	fb80f07	2	471.2	AI331048	2	94.1	acin1a	novel protein similar to human apoptotic chromatin condensation inducer in the nucleus (ACINUS)	ACINUS;ACIN1	apoptotic chromatin condensation inducer in the nucleus;apoptotic chromatin condensation inducer 1;apoptotic chromatin condensation inducer 1;apoptotic chromatin condensation inducer 1;apoptotic chromatin condensation inducer 1	ACIN1	Homo sapiens	apoptotic chromatin condensation inducer 1	http://vega.sanger.ac.uk/Danio_rerio/transview?transcript=OTTDART00000002436&amp;db=core		21465.1	1651.37	25705.8	2629.77	27363.1	1554.1	24930.7	504.549	28180.4	2909.08	9.22e-05
ZV700S00004750	Dr.122191;Dr.77853	8	22302400	22303141	0	0	0	0	0	0	0	0	0	0	0	SRPK1	SFRS protein kinase 1;SFRS protein kinase 1;SFRS protein kinase 1.	0	0	0	http://www.ncbi.nlm.nih.gov/UniGene/clust.cgi?ORG=Dr&CID=77853		3372.38	387.268	5917.41	881.045	4281.41	340.894	4118.81	368.245	2371.43	696.165	9.58e-05
ENSDART00000062559	0	2	17292049	17306902	0	0	0	0	0	0	0	0	0	0	0	0	0	0	0	0	http://www.ensembl.org/Danio_rerio/transview?db=core;transcript=ENSDART00000062559		1112.33	128.165	814.465	104.028	735.333	78.3629	744.648	85.3046	836.475	34.7085	9.91e-05
NM_001017775	0	Zv7_NA1118	6869	7279	zc1e18.ya	16	4785	0	0	0	0	0	0	0	0	0	0	0	0	0	http://www.ncbi.nlm.nih.gov/entrez/viewer.fcgi?db=nuccore&id=136256064		1586.97	269.474	1335.14	266.881	2171.11	717.929	1881.09	308.287	3676.25	395.853	9.91e-05
ENSDART00000021110	0	Zv7_scaffold2488	61758	81948	0	0	0	0	0	0	AL845369	5	14.8	Q58EC3_DANRE	LOC553352 protein (Fragment). [Source:Uniprot/SPTREMBL;Acc:Q58EC3]	0	0	0	0	0	http://www.ensembl.org/Danio_rerio/transview?db=core;transcript=ENSDART00000021110		2269.55	471.281	4071.01	527.312	3398.02	427.705	2968.21	644.012	939.311	82.2503	0.000102189
OTTDART00000017063	0	19	2216774	2240885	gsk3a	16	824	gsk3a	16	35.4	gsk3a	16	35.4	si:ch211-39e15.2	novel protein similar to vertebrate glycogen synthase kinase 3 beta (GSK3B, zgc:158379)	0	0	AT5G14640	Arabidopsis thaliana	protein kinase family protein	http://vega.sanger.ac.uk/Danio_rerio/transview?transcript=OTTDART00000017063&amp;db=core		1713.85	369.546	3189.75	150.432	2083.21	96.5479	2178.49	401.978	2585.94	365.887	0.000102189
OTTDART00000017182	Dr.67769	19	8977319	9021913	zkp107h10.yb	19	1754	0	0	0	0	0	0	mpp6	membrane protein, palmitoylated 6 (MAGUK p55 subfamily member 6)	MPP6	MPP6 protein.;membrane protein, palmitoylated 6 (MAGUK p55 subfamily member 6);membrane protein, palmitoylated 6	MPP6	Homo sapiens	membrane protein, palmitoylated 6 (MAGUK p55 subfamily member 6)	http://vega.sanger.ac.uk/Danio_rerio/transview?transcript=OTTDART00000017182&amp;db=core		2264.94	505.561	3962.71	12.5338	3984.67	387.016	3178.69	116.906	4333.06	1267.68	0.000102189
OTTDART00000028918	Dr.105977;Dr.39121	25	13823285	13870654	fc51h06	25	2253	0	0	0	0	0	0	zgc:136689	novel protein similar to vertebrate stimulated by retinoic acid gene 6 homolog (mouse) (STRA6, zgc:136689)	FLJ12541	STRA6 isoform 2.;STRA6.;FLJ12541 protein.;Hypothetical protein.;Hypothetical protein DKFZp686P1959 (Fragment).	STRA6	Homo sapiens	stimulated by retinoic acid gene 6 homolog (mouse)	http://vega.sanger.ac.uk/Danio_rerio/transview?transcript=OTTDART00000028918&amp;db=core		5312.84	640.489	8402.38	852.003	6034.29	696.412	6123.3	937.535	7206.87	145.056	0.000102189
ENSDART00000059630	0	15	33999343	34004172	0	0	0	0	0	0	0	0	0	LOC562001	0	0	0	0	0	0	http://www.ensembl.org/Danio_rerio/transview?db=core;transcript=ENSDART00000059630		318.955	45.9913	624.115	55.9706	386.461	59.3135	393.912	25.3068	585.029	42.5685	0.000105525
OTTDART00000025219	Dr.200	7	22027048	22053967	ctg759-2F	0	0	z1182	7	81.8	flj21918	7	81.8	rbm35b	RNA binding motif protein 35B	RBM35A	hypothetical protein LOC54845 isoform 2;hypothetical protein LOC54845 isoform 1	RBM35B	Homo sapiens	RNA binding motif protein 35B	http://vega.sanger.ac.uk/Danio_rerio/transview?transcript=OTTDART00000025219&amp;db=core		2083.64	399.91	775.122	87.4431	779.336	191.641	2128.04	263.222	1487.34	519.086	0.000105525
ENSDART00000002767	0	18	44327896	44338993	0	0	0	0	0	0	0	0	0	esrrd	Estrogen-related receptor delta (Fragment). [Source:Uniprot/SPTREMBL;Acc:Q6Q6F3]	0	0	0	0	0	http://www.ensembl.org/Danio_rerio/transview?db=core;transcript=ENSDART00000002767		1263.98	487.378	1303.74	41.6839	1436.92	311.628	1271.83	306.972	3542.92	569.179	0.000108668
ENSDART00000100165	0	7	29092773	29159096	0	0	0	0	0	0	0	0	0	MADD	MAP kinase-activating death domain protein (Differentially expressed in normal and neoplastic cells) (Insulinoma-glucagonoma clone 20) (Rab3 GDP/GTP exchange factor). [Source:Uniprot/SWISSPROT;Acc:Q8WXG6]	0	0	0	0	0	http://www.ensembl.org/Danio_rerio/transview?db=core;transcript=ENSDART00000100165		2416.09	544.838	2882.45	325.065	2929.84	488.596	3142.74	179.981	5756.45	1250.94	0.000108668
OTTDART00000028329	Dr.85151	7	18683167	18685613	0	0	0	0	0	0	0	0	0	c6ast3	novel protein (zgc:103606)	MEP1A	meprin A, alpha (PABA peptide hydrolase);N-benzoyl-L-tyrosyl-p-amino-benzoic acid hydrolase alpha subunit (EC 3.4.24.18).;meprin A, alpha (PABA peptide hydrolase)	nas-8	Caenorhabditis elegans	Nematode AStacin protease	http://vega.sanger.ac.uk/Danio_rerio/transview?transcript=OTTDART00000028329&amp;db=core		4539.53	1325.62	1290.65	507.014	1611.06	402.255	4727.37	327.413	1885.81	987.355	0.000108668
ENSDART00000043423	0	16	21127875	21155645	0	0	0	0	0	0	0	0	0	0	Multidrug resistance protein 3 (EC 3.6.3.44) (ATP-binding cassette sub-family B member 4) (P-glycoprotein 3). [Source:Uniprot/SWISSPROT;Acc:P21439]	0	0	0	0	0	http://www.ensembl.org/Danio_rerio/transview?db=core;transcript=ENSDART00000043423		5003.84	1095.74	2016.16	545.311	2444.77	49.509	3385.08	712.879	3772.98	760.179	0.000111781
OTTDART00000024597	Dr.24957	2	21840064	21843255	0	0	0	0	0	0	caspr1	3	61.4	opn4l	opsin 4 (melanopsin)	OPN4	opsin 4 isoform 2;opsin 4 (melanopsin)	0	0	0	http://vega.sanger.ac.uk/Danio_rerio/transview?transcript=OTTDART00000024597&amp;db=core		1041.38	309.612	2050.09	211.39	1474.43	277.176	1912.28	328.059	1774.79	180.798	0.000111781
OTTDART00000029937	Dr.105360;Dr.130178;Dr.141297;Dr.123381;Dr.124585;Dr.140815;Dr.88568;Dr.140954;Dr.93159	9	30599528	30610441	0	0	0	0	0	0	0	0	0	ttna	titin	AK129856;TTN;TTN;TTN	CDNA FLJ26346 fis, clone HRT04038, highly similar to Homo sapiens titin (TTN), transcript variant N2-B.;Cardiac titin N2BA isoform (Fragment).;Hypothetical protein FLJ34965.;Hypothetical protein (Fragment).;TTN protein.;TTN protein (Fragment).;Titin (Fragment).;Titin, heart isoform N2-B (EC 2.7.1.-) (Connectin).;Elastic titin (Fragment).;Titin Z-disc (Fragment).;Titin Z-disc (Fragment).;titin iso…	0	0	0	http://vega.sanger.ac.uk/Danio_rerio/transview?transcript=OTTDART00000029937&amp;db=core		13990.5	2251.44	21770.4	1668.99	15443.6	3801.55	13034.4	1821.81	4564.6	1254.41	0.000111781
OTTDART00000021050	0	22	24450403	24464423	0	0	0	0	0	0	0	0	0	zgc:55418	novel protein (zgc:55418)	0	0	RGD1562717_predicted	Rattus norvegicus	similar to ABI gene family, member 3 (NESH) binding protein (predicted)	http://vega.sanger.ac.uk/Danio_rerio/transview?transcript=OTTDART00000021050&amp;db=core		1973.28	333.813	1545.78	332.698	1350.88	197.289	1382.58	227.696	721.705	165.752	0.000115045
OTTDART00000029782	0	15	21421569	21429198	0	0	0	0	0	0	0	0	0	zgc:92688	novel protein similar to vertebrate crystallin, beta A1 (CRYBA1, zgc:92688)	0	0	CRYBA1	Homo sapiens	crystallin, beta A1	http://vega.sanger.ac.uk/Danio_rerio/transview?transcript=OTTDART00000029782&amp;db=core		22271.7	3225.77	10326.3	2844.34	9212.71	5173.99	21790.5	5041.69	34393.8	4429.53	0.000115045
ENSDART00000106458	0	22	988738	989344	0	0	0	0	0	0	BC078257	17	113.6	0	0	0	0	0	0	0	http://www.ensembl.org/Danio_rerio/transview?db=core;transcript=ENSDART00000106458		11493.7	505.304	14831.7	1125.27	12327.5	1173.63	12778.2	402.345	15313.3	1704.65	0.000117921
NM_201108	0	18	29713497	29726384	0	0	0	0	0	0	0	0	0	0	0	0	0	SLC33A1	Homo sapiens	solute carrier family 33 (acetyl-CoA transporter), member 1	http://www.ncbi.nlm.nih.gov/entrez/viewer.fcgi?db=nuccore&id=41055796		3184.93	446.408	2456.4	315.285	2494.66	244.293	2520.83	218.746	1780.51	115.233	0.000117921
ZV700S00001339	Dr.81617;Dr.26447;Dr.122936;Dr.130667	Zv7_NA1718	23214	36564	0	0	0	0	0	0	0	0	0	0	0	GUCA1C	guanylate cyclase activator 1C;guanylate cyclase activator 1C	0	0	0	http://www.ncbi.nlm.nih.gov/UniGene/clust.cgi?ORG=Dr&CID=81617		3053.55	759.572	9269.06	1480.03	7345.58	1614.01	6864.08	2871.25	5898.17	1936.56	0.000117921
ZV700S00003691	Dr.114046;Dr.91609;Dr.104471	2	43550714	43551136	wz13468.1.exp	2	3557	0	0	0	AI965230	2	117.7	0	0	NALP12 /// CIAS1 /// NALP6	NACHT, leucine rich repeat and PYD containing 12;NACHT, leucine rich repeat and PYD containing 12;NACHT, leucine rich repeat and PYD containing 12;NACHT, leucine rich repeat and PYD containing 12;NACHT, leucine rich repeat and PYD containing 12;Leucine-rich-repeat protein RNO2.;NACHT, leucine rich repeat and PYD containing 12;PYRIN-containing APAF1-like protein 7;PYRIN-containing APAF1-like prote…	0	0	0	http://www.ncbi.nlm.nih.gov/UniGene/clust.cgi?ORG=Dr&CID=114046		13480.3	2321.7	19954.3	2153.32	20960.5	1628.88	14968.6	1113.14	13614.9	941.732	0.000117921
ENSDART00000005548	0	20	46905408	46925319	0	0	0	0	0	0	0	0	0	si:ch211-153j24.4	hypothetical protein LOC564589 [Source:RefSeq_peptide;Acc:NP_001038524]	0	0	0	0	0	http://www.ensembl.org/Danio_rerio/transview?db=core;transcript=ENSDART00000005548		576.415	120.639	765.914	63.0659	624.656	54.6633	532.933	70.2654	1132.46	20.2793	0.000120575
NM_001089325	0	25	31539334	31555868	0	0	0	0	0	0	AI497338	25	32.4	0	0	0	0	0	0	0	http://www.ncbi.nlm.nih.gov/entrez/viewer.fcgi?db=nuccore&id=147903079		8813.61	2973.13	1387.27	1473.69	1320.06	709.62	5983.3	2750.08	3903.7	808.985	0.000120575
OTTDART00000029726	0	13	32912372	32933982	0	0	0	0	0	0	0	0	0	zgc:123240	novel protein similar to H.sapiens HPS1, Hermansky-Pudlak syndrome 1 (HPS1, zgc:123240)	0	0	HPS1	Homo sapiens	Hermansky-Pudlak syndrome 1	http://vega.sanger.ac.uk/Danio_rerio/transview?transcript=OTTDART00000029726&amp;db=core		2007.42	149.21	1774.31	361.209	1828.49	112.493	1800.73	176.686	3569.56	540.102	0.000120575
TC251902	Dr.75548	0	0	0	zehn0716	0	0	0	0	0	AI106294	7	76.5	0	0	MYBPC3 /// MYBPC1	Cardiac myosin binding protein-C (Fragment).;myosin binding protein C, cardiac /// Hypothetical protein DKFZp451I083.;Hypothetical protein DKFZp451M091.;Hypothetical protein.;myosin binding protein C, slow type isoform 1;Hypothetical protein DKFZp451L023.;Hypothetical protein.;Hypothetical protein DKFZp451E186.;MYBPC1 protein (Fragment).;myosin binding protein C, slow type;myosin binding protein …	0	0	0	http://compbio.dfci.harvard.edu/tgi/cgi-bin/tgi/tc_report.pl?gudb=zfish&tc=TC251902		9352.51	1094.08	7235.58	3336.84	6021.27	1875.58	9160.52	1253.44	1079.13	279.005	0.000120575
ZV700S00000190	Dr.79422;Dr.141518	24	39980829	39981436	fc74d11.x1	24	4993	0	0	0	0	0	0	0	0	ATP6V0C	ATPase, H+ transporting, lysosomal 16kDa, V0 subunit c;ATPase, H+ transporting, lysosomal, V0 subunit	ATP6V0C	Homo sapiens	ATPase, H+ transporting, lysosomal 16kDa, V0 subunit c	http://www.ncbi.nlm.nih.gov/UniGene/clust.cgi?ORG=Dr&CID=79422		9003.59	1630.3	13512	2887.98	14402.1	2684.79	13230	368.077	14528.6	379.449	0.000120575
ENSDART00000054850	0	Zv7_NA936	46897	49704	0	0	0	0	0	0	0	0	0	NP_001025054.1	similar to cDNA sequence BC027072 (FLJ34931), mRNA [Source:RefSeq_dna;Acc:NM_001029883]	0	0	0	0	0	http://www.ensembl.org/Danio_rerio/transview?db=core;transcript=ENSDART00000054850		592.003	72.8011	1162.39	305.489	905.099	127.717	898.473	59.5529	1232.29	204.023	0.000123757
ENSDART00000089957	0	15	19398869	19444725	0	0	0	0	0	0	0	0	0	SNF1LK2	Serine/threonine-protein kinase SNF1-like kinase 2 (EC 2.7.11.1) (Qin- induced kinase) (SIK2). [Source:Uniprot/SWISSPROT;Acc:Q9H0K1]	0	0	0	0	0	http://www.ensembl.org/Danio_rerio/transview?db=core;transcript=ENSDART00000089957		7332.51	416.494	8515.16	1764.45	7410.3	1614.42	11670.7	1288.06	12268.1	1534.4	0.000123757
ENSDART00000008808	0	Zv7_NA1094	59141	76198	0	0	0	0	0	0	0	0	0	LOC564816	0	0	0	0	0	0	http://www.ensembl.org/Danio_rerio/transview?db=core;transcript=ENSDART00000008808		2427.39	244.585	1887.77	531.847	1979.4	385.285	2796.38	326.336	4245.36	368.113	0.000126338
NM_001033591	0	Zv7_NA3437	152	3875	0	0	0	0	0	0	0	0	0	0	0	0	0	0	0	0	http://www.ncbi.nlm.nih.gov/entrez/viewer.fcgi?db=nuccore&id=75750506		562.44	97.8582	679.328	187.967	791.135	88.2953	930.246	100.277	1152.03	110.435	0.000126338
NM_001077248	0	1	53219586	53236330	0	0	0	0	0	0	0	0	0	0	0	0	0	CG3394	Drosophila melanogaster	CG3394	http://www.ncbi.nlm.nih.gov/entrez/viewer.fcgi?db=nuccore&id=116235417		7489.93	1685.94	2705.63	1028.8	4044.01	1653.17	4943.44	1266.26	3127.11	1156.95	0.000126338
TC246619	0	16	24950750	24951291	0	0	0	0	0	0	0	0	0	0	N/A	0	0	0	0	0	http://compbio.dfci.harvard.edu/tgi/cgi-bin/tgi/tc_report.pl?gudb=zfish&tc=TC246619		10607.3	1787.51	6397.88	2195.2	4548.31	1550.94	9412.63	633.163	5996.2	1466.73	0.000126338
ZV700S00004840	Dr.75427	2	22273600	22274780	fb38b01	2	2766	fb38b01	2	363.18	0	0	0	0	0	LDHA	CDNA FLJ27077 fis, clone SPL02415, highly similar to L-lactate dehydrogenase M chain (EC 1.1.1.27).;lactate dehydrogenase A;lactate dehydrogenase A	0	0	0	http://www.ncbi.nlm.nih.gov/sites/entrez?db=nucest&cmd=search&term=AI878418		17765.3	1075.73	24978.7	1277.75	24459.1	3556.88	20626.3	1650.62	27288.6	5044.78	0.000126338
ZV700S00004157	Dr.135334;Dr.75933	11	44238841	44239150	fa14e09.s1	11	62	0	0	0	0	0	0	0	0	RBMS1 /// RBMS3 /// AF023259 /// RBMS2	RNA binding motif, single stranded interacting protein 1;RNA binding motif, single stranded interacting protein 1;RNA binding motif, single stranded interacting protein 1;RNA binding motif, single stranded interacting;RNA binding motif, single stranded interacting protein 1;MSSP-2 protein.;RNA binding motif, single stranded interacting protein 1;RNA binding motif, single stranded interacting;RNA …	0	0	0	http://www.ncbi.nlm.nih.gov/sites/entrez?db=nucest&cmd=search&term=AA606010		5128.64	670.306	6988.31	313.29	7224.9	940.389	6990.17	1134.94	10619.1	2471.65	0.000129666
ENSDART00000097863	0	Zv7_NA1392	11232	13659	0	0	0	0	0	0	0	0	0	0	0	0	0	0	0	0	http://www.ensembl.org/Danio_rerio/transview?db=core;transcript=ENSDART00000097863		2642.44	387.15	1624.85	220.239	1547.92	231.288	1736.73	196.324	2102.31	430.708	0.000131796
ENSDART00000099481	0	21	43836604	43846557	0	0	0	0	0	0	0	0	0	LOC799908	0	0	0	0	0	0	http://www.ensembl.org/Danio_rerio/transview?db=core;transcript=ENSDART00000099481		2138.1	302.729	1204.52	387.44	1632.17	211.13	1351.86	505.724	883.077	124.452	0.000131796
OTTDART00000027844	Dr.119174;Dr.81987	3	23842518	23851303	0	0	0	0	0	0	0	0	0	zgc:92682	novel protein similar to H.sapiens synaptotagmin (zgc:92682)	SYT2	synaptotagmin II;synaptotagmin II;synaptotagmin II	0	0	0	http://vega.sanger.ac.uk/Danio_rerio/transview?transcript=OTTDART00000027844&amp;db=core		5058.37	1698.48	7485.33	1445.44	7336.6	833.107	6703.37	476.429	11058.1	1108.7	0.000131796
TC256844	0	5	53773116	53773649	0	0	0	fd20e03	5	287.09	0	0	0	0	N/A	0	0	0	0	0	http://compbio.dfci.harvard.edu/tgi/cgi-bin/tgi/tc_report.pl?gudb=zfish&tc=TC256844		684.707	94.8908	806.603	228.847	795.899	77.4862	734.328	193.326	1531.52	116.811	0.000131796
ENSDART00000073405	0	25	31100349	31100759	0	0	0	0	0	0	AI436993	15	137.2	A2VD44_DANRE	Hypothetical protein. [Source:Uniprot/SPTREMBL;Acc:A2VD44]	0	0	0	0	0	http://www.ensembl.org/Danio_rerio/transview?db=core;transcript=ENSDART00000073405		5962.57	622.634	4497.72	44.3591	4314.58	225.869	5568.58	632.995	3344.35	1116.37	0.000134682
ENSDART00000085061	0	6	27697386	27707586	0	0	0	0	0	0	0	0	0	LOC559873	0	0	0	0	0	0	http://www.ensembl.org/Danio_rerio/transview?db=core;transcript=ENSDART00000085061		1444.87	161.779	755.675	217.844	894.77	125.394	946.302	202.082	1247.06	171.026	0.000134682
ZV700S00002182	Dr.75158	9	45290838	45300268	0	0	0	0	0	0	hgo	21	12.4	0	0	KIAA0977	Hypothetical protein KIAA0977.;Hypothetical protein (Fragment).;Similar to KIAA0977 protein.	0	0	0	http://www.ncbi.nlm.nih.gov/sites/entrez?db=nucest&cmd=search&term=BI891493		15615.9	1056.67	10167.3	974.822	8585.49	743.806	12302.2	1625.91	14551.2	3762.4	0.000134682
ENSDART00000066451	0	7	2787122	2800360	0	0	0	0	0	0	np	7	12.6	np	nucleoside phosphorylase [Source:RefSeq_peptide;Acc:NP_998476]	0	0	0	0	0	http://www.ensembl.org/Danio_rerio/transview?db=core;transcript=ENSDART00000066451		12542.9	2838.79	5572.67	1283.94	6427.46	480.673	6161.59	1012.12	10078.9	2782.16	0.000137543
TC252463	Dr.77347	23	25310347	25310899	0	0	0	fb74c11	23	313.56	0	0	0	0	0	AB040881	Hypothetical protein FLJ13122.	0	0	0	http://compbio.dfci.harvard.edu/tgi/cgi-bin/tgi/tc_report.pl?gudb=zfish&tc=TC252463		6379.61	1458.18	12078.1	3488.17	14087.3	3596.21	11496.7	703.523	10350.7	481.721	0.000137543
ZV700S00004812	Dr.88794	25	30778351	30792414	0	0	0	0	0	0	0	0	0	0	0	VWF	Hypothetical protein.;Von Willebrand factor (Fragment).;von Willebrand factor	0	0	0	http://www.ncbi.nlm.nih.gov/sites/entrez?db=nucest&cmd=search&term=BC051151.1		690.802	141.36	286.856	84.2975	345.06	76.6193	323.259	51.7231	419.424	114.567	0.000137543
NM_200707	0	3	5187452	5220295	0	0	0	0	0	0	0	0	0	0	0	0	0	RDH8	Homo sapiens	retinol dehydrogenase 8 (all-trans)	http://www.ncbi.nlm.nih.gov/entrez/viewer.fcgi?db=nuccore&id=41152322		470.265	99.9749	956.002	310.071	1438.84	99.3931	865.28	100.576	1209.56	484.644	0.000140589
OTTDART00000029610	0	17	17696813	17718087	wz10865.1.exp	17	3254	0	0	0	0	0	0	zgc:110701	novel protein similar to vertebrate ectonucleoside triphosphate diphosphohydrolase 6 (putative function) (ENTPD6, zgc:110701)	0	0	ENTPD6	Homo sapiens	ectonucleoside triphosphate diphosphohydrolase 6 (putative function)	http://vega.sanger.ac.uk/Danio_rerio/transview?transcript=OTTDART00000029610&amp;db=core		1406.11	229.929	773.852	122.692	830.997	41.0525	1132.06	203.984	802.514	185.759	0.000140589
ZV700S00006170	Dr.117647;Dr.75109;Dr.122957	4	34278428	34281743	cct2	4	2749	0	0	0	tcp1	23	8.4	0	0	CCT2	chaperonin containing TCP1, subunit 2 (beta);chaperonin containing TCP1, subunit 2	CCT2	Homo sapiens	chaperonin containing TCP1, subunit 2 (beta)	http://www.ncbi.nlm.nih.gov/UniGene/clust.cgi?ORG=Dr&CID=75109		23870.4	2046.11	18527	1179.62	21252.2	616.726	27587.6	5049.26	39267.7	5395.33	0.00014383
OTTDART00000028730	0	H_16_30	319556	330700	0	0	0	0	0	0	AL845369	5	14.8	zgc:136803	novel protein similar to vertebrate RNA binding motif protein 24 (RBM24, zgc:136803)	0	0	0	0	0	http://vega.sanger.ac.uk/Danio_rerio/transview?transcript=OTTDART00000028730&amp;db=core		1314.24	441.128	2230.37	479.392	1547.93	284.312	4590.72	1318.32	1192.21	178.985	0.000146407
TC250345_R	Dr.134478;Dr.76527;Dr.121945;Dr.109813	18	25756824	25757225	0	0	0	0	0	0	0	0	0	0	0	BC052341 /// D87470	Hypothetical protein. /// Hypothetical protein KIAA0280 (Fragment).	0	0	0	http://compbio.dfci.harvard.edu/tgi/cgi-bin/tgi/tc_report.pl?gudb=zfish&tc=TC250345		2730.21	505.386	3649.32	135.085	4609.6	700.195	3211.77	451.425	3985.25	66.4803	0.000146407
TC251721	Dr.12931	9	21080924	21081443	0	0	0	0	0	0	0	0	0	0	0	STXBP5L	syntaxin binding protein 5-like	0	0	0	http://compbio.dfci.harvard.edu/tgi/cgi-bin/tgi/tc_report.pl?gudb=zfish&tc=TC251721		2372.85	685.048	6580.57	2145	7549.79	2390.69	4629.41	722.249	3936.04	197.766	0.000146407
ZV700S00004360	Dr.77160	1	54476893	54480437	0	0	0	0	0	0	0	0	0	0	0	AJ563375	Cytochrome P450.	0	0	0	http://www.ncbi.nlm.nih.gov/UniGene/clust.cgi?ORG=Dr&CID=77160		20004.3	5743.45	11233.2	6648.18	10752	6464.45	30107.9	11132.6	54845.3	7341.55	0.000146407
BC059440.1	Dr.82836	16	33132673	33148896	0	0	0	0	0	0	0	0	0	0	0	RIMS2	regulating synaptic membrane exocytosis 2;regulating synaptic membrane exocytosis 2;regulating synaptic membrane exocytosis 2;regulating synaptic membrane exocytosis 2	0	0	0	http://www.ncbi.nlm.nih.gov/sites/entrez?db=gene&cmd=search&term=BC059440.1		3325.6	827.785	4946.97	1313.73	6429.13	1863.15	5257.39	416.326	7360.57	607.657	0.000149394
ZV700S00001686	Dr.84995	11	34810134	34810981	0	0	0	0	0	0	caspr1	3	61.4	0	0	CACNA1D	calcium channel, voltage-dependent, L type, alpha 1D subunit;calcium channel, voltage-dependent, L type,	0	0	0	http://www.ncbi.nlm.nih.gov/sites/entrez?db=nucest&cmd=search&term=BM185058		2222.34	650.836	5251.49	72.7125	5252.21	1632.11	3902.65	273.048	3026.35	1090.49	0.000149394
NM_214803	0	24	32451611	32456176	0	0	0	fa04g06	24	416.62	0	0	0	0	0	0	0	0	0	0	http://www.ncbi.nlm.nih.gov/entrez/viewer.fcgi?db=nuccore&id=76253727		14034.1	1279.38	7430.69	708.879	8026.4	351.978	11378.2	2816.42	11305.3	3055.58	0.00015259
ENSDART00000059181	0	3	20297507	20316307	0	0	0	0	0	0	0	0	0	LOC555784	0	0	0	0	0	0	http://www.ensembl.org/Danio_rerio/transview?db=core;transcript=ENSDART00000059181		1319.33	325.701	1828.71	489.983	1595.7	132.859	1609.59	375.833	3145.09	374.65	0.000158718
ENSDART00000074675	0	7	29648722	29671884	0	0	0	0	0	0	0	0	0	LOC564040	0	0	0	0	0	0	http://www.ensembl.org/Danio_rerio/transview?db=core;transcript=ENSDART00000074675		2573.55	302.543	1874.37	502.168	1612.62	184.684	1632.42	244.195	1851.65	116.216	0.000158718
NM_001002326	0	14	9462858	9534744	GA45T7	9	5178	0	0	0	pls3	10	49.7	0	0	0	0	PLS3	Homo sapiens	plastin 3 (T isoform)	http://www.ncbi.nlm.nih.gov/entrez/viewer.fcgi?db=nuccore&id=50539711		1587.82	238.14	1010.51	149.018	928.93	112.821	1395.05	226.68	825.138	216.01	0.000158718
AI330805_R	Dr.104597	0	0	0	0	0	0	fb02f09	6	133	0	0	0	0	0	ACVR2	activin A receptor, type II	0	0	0	http://www.ncbi.nlm.nih.gov/sites/entrez?db=nucleotide&cmd=search&term=AI330805		4337.11	431.117	4983.3	505.111	5515.11	226.049	5728.47	829.41	6083.8	204.795	0.000160934
OTTDART00000024587	Dr.67637;Dr.141514	3	22023178	22050108	fj18f05.x1	3	2866	fb11g12	3	139.93	grn	3	51.2	grna	granulin a	GRN	granulin isoform 2 precursor;granulin isoform 1 precursor;Hypothetical protein FLJ13286.;PC cell-derived growth factor.;granulin;Granulin.	0	0	0	http://vega.sanger.ac.uk/Danio_rerio/transview?transcript=OTTDART00000024587&amp;db=core		1561.86	251.606	795.066	56.9888	1065.82	190.44	1208.32	354.608	722.581	102.772	0.000160934
ZV700S00003386	Dr.82044;Dr.121076	2	1740831	1741382	0	0	0	0	0	0	0	0	0	0	0	CYP8B1	cytochrome P450, family 8, subfamily B, polypeptide 1;cytochrome P450, family 8, subfamily B,	0	0	0	http://www.ncbi.nlm.nih.gov/UniGene/clust.cgi?ORG=Dr&CID=105274		15916.1	5379.64	4983.38	980.304	4270.84	764.333	7209	860.354	8394.78	4078.73	0.000160934
ZV700S00004293	Dr.106487;Dr.120745;Dr.75582;Dr.104910;Dr.76899;Dr.76506;Dr.132936;Dr.30332;Dr.32330;Dr.116025;Dr.105609;Dr.32892;Dr.122960;Dr.117148;Dr.140288;Dr.48738;Dr.76732;Dr.105692;Dr.123938;Dr.126232;Dr.81973;Dr.116029;Dr.29419;Dr.76029;Dr.104399	2	2037785	2038963	fa94b10	2	717	0	0	0	lerepo4	9	38.8	0	0	LPHH1 /// LPHN2	Hypothetical protein KIAA0786 (Fragment).;Lectomedin-1 alpha.;Lectomedin-1 beta. /// latrophilin 2;latrophilin 2;latrophilin 2 precursor;Hypothetical protein KIAA0786 (Fragment).;latrophilin 2	0	0	0	http://www.ncbi.nlm.nih.gov/sites/entrez?db=nucest&cmd=search&term=BI671373		1449.25	122.908	2177.6	387.224	2879.23	492.13	1561.86	121.878	2067.04	420.493	0.000160934
ZV700S00006716	Dr.122142;Dr.76071	16	7319959	7320689	fj34g01.x1	9	3472	0	0	0	atp1a3a	19	37.6	0	0	ATP1A3	ATPase, Na+/K+ transporting, alpha 3 polypeptide;ATPase, Na+/K+ transporting, alpha 3 polypeptide;Na+/K+ -ATPase alpha 3 subunit	ATP1A4	Homo sapiens	ATPase, Na+/K+ transporting, alpha 4 polypeptide	http://www.ncbi.nlm.nih.gov/UniGene/clust.cgi?ORG=Dr&CID=122142		6181.27	1038.41	10255.2	657.138	9297.28	1511.47	11438.2	1165.37	9042.13	2778.88	0.000160934
OTTDART00000029061	Dr.80942;Dr.117485	25	7090336	7100956	0	0	0	0	0	0	0	0	0	zgc:114184	novel protein (zgc:114184)	BC011571 /// DDX27 /// WWP1 /// SNRPN /// SNRPB /// WWP2;BC011571 /// DDX27 /// WWP1 /// SNRPN /// SNRPB /// WWP2	Itchy homolog E3 ubiquitin protein ligase (EC 6.3.2.-) (Itch) (Atrophin-1-interacting protein 4) (AIP4) (NFE2-associated polypeptide 1) (NAPP1). /// DEAD (Asp-Glu-Ala-Asp) box polypeptide 27;DEAD (Asp-Glu-Ala-Asp) box polypeptide 27;DEAD (Asp-Glu-Ala-Asp) box polypeptide 27;DEAD (Asp-Glu-Ala-Asp) box polypeptide 27;DEAD (Asp-Glu-Ala-Asp) box polypeptide 27;DEAD (Asp-Glu-Ala-Asp) box polypeptide 2…	ADAL	Homo sapiens	adenosine deaminase-like	http://vega.sanger.ac.uk/Danio_rerio/transview?transcript=OTTDART00000029061&amp;db=core		6929.55	488.856	4232.88	2437.96	3513.02	890.38	6307.28	2246.82	1091.5	341.924	0.00016407
ZV700S00000780	Dr.12697	Zv7_NA936	45075	46851	0	0	0	0	0	0	0	0	0	0	0	FLJ21069 /// CLIPR-59 /// RSNL2	Hypothetical protein FLJ21069.;Hypothetical protein FLJ32705.;Hypothetical protein.;Hypothetical protein. /// CLIP-170-related protein;CLIP-170-related protein.;Hypothetical protein (Fragment).;Hypothetical protein. /// restin-like 2;restin-like 2;restin-like 2	0	0	0	http://www.ncbi.nlm.nih.gov/sites/entrez?db=nucest&cmd=search&term=BI878361		861.875	109.141	1789.81	620.817	1853.4	391.89	1168.68	93.402	1792.62	143.031	0.000173677
ZV700S00004703	Dr.111327;Dr.85465	5	62267569	62280599	0	0	0	0	0	0	0	0	0	0	0	MTHFD2	methylenetetrahydrofolate dehydrogenase (NADP+ dependent) 2, methenyltetrahydrofolate cyclohydrolase;methylene tetrahydrofolate dehydrogenase (NAD+ dependent), methenyltetrahydrofolate cyclohydrolase;methylene tetrahydrofolate dehydrogenase 2	ARL6IP4	Homo sapiens	ADP-ribosylation-like factor 6 interacting protein 4	http://www.ncbi.nlm.nih.gov/UniGene/clust.cgi?ORG=Dr&CID=111327		2351.02	183.438	2002.85	387.93	2272.35	22.6016	1930.68	94.2526	3731.5	456.07	0.000173677
OTTDART00000002231	0	H_11_19	238791	241188	AF109371	11	2682	0	0	0	rdops	11	47.1	opn1lw1	opsin 1 (cone pigments), long-wave-sensitive, 1	0	0	0	0	0	http://vega.sanger.ac.uk/Danio_rerio/transview?transcript=OTTDART00000002231&amp;db=core		388.775	33.3283	319.475	55.4957	526.249	203.849	947.676	161.617	1027.13	238.395	0.000176268
OTTDART00000008375	0	H_4_4	4806	24199	0	0	0	0	0	0	tnnt2	23	16.5	si:ch211-136g2.1	novel slow skeletal troponin T family protein	0	0	0	0	0	http://vega.sanger.ac.uk/Danio_rerio/transview?transcript=OTTDART00000008375&amp;db=core		16423.9	1119.22	10561.3	4764.82	9341.52	1411.18	16460.2	2628.86	6497.9	2928.13	0.000176268
ZV700S00002779	Dr.140902;Dr.123124;Dr.29297;Dr.140372;Dr.130796	19	18674566	18675232	0	0	0	0	0	0	caspr1	3	61.4	0	0	CXCL12	chemokine (C-X-C motif) ligand 12 (stromal cell-derived factor 1);CDNA FLJ42650 fis, clone BRACE3027478.;chemokine (C-X-C motif) ligand 12 (stromal cell-derived factor 1);chemokine (C-X-C motif) ligand 12 (stromal;Hypothetical protein FLJ42650.;chemokine (C-X-C motif) ligand 12 (stromal;chemokine (C-X-C motif) ligand 12 (stromal	0	0	0	http://www.ncbi.nlm.nih.gov/UniGene/clust.cgi?ORG=Dr&CID=29297		3643.53	1394.82	7960.24	1472.61	7660	1393.99	5797.04	401.269	2888.31	434.819	0.000176268
OTTDART00000018857	0	19	33689482	33714528	0	0	0	fa03f11	19	357.88	0	0	0	si:ch211-199g17.1	novel protein	0	0	FAM83H	Homo sapiens	family with sequence similarity 83, member H	http://vega.sanger.ac.uk/Danio_rerio/transview?transcript=OTTDART00000018857&amp;db=core		5810.17	1063.79	2753.63	705.181	2302.25	458.373	4937.18	275.289	4219.92	1478.85	0.00017858
OTTDART00000021064	0	4	12781604	12782047	0	0	0	0	0	0	0	0	0	si:dkey-117n7.8	novel protein similar to vertebrate urocortin 3 (stresscopin) (UCN3)	0	0	0	0	0	http://vega.sanger.ac.uk/Danio_rerio/transview?transcript=OTTDART00000021064&amp;db=core		525.871	131.172	654.718	165.515	729.632	234.386	672.17	98.7996	1485.92	234.898	0.00017858
OTTDART00000028736	0	8	39946465	39960011	0	0	0	0	0	0	0	0	0	zgc:101878	novel protein similar to H.sapiens calcium binding protein (zgc:101878)	0	0	CABP1	Homo sapiens	calcium binding protein 1	http://vega.sanger.ac.uk/Danio_rerio/transview?transcript=OTTDART00000028736&amp;db=core		1069.17	286.594	1587.8	287.814	2431.17	169.363	1712.89	389.923	1541.27	324.406	0.00017858
TC258027	Dr.75178;Dr.75866;Dr.96472;Dr.47556;Dr.75062;Dr.77354;Dr.75615;Dr.121594;Dr.105567;Dr.114076;Dr.122555	2	45884818	45916372	0	0	0	0	0	0	eef1d	20	134.1	0	0	EEF1D	Hypothetical protein (Eukaryotic translation elongation factor 1 delta) (Guanine nucleotide exchange protein).;eukaryotic translation elongation factor 1 delta (guanine nucleotide exchange protein);Hypothetical protein FLJ20897.;Hypothetical protein (Fragment).;eukaryotic translation elongation factor 1 delta (guanine nucleotide exchange protein);EEF1D protein.;eukaryotic translation elongation f…	0	0	0	http://compbio.dfci.harvard.edu/tgi/cgi-bin/tgi/tc_report.pl?gudb=zfish&tc=TC258027		51799.3	3068.94	59725.8	894.239	56921.8	2542.84	57855.3	1319.28	60582.8	3936.48	0.00017858
OTTDART00000032685	0	22	28075955	28084353	0	0	0	0	0	0	0	0	0	si:ch211-279i17.1	novel glutamate receptor interacting protein family	0	0	0	0	0	http://vega.sanger.ac.uk/Danio_rerio/transview?transcript=OTTDART00000032685&amp;db=core		621.686	125.428	690.768	132.442	647.291	57.0756	766.049	129.649	1426.37	203.998	0.000181646
ENSDART00000042915	0	23	41055410	41083331	0	0	0	0	0	0	0	0	0	LOC569014	0	0	0	0	0	0	http://www.ensembl.org/Danio_rerio/transview?db=core;transcript=ENSDART00000042915		2373.27	347.622	970.966	360.752	1340.63	93.9412	2002.73	361.904	2839.4	388.046	0.000187751
ZV700S00001267	Dr.14066	15	24148126	24148697	0	0	0	0	0	0	0	0	0	0	0	KIAA0648 /// BC039256 /// APRIN /// BC041361	Hypothetical protein KIAA0648 (Fragment).;SCC-112.;Hypothetical protein.;Hypothetical protein FLJ41012 (Similar to KIAA0648 protein). /// Hypothetical protein. /// androgen-induced proliferation inhibitor;Hypothetical protein.;Androgen-induced prostate proliferative shutoff associated protein.;Hypothetical protein.;androgen-induced prostate proliferative shutoff;androgen-induced prostate prolifer…	0	0	0	http://www.ncbi.nlm.nih.gov/sites/entrez?db=nucest&cmd=search&term=BI981394		12887.8	1501.16	18600.2	1043.53	17427.1	2514.4	15245.8	314.421	17303	2321.42	0.000187751
OTTDART00000027002	0	23	12096168	12110107	0	0	0	0	0	0	caspr1	3	61.4	rnd1	Rho family GTPase 1	0	0	0	0	0	http://vega.sanger.ac.uk/Danio_rerio/transview?transcript=OTTDART00000027002&amp;db=core		2077.59	566.923	3870.29	832.043	4582.79	469.157	3781.37	704.59	2199.29	785.657	0.000190791
BC072702.1	Dr.77160	0	0	0	0	0	0	0	0	0	0	0	0	0	0	AJ563375	Cytochrome P450.	0	0	0	http://www.ncbi.nlm.nih.gov/sites/entrez?db=gene&cmd=search&term=BC072702.1		17726.3	4099.93	11427.7	4598.07	11274.8	6561.95	30703.8	11682.6	49846.9	7945.16	0.000193545
ZV700S00005897	Dr.79980	21	8148889	8149322	0	0	0	fe11a06	21	123.96	0	0	0	0	0	0	0	0	0	0	http://www.ncbi.nlm.nih.gov/UniGene/clust.cgi?ORG=Dr&CID=79980		574.687	174.662	1190.67	408.036	1230.21	193.153	951.705	182.868	1552.08	287.228	0.000193545
OTTDART00000022988	Dr.132861	7	6298589	6310127	0	0	0	0	0	0	pax6b	7	53.5	pax6b	paired box gene 6b	PAX6	Paired box protein PAX6.;paired box gene 6 (aniridia, keratitis);Hypothetical protein DKFZp686B14266.;paired box gene 6 isoform a;paired box gene 6 isoform b	ey	Drosophila melanogaster	eyeless	http://vega.sanger.ac.uk/Danio_rerio/transview?transcript=OTTDART00000022988&amp;db=core		1678.58	345.046	1910.99	346.388	2186.17	214.671	2176.92	80.3821	3129.98	311.013	0.000196283
ZV700S00000180	Dr.33795	20	49398306	49398955	fe05f12.x1	20	3972	0	0	0	erbb3a	6	25.5	0	0	RAB10	RAB10, member RAS oncogene family;ras-related GTP-binding protein RAB10	0	0	0	http://www.ncbi.nlm.nih.gov/sites/entrez?db=nucest&cmd=search&term=AL725568		2155.48	743.72	3571.97	160.474	4356.41	546.626	2737.15	688.299	532.421	177.015	0.000196283
ENSDART00000058652	0	16	35095955	35102731	0	0	0	0	0	0	0	0	0	LOC563074	0	0	0	0	0	0	http://www.ensembl.org/Danio_rerio/transview?db=core;transcript=ENSDART00000058652		717.886	177.175	1521.33	468.978	1932.32	351.924	1338.39	190.635	3912.14	1574.63	0.000199289
ENSDART00000097824	0	Zv7_scaffold2599	154376	160347	0	0	0	0	0	0	0	0	0	0	0	0	0	0	0	0	http://www.ensembl.org/Danio_rerio/transview?db=core;transcript=ENSDART00000097824		1846.66	324.307	761.907	134.66	805.75	183.919	1501.6	313.219	1127.15	459.144	0.000201428
NM_001002395	0	6	15686908	15693064	0	0	0	0	0	0	0	0	0	0	0	0	0	0	0	0	http://www.ncbi.nlm.nih.gov/entrez/viewer.fcgi?db=nuccore&id=50539857		2198.91	823.597	4999.8	1148.82	3892.04	595.053	3759.95	325.076	3628.19	198.551	0.000201428
OTTDART00000010343	Dr.77210	22	3974499	3981513	0	0	0	0	0	0	ela1	22	28.4	si:dkey-57c15.3	novel protein similar to vertebrate elastase family	ELA1	elastase 1, pancreatic;elastase 1, pancreatic	ELA3A	Homo sapiens	elastase 3A, pancreatic	http://vega.sanger.ac.uk/Danio_rerio/transview?transcript=OTTDART00000010343&amp;db=core		1955.89	281.635	685.114	302.992	1127.9	379.972	1749.96	767.37	438.983	77.4558	0.000201428
OTTDART00000032480	Dr.76256	20	44370524	44400381	fc70d10.y1	20	862	0	0	0	0	0	0	dsc2l	desmocollin 2 like	DSC2 /// DSC3 /// BC063291 /// DSC1	DSC2 protein.;desmocollin 2;Hypothetical protein DKFZp686I11137.;desmocollin 2 isoform Dsc2b preproprotein;desmocollin 2 isoform Dsc2a preproprotein /// Desmocollin 3 (Fragment).;desmocollin 3;desmocollin 3 isoform Dsc3a preproprotein;desmocollin 3 isoform Dsc3b preproprotein /// Hypothetical protein DKFZp686P18250. /// desmocollin 1 isoform Dsc1b preproprotein;desmocollin 1;desmocollin 1 isoform…	0	0	0	http://vega.sanger.ac.uk/Danio_rerio/transview?transcript=OTTDART00000032480&amp;db=core		8836.41	2563.28	2425.94	77.894	3313.37	1009.27	3645.14	173.684	6019.26	2804.8	0.000201428
TC263541_R	0	0	0	0	fb39b03	11	2635	0	0	0	AI444514	11	88.5	0	N/A	0	0	0	0	0	http://compbio.dfci.harvard.edu/tgi/cgi-bin/tgi/tc_report.pl?gudb=zfish&tc=TC263541		11574.6	1305.73	16070.6	1863.71	15566.2	2714.05	15204.1	261.999	16956.3	1862.75	0.000204405
ENSDART00000073887	0	7	47029241	47029432	0	0	0	0	0	0	0	0	0	0	0	0	0	0	0	0	http://www.ensembl.org/Danio_rerio/transview?db=core;transcript=ENSDART00000073887		2414.98	397.278	2921.81	367.285	2986.04	743.265	2986.84	239.016	5687.44	1241.74	0.000208617
ENSDART00000099842	0	21	35929579	35949569	0	0	0	0	0	0	0	0	0	LOC100004420	0	0	0	0	0	0	http://www.ensembl.org/Danio_rerio/transview?db=core;transcript=ENSDART00000099842		2315.07	268.296	1759.89	192.703	2282.77	321.142	2486.71	402.286	4265.24	648.846	0.000208617
OTTDART00000011970	0	H_22_13	210783	221917	0	0	0	fb59c05	23	2039	AA566636	22	43.8	vtg2	novel protein similar to vitellogenin 1 (vg1)	0	0	0	0	0	http://vega.sanger.ac.uk/Danio_rerio/transview?transcript=OTTDART00000011970&amp;db=core		20091.4	8335.26	9014.52	5704.64	3367.54	1849.42	6070.84	4536.57	1122.92	349.727	0.000208617
OTTDART00000013495	Dr.14064	22	24606551	24642791	fi31h06	22	3381	0	0	0	0	0	0	zgc:55418	novel protein (zgc:55418)	AK123737	CDNA FLJ41743 fis, clone HSYRA2005456.	0	0	0	http://vega.sanger.ac.uk/Danio_rerio/transview?transcript=OTTDART00000013495&amp;db=core		5014.61	620.532	3806.58	728.819	3533.24	504.893	4340.12	669.668	2072.92	876.92	0.000208617
OTTDART00000027236	0	2	4217349	4231805	0	0	0	0	0	0	anxa13	24	19.9	zgc:112421	novel protein (zgc:112421)	0	0	ANXA13	Homo sapiens	annexin A13	http://vega.sanger.ac.uk/Danio_rerio/transview?transcript=OTTDART00000027236&amp;db=core		2193.87	429.299	2275.87	239.498	2283.83	620.333	2260.06	624.459	5181.56	863.476	0.000208617
ZV700S00005022	Dr.79210	22	7877634	7880547	fc58b05	20	4756	0	0	0	gpd1l	16	91.7	0	0	GPD1	glycerol-3-phosphate dehydrogenase 1 (soluble);glycerol-3-phosphate dehydrogenase 1 (soluble)	GPD1	Homo sapiens	glycerol-3-phosphate dehydrogenase 1 (soluble)	http://www.ncbi.nlm.nih.gov/UniGene/clust.cgi?ORG=Dr&CID=79210		26377.7	1891.8	27465.8	2591.73	25664.8	3236.05	29330.6	4074.29	12570.5	2322.83	0.000208617
ENSDART00000013980	0	12	23504325	23512759	0	0	0	0	0	0	0	0	0	LOC797797	0	0	0	0	0	0	http://www.ensembl.org/Danio_rerio/transview?db=core;transcript=ENSDART00000013980		3556.3	948.167	6654.33	1122.18	4152.13	1456.86	6804.83	808.276	6768.58	983.47	0.000210965
OTTDART00000016925	Dr.77240	19	4971485	4974527	0	0	0	0	0	0	0	0	0	si:ch211-81a5.7	novel protein similar to vertebrate CDC-like kinase 2 (CLK2)	CLK2	CDC-like kinase 2;CDC-like kinase 2;CDC-like kinase 2 isoform 2;Similar to CDC-like kinase 2 (Fragment).;CLK2 protein (Fragment).;CDC-like kinase 2 isoform 1	CLK2	Homo sapiens	CDC-like kinase 2	http://vega.sanger.ac.uk/Danio_rerio/transview?transcript=OTTDART00000016925&amp;db=core		13363.2	1384.87	17630.3	2105.91	18391.5	1188.63	15656.1	1110.03	14753.3	395.905	0.000210965
ZV700S00004172	Dr.115807;Dr.41243;Dr.121463;Dr.121462	6	39379291	39382503	fe06f12.x1	6	6034	zsnp547	6	514.06	rbm5	6	130.2	0	0	RBM5	RNA binding motif protein 5;LUCA-15 protein.;RNA binding motif protein 5	0	0	0	http://www.ncbi.nlm.nih.gov/sites/entrez?db=nucest&cmd=search&term=AW165263		36839.2	2497.25	48372.3	6245.17	46667.9	4279.46	43853.3	2098.85	53242.4	7368.03	0.000210965
OTTDART00000027242	0	2	4081936	4095506	0	0	0	0	0	0	0	0	0	zgc:55943	novel protein (zgc:55943)	0	0	0	0	0	http://vega.sanger.ac.uk/Danio_rerio/transview?transcript=OTTDART00000027242&amp;db=core		5438.98	434.127	6221.09	626.757	5824.68	541.82	4988.45	246.301	3294.24	115.514	0.000213887
TC264378	Dr.90772;Dr.86478	10	37897867	37898459	0	0	0	0	0	0	0	0	0	0	0	TPST2 /// SEZ6L /// TPST1	tyrosylprotein sulfotransferase 2;tyrosylprotein sulfotransferase 2 /// seizure related 6 homolog (mouse)-like;seizure related 6 homolog (mouse)-like;seizure related 6 homolog (mouse)-like;seizure related 6 homolog (mouse)-like /// tyrosylprotein sulfotransferase 1;tyrosylprotein sulfotransferase 1	0	0	0	http://compbio.dfci.harvard.edu/tgi/cgi-bin/tgi/tc_report.pl?gudb=zfish&tc=TC264378		2357.26	367.603	3447.86	458.835	5048.62	1051.91	3557.81	597.362	2245.26	483.217	0.000216501
ZV700S00002288	Dr.1688	Zv7_NA2121	28942	36515	0	0	0	0	0	0	AW282015	2	160.4	0	0	STK11	serine/threonine kinase 11 (Peutz-Jeghers syndrome);serine/threonine protein kinase 11	STK11	Homo sapiens	serine/threonine kinase 11	http://www.ncbi.nlm.nih.gov/sites/entrez?db=nucest&cmd=search&term=AI626367		5762.63	737.879	7127.62	182.784	6536.65	729.541	6531.59	1074.44	9390.77	842.672	0.000216501
OTTDART00000025157	Dr.7598;Dr.122672	17	7949655	8036959	fj33h05.x1	17	1431	0	0	0	snap25b	17	37.5	snap25b	synaptosome-associated protein 25 b	SNAP25	synaptosomal-associated protein 25 isoform;synaptosomal-associated protein, 25kDa;synaptosomal-associated protein 25 isoform	0	0	0	http://vega.sanger.ac.uk/Danio_rerio/transview?transcript=OTTDART00000025157&amp;db=core		10994.2	2148.06	14567.9	1281.9	16935	3292.8	16252.9	451.984	16790.3	1414.55	0.000219403
BI473085	0	0	0	0	0	0	0	0	0	0	0	0	0	0	0	0	0	0	0	0	http://www.ncbi.nlm.nih.gov/sites/entrez?db=nucest&cmd=search&term=BI473085		1941.07	590.334	3978.46	988.984	3694.46	985.145	3429.36	861.513	4401.23	268.201	0.000225496
ENSDART00000007293	0	3	18367841	18369707	0	0	0	0	0	0	0	0	0	tcap	0	0	0	0	0	0	http://www.ensembl.org/Danio_rerio/transview?db=core;transcript=ENSDART00000007293		19520.3	2204.92	13174.7	4688.95	13192.2	1731.48	23601.7	3853.74	6177.81	3791.95	0.000228063
OTTDART00000019568	0	19	19614454	19634092	0	0	0	0	0	0	0	0	0	si:ch211-245h7.5	novel protein similar to vertebrate glucocorticoid modulatory element binding protein 1 (GMEB1)	0	0	0	0	0	http://vega.sanger.ac.uk/Danio_rerio/transview?transcript=OTTDART00000019568&amp;db=core		2321.73	171.511	3264.9	257.963	2371.2	106.17	2804.26	227.573	4287.75	950.597	0.000228063
AW826510	0	0	0	0	0	0	0	fk64c08	18	196.76	0	0	0	0	0	0	0	0	0	0	http://www.ncbi.nlm.nih.gov/sites/entrez?db=nucleotide&cmd=search&term=AW826510		10934.1	814.063	13633.3	824.635	16975.4	2904.82	12005.8	193.845	14303.3	1632.42	0.000230616
ENSDART00000050395	0	8	55141969	55182459	0	0	0	0	0	0	rtk8	23	125.7	LOC555957	0	0	0	0	0	0	http://www.ensembl.org/Danio_rerio/transview?db=core;transcript=ENSDART00000050395		996.923	218.239	2167.41	477.57	1523.38	144.328	1739.49	283.612	1227.98	144.828	0.000230616
OTTDART00000031947	Dr.124944;Dr.40822;Dr.140775;Dr.75959	22	179463	189165	fb44e08	22	301	fb44e08	22	301	0	0	0	sfrs3	splicing factor, arginine/serine-rich 3	SFRS3	splicing factor, arginine/serine-rich 3;splicing factor, arginine/serine-rich 3	0	0	0	http://vega.sanger.ac.uk/Danio_rerio/transview?transcript=OTTDART00000031947&amp;db=core		7488.94	635.247	4908.33	258.379	6864.31	1007.85	5904.29	603.25	9492.67	820.013	0.000233155
ZV700S00004625	Dr.77937	17	40456148	40456566	0	0	0	fc07b10	17	4386	0	0	0	0	0	0	0	0	0	0	http://www.ncbi.nlm.nih.gov/sites/entrez?db=nucest&cmd=search&term=BI863994		645.357	362.457	1831.46	240.963	1950.8	568.844	1533.4	283.926	721.794	256.616	0.000233155
OTTDART00000023577	Dr.126779;Dr.140881;Dr.130346;Dr.76326	22	28977223	28989538	fb01g08.u1	22	3702	fd58f06	22	266	pfn2	22	61.4	pfn2	profilin 2	PFN2	Hypothetical protein (Fragment).;profilin 2 isoform b;profilin 2;profilin 2 isoform a	0	0	0	http://vega.sanger.ac.uk/Danio_rerio/transview?transcript=OTTDART00000023577&amp;db=core		23057.8	1997.85	10565.9	2495.46	11986.2	3207.55	19572.8	5881.39	17073.8	4237.44	0.000235357
OTTDART00000024453	Dr.76039	6	15653147	15668189	0	0	0	0	0	0	0	0	0	pgm1	phosphoglucomutase 1	PGM1;PGM1	PGM1 protein (Fragment).;phosphoglucomutase 1;phosphoglucomutase 1;Phosphoglucomutase 1.;PGM1 protein (Fragment).;phosphoglucomutase 1;phosphoglucomutase 1;Phosphoglucomutase 1.	PGM1	Homo sapiens	phosphoglucomutase 1	http://vega.sanger.ac.uk/Danio_rerio/transview?transcript=OTTDART00000024453&amp;db=core		25968.8	1520.23	25565.6	3532.86	25405.2	2757.53	27461.4	1956.76	13882.2	2491.05	0.000235357
OTTDART00000026167	Dr.82973	15	25202183	25219071	0	0	0	0	0	0	0	0	0	gucy2f	guanylate cyclase 2F, retinal	GUCY2F	guanylate cyclase 2F, retinal;guanylate cyclase 2F	0	0	0	http://vega.sanger.ac.uk/Danio_rerio/transview?transcript=OTTDART00000026167&amp;db=core		838.04	223.781	2484.76	795.877	1496.4	254.713	2039.96	455.424	2657.3	880.155	0.000235357
OTTDART00000015661	0	18	11014845	11121403	0	0	0	0	0	0	0	0	0	mef2a	myocyte enhancer factor 2a	0	0	0	0	0	http://vega.sanger.ac.uk/Danio_rerio/transview?transcript=OTTDART00000015661&amp;db=core		30581.4	1572.86	41676.3	5328.99	33773.5	986.266	40410.4	5426.54	20849.2	3676.41	0.000237865
TC260576	Dr.79716	5	27285230	27294145	0	0	0	0	0	0	ccbl1	5	69.2	0	0	CCBL1	cysteine conjugate-beta lyase; cytoplasmic (glutamine transaminase K, kyneurenine aminotransferase);cytoplasmic cysteine conjugate-beta lyase;Similar to hypothetical protein FLJ13059.;CCBL1 protein.;cysteine conjugate-beta lyase; cytoplasmic (glutamine transaminase K, kyneurenine aminotransferase);cysteine conjugate-beta lyase; cytoplasmic (glutamine transaminase K, kyneurenine aminotransferase)	0	0	0	http://compbio.dfci.harvard.edu/tgi/cgi-bin/tgi/tc_report.pl?gudb=zfish&tc=TC260576		2909.27	542.896	1970.23	181.001	1890.66	76.4394	2439.58	50.9675	1633.5	246.027	0.000237865
ENSDART00000100100	0	18	17488043	17488475	0	0	0	0	0	0	0	0	0	LOC570100	0	0	0	0	0	0	http://www.ensembl.org/Danio_rerio/transview?db=core;transcript=ENSDART00000100100		1819.55	473.643	2863.28	596.661	1603.65	78.4485	2710.32	642.884	5732.12	1646.51	0.000243834
NM_001013333	0	13	47959357	47961962	0	0	0	0	0	0	AI957725	3	122.1	0	0	0	0	0	0	0	http://www.ncbi.nlm.nih.gov/entrez/viewer.fcgi?db=nuccore&id=61651821		1653.07	237.323	2788.85	569.587	2955.93	429.791	2439.84	329.94	1373.31	216.971	0.000246644
ENSDART00000021510	0	2	32370833	32371537	0	0	0	0	0	0	0	0	0	A4QN58_DANRE	Hypothetical protein (Fragment). [Source:Uniprot/SPTREMBL;Acc:A4QN58]	0	0	0	0	0	http://www.ensembl.org/Danio_rerio/transview?db=core;transcript=ENSDART00000021510		1114.15	139.195	733.096	77.3834	733.473	142.037	735.462	109.005	1991.58	386.45	0.000249108
NM_213152	0	Zv7_NA7535	31484	38499	fb63d03.u1	17	373	0	0	0	spint1l	17	0	0	0	0	0	0	0	0	http://www.ncbi.nlm.nih.gov/entrez/viewer.fcgi?db=nuccore&id=47085918		4230.64	927.134	2489.22	414.639	1655.59	446.082	4251.52	404.821	2403.3	604.516	0.000249108
OTTDART00000024749	Dr.104954;Dr.33340	3	22939996	22944617	0	0	0	0	0	0	0	0	0	tceb2	transcription elongation factor B (SIII), polypeptide 2 (18kD, elongin B)	TCEB2;TCEB2	transcription elongation factor B (SIII), polypeptide 2 (18kDa, elongin B);elongin B isoform a;elongin B isoform b;transcription elongation factor B (SIII), polypeptide 2 (18kDa, elongin B);elongin B isoform a;elongin B isoform b	0	0	0	http://vega.sanger.ac.uk/Danio_rerio/transview?transcript=OTTDART00000024749&amp;db=core		1386.38	98.6248	1668.31	257.373	1372.24	168.971	1252.41	293.544	2486.09	231.494	0.000251559
ZV700S00000843	0	10	24319782	24320512	0	0	0	0	0	0	AL845369	5	14.8	0	0	0	0	0	0	0	http://www.ncbi.nlm.nih.gov/sites/entrez?db=nucest&cmd=search&term=BI880063		5847.41	1200.09	8255.47	1069.38	9937.4	990.961	7526.86	605.907	6938.88	473.446	0.000251559
OTTDART00000027109	Dr.33664	23	16010448	16012347	fe47c11.x1	23	3793	fe47c11	23	303.23	0	0	0	tardbpl	TAR DNA binding protein, like	TARDBP;TARDBP	TAR DNA binding protein;Hypothetical protein.;TAR DNA binding protein;TAR DNA binding protein;TAR DNA binding protein;Hypothetical protein.;TAR DNA binding protein;TAR DNA binding protein	Tardbp	Rattus norvegicus	TAR DNA binding protein	http://vega.sanger.ac.uk/Danio_rerio/transview?transcript=OTTDART00000027109&amp;db=core		10108.1	712.49	13785.6	1655.9	14444.6	2263.66	11032.9	595.148	13496.7	1130.4	0.000253313
TC241626	Dr.125833;Dr.106317	4	40365861	40374981	0	0	0	0	0	0	0	0	0	0	0	FOXP2	forkhead box P2;forkhead box P2;forkhead box P2;forkhead box P2;forkhead box P2;forkhead box P2;Forkhead transcription factor (Fragment).;Forkhead/winged helix transcription factor (Fragment).;Forkhead/winged helix transcription factor (Fragment).;Forkhead/winged helix transcription factor (Fragment).;Forkhead/winged helix transcription factor (Fragment).;Forkhead/winged helix transcription facto…	0	0	0	http://compbio.dfci.harvard.edu/tgi/cgi-bin/tgi/tc_report.pl?gudb=zfish&tc=TC241626		6180.91	1354.54	5777.01	261.193	7348.85	707.832	5666.33	519.313	11666.6	1478.09	0.000253313
ZV700S00000108	Dr.82314	10	36177907	36193210	0	0	0	0	0	0	erbb3a	6	25.5	0	0	CRY2	cryptochrome 2 (photolyase-like);Hypothetical protein KIAA0658 (Fragment).;cryptochrome 2 (photolyase-like)	0	0	0	http://www.ncbi.nlm.nih.gov/sites/entrez?db=nucest&cmd=search&term=BC044204.1		514.778	348.315	2065.33	730.528	2054.53	749.87	2183.67	732.358	1868.64	492.532	0.000253313
ZV700S00000462	Dr.122987;Dr.13394;Dr.132162	16	48316809	48317242	0	0	0	0	0	0	0	0	0	0	0	NR0B2	nuclear receptor subfamily 0, group B, member 2;short heterodimer partner	0	0	0	http://www.ncbi.nlm.nih.gov/UniGene/clust.cgi?ORG=Dr&CID=13394		1846.44	701.791	944.875	710.836	877.052	348.706	4655.04	857.278	508.695	131.904	0.000253313
OTTDART00000025612	Dr.129026;Dr.59019;Dr.117578;Dr.133584;Dr.135466;Dr.75139;Dr.133035;Dr.94113;Dr.125597;Dr.140350	8	36022890	36031147	zeh0308	0	0	fb08c05	8	555.37	0	0	0	ybx1	Y box binding protein 1	NSEP1	nuclease sensitive element binding protein 1;NSEP1 protein (Fragment).;nuclease sensitive element binding protein 1;Nuclease sensitive element binding protein 1.	YBX1	Homo sapiens	Y box binding protein 1	http://vega.sanger.ac.uk/Danio_rerio/transview?transcript=OTTDART00000025612&amp;db=core		61587	1707.15	54698.1	2999.27	55262.4	759.68	61980.8	982.876	59110.2	2218.86	0.000261932
TC248949	Dr.16350	18	5469725	5470569	0	0	0	0	0	0	pgls	3	81.5	0	0	PTP9Q22	Hypothetical protein FLJ37312.;Hypothetical protein FLJ37454.;Protein tyrosine phosphatase.	0	0	0	http://compbio.dfci.harvard.edu/tgi/cgi-bin/tgi/tc_report.pl?gudb=zfish&tc=TC248949		3695.14	1287.99	767.929	443.563	652.371	175.327	4449.19	184.42	1236.98	1192.99	0.000261932
ENSDART00000013930	0	10	33938473	33956023	0	0	0	0	0	0	0	0	0	zgc:101696	hypothetical protein LOC492790 [Source:RefSeq_peptide;Acc:NP_001007432]	0	0	0	0	0	http://www.ensembl.org/Danio_rerio/transview?db=core;transcript=ENSDART00000013930		4572.07	296.439	4086.03	459.011	3477.57	334.725	5279.63	411.173	6124.19	490.943	0.000264322
OTTDART00000029784	0	15	21421571	21428962	0	0	0	0	0	0	0	0	0	zgc:92688	novel protein similar to vertebrate crystallin, beta A1 (CRYBA1, zgc:92688)	0	0	CRYBA1	Homo sapiens	crystallin, beta A1	http://vega.sanger.ac.uk/Danio_rerio/transview?transcript=OTTDART00000029784&amp;db=core		9749.78	2275.96	3372.11	403.641	4442.8	2117.04	8627.37	1326.02	15112.5	2142.11	0.000264322
ENSDART00000076437	0	3	30109225	30142395	0	0	0	0	0	0	0	0	0	LOC792662	0	0	0	0	0	0	http://www.ensembl.org/Danio_rerio/transview?db=core;transcript=ENSDART00000076437		3972.86	462.957	2594.71	336.218	3017.9	86.5783	3409.31	280.126	3438.38	137.341	0.000266344
OTTDART00000007905	0	20	39687518	39694645	0	0	0	0	0	0	0	0	0	si:dkey-206f10.1	novel protein similar to vertebrate adenylate cyclase 8 (ADCY8)	0	0	0	0	0	http://vega.sanger.ac.uk/Danio_rerio/transview?transcript=OTTDART00000007905&amp;db=core		1504.34	219.13	2557.01	270.698	2103.32	192.731	1135.88	96.4958	1716.93	306.038	0.000266344
ZV700S00002799	Dr.84691;Dr.130293	23	16245774	16246242	0	0	0	0	0	0	0	0	0	0	0	AY150025	Chromosome X open reading frame 17.	0	0	0	http://www.ncbi.nlm.nih.gov/sites/entrez?db=nucest&cmd=search&term=BQ131720		16832.2	1623.66	26528	5748.36	25631.3	2156.55	22773.6	2051.64	25552.6	4529.09	0.000266344
ENSDART00000075713	0	8	35761584	35763623	0	0	0	0	0	0	0	0	0	LOC558248	0	0	0	0	0	0	http://www.ensembl.org/Danio_rerio/transview?db=core;transcript=ENSDART00000075713		1753.19	243.856	1311.46	310.488	1436.69	292.785	1408.91	297.809	466.656	145.873	0.000269064
TC243267	Dr.75467	5	70365830	70366272	fc46b01.x1	5	6345	0	0	0	0	0	0	0	0	AK128694	CDNA FLJ46861 fis, clone UTERU3011092.	0	0	0	http://compbio.dfci.harvard.edu/tgi/cgi-bin/tgi/tc_report.pl?gudb=zfish&tc=TC243267		2143.57	601.953	3718.46	436.771	4073.33	689.153	3194.24	321.123	1915.36	107.8	0.000271266
ENSDART00000040105	0	11	17716566	17725145	0	0	0	0	0	0	0	0	0	0	0	0	0	0	0	0	http://www.ensembl.org/Danio_rerio/transview?db=core;transcript=ENSDART00000040105		685.553	94.9466	1344.95	508.565	1455.53	123.534	1187.67	79.4324	1151.95	78.2211	0.000279734
ENSDART00000076215	0	21	30764198	30765299	0	0	0	0	0	0	0	0	0	LOC100003704	0	0	0	0	0	0	http://www.ensembl.org/Danio_rerio/transview?db=core;transcript=ENSDART00000076215		1234.72	286.157	574.819	181.591	590.439	35.103	901.024	144.419	594.304	150.675	0.000279734
OTTDART00000008374	0	H_4_4	836	24209	0	0	0	0	0	0	tnnt2	23	16.5	si:ch211-136g2.1	novel slow skeletal troponin T family protein	0	0	0	0	0	http://vega.sanger.ac.uk/Danio_rerio/transview?transcript=OTTDART00000008374&amp;db=core		18652.2	1247.46	11824.9	8401.27	6711.32	2025.53	17479.9	3353.4	3788.63	3333.34	0.000282423
NM_212620	0	12	13508426	13508831	0	0	0	0	0	0	acta2	12	48.3	0	0	0	0	ACTA2	Homo sapiens	actin, alpha 2, smooth muscle, aorta	http://www.ncbi.nlm.nih.gov/entrez/viewer.fcgi?db=nuccore&id=47086796		16174.7	2686.58	11741.7	1331.98	13788.5	4889.34	12891.9	1349.63	3643.24	1336.62	0.000284727
OTTDART00000027630	Dr.19467	2	34727587	34743146	0	0	0	0	0	0	0	0	0	hes6	hairy and enhancer of split 6 (Drosophila)	HES6	HES6.;hairy and enhancer of split 6 (Drosophila);hairy and enhancer of split 6 (Drosophila);hairy and enhancer of split 6 (Drosophila);hairy and enhancer of split 6	0	0	0	http://vega.sanger.ac.uk/Danio_rerio/transview?transcript=OTTDART00000027630&amp;db=core		2039.51	169.266	1388.71	193.018	1752.11	35.2885	1661.33	212.044	1306.22	283.898	0.000284727
BI671128_R	0	0	0	0	0	0	0	0	0	0	0	0	0	0	0	0	0	0	0	0	http://www.ncbi.nlm.nih.gov/sites/entrez?db=nucest&cmd=search&term=BI671128		481.682	96.1201	1157.78	155.551	1240.09	481.534	868.004	93.5519	955.289	43.3546	0.000287398
ENSDART00000054451	0	7	16581183	16588270	0	0	0	0	0	0	rnf36	19	12.5	0	0	0	0	0	0	0	http://www.ensembl.org/Danio_rerio/transview?db=core;transcript=ENSDART00000054451		552.344	118.336	244.066	26.8171	220.554	9.74795	331.32	19.2341	403.879	37.4072	0.00028968
OTTDART00000014992	Dr.78158;Dr.123592	18	143482	150311	0	0	0	0	0	0	AI617211	18	2.5	dhdhl	dihydrodiol dehydrogenase (dimeric), like	DHDH	dihydrodiol dehydrogenase (dimeric);dimeric dihydrodiol dehydrogenase	CG3609	Drosophila melanogaster	CG3609	http://vega.sanger.ac.uk/Danio_rerio/transview?transcript=OTTDART00000014992&amp;db=core		3357.71	263.058	2241.22	369.881	2469.74	408.843	3509.29	1084.28	6743.12	1235.11	0.00028968
BG729143	Dr.83205	0	0	0	0	0	0	0	0	0	0	0	0	0	0	MGC4293	Similar to CG2245 gene product (Hypothetical protein).;hypothetical protein LOC83475	0	0	0	http://www.ncbi.nlm.nih.gov/sites/entrez?db=nucest&cmd=search&term=BG729143		1043.76	177.1	842.778	117.822	667.956	25.5959	1005.71	82.6229	423.508	24.609	0.000291951
NM_200561	0	Zv7_NA809	11702	16965	0	0	0	fd44e01	5	62.17	AL845369	5	14.8	0	0	0	0	FZD6	Homo sapiens	frizzled homolog 6 (Drosophila)	http://www.ncbi.nlm.nih.gov/entrez/viewer.fcgi?db=nuccore&id=41529825		3026.05	296.716	2192.79	145.347	2368.74	868.892	2450.04	275.578	5185.27	565.7	0.000291951
ZV700S00005596	Dr.91895;Dr.122115;Dr.130932;Dr.105735;Dr.128050;Dr.117841;Dr.132680;Dr.126645	23	12567274	12567788	0	0	0	fd02b09	23	190.22	0	0	0	0	0	UCKL1	uridine-cytidine kinase 1-like 1;UCKL1 protein.	0	0	0	http://www.ncbi.nlm.nih.gov/UniGene/clust.cgi?ORG=Dr&CID=122115		5084.96	1173.32	9505.02	1667.66	7826.48	1283.2	9764.98	1019.99	5025.52	1721.61	0.000294595
ENSDART00000021171	0	16	12105369	12133228	0	0	0	0	0	0	0	0	0	Q6UX91_HUMAN	SQFE253. [Source:Uniprot/SPTREMBL;Acc:Q6UX91]	0	0	0	0	0	http://www.ensembl.org/Danio_rerio/transview?db=core;transcript=ENSDART00000021171		3297.59	534.385	1145.21	130.934	1846.18	94.7309	3073.19	807.657	3007.77	438.384	0.000297232
ENSDART00000073747	0	25	10131382	10134225	0	0	0	0	0	0	0	0	0	0	0	0	0	0	0	0	http://www.ensembl.org/Danio_rerio/transview?db=core;transcript=ENSDART00000073747		2201.33	466.878	3059.66	259.48	3744	477.99	2287.94	567.435	4865.16	1120.35	0.000299471
ZV700S00004166	Dr.122051;Dr.11639	1	5544284	5544757	0	0	0	0	0	0	0	0	0	0	0	FLJ10154	Hypothetical protein.;Hypothetical protein FLJ10154 (OTTHUMP00000018683).;hypothetical protein LOC55082	0	0	0	http://www.ncbi.nlm.nih.gov/UniGene/clust.cgi?ORG=Dr&CID=122051		6729.68	518.36	11846.4	3532.86	10453.2	2238.29	8472.84	315.841	12674.6	977.06	0.000299471
ENSDART00000014395	0	17	9693250	9709974	0	0	0	0	0	0	0	0	0	LOC569379	0	0	0	0	0	0	http://www.ensembl.org/Danio_rerio/transview?db=core;transcript=ENSDART00000014395		25042.9	3457.98	12825.7	1116.31	14094.3	2052.01	22200.9	6372.68	15161.7	4076.72	0.000307311
OTTDART00000027744	0	7	11366316	11370584	0	0	0	0	0	0	0	0	0	zgc:110241	novel protein similar to vertebrate N-acetyltransferase 11 (NAT11, zgc:110241)	0	0	NAT11	Homo sapiens	N-acetyltransferase 11	http://vega.sanger.ac.uk/Danio_rerio/transview?transcript=OTTDART00000027744&amp;db=core		1122.77	130.768	1101.19	188.844	1029.54	58.826	1302.78	118.485	2216.16	391.142	0.000307311
ZV700S00004640	Dr.25866	Zv7_NA134	22294	70462	0	0	0	0	0	0	sp5	9	0	0	0	0	0	0	0	0	http://www.ncbi.nlm.nih.gov/sites/entrez?db=nucest&cmd=search&term=AI793687		6918.9	2229.56	10046.4	1097.76	11689.7	1789.36	7617.53	981.437	590.078	223.898	0.000307311
OTTDART00000012297	0	H_22_13	125106	132598	0	0	0	fb59b02	22	2653	AA566636	22	43.8	vtg4	novel protein similar to vitellogenin 1 (vg1)	0	0	0	0	0	http://vega.sanger.ac.uk/Danio_rerio/transview?transcript=OTTDART00000012297&amp;db=core		13792.5	4903.55	7572.54	3801.61	2816.37	1813.53	6071.71	4595.9	295.184	94.769	0.000309911
ENSDART00000073440	0	25	28239692	28247744	zfish35938-802f01.q1c	25	3723	0	0	0	0	0	0	LOC560838	0	0	0	0	0	0	http://www.ensembl.org/Danio_rerio/transview?db=core;transcript=ENSDART00000073440		4181.76	1812.15	13090	5382.02	6239.04	1558.98	15997.9	4922.86	13121.1	3316.28	0.000312505
OTTDART00000023733	Dr.107533	2	431766	439161	wz11164.1.exp	2	365	fk73d01	2	73.97	dspa	2	7.5	dspa	novel protein similar to vertebrate desmoplakin (DSP)	DSP;DSP	desmoplakin isoform II;CDNA FLJ26719 fis, clone PNC03379.;desmoplakin;desmoplakin isoform I;desmoplakin isoform II;CDNA FLJ26719 fis, clone PNC03379.;desmoplakin;desmoplakin isoform I	0	0	0	http://vega.sanger.ac.uk/Danio_rerio/transview?transcript=OTTDART00000023733&amp;db=core		6412.69	975.886	2269.38	148.623	2114.56	788.134	7906.02	1258.49	3638.09	2553.55	0.000314684
ZV700S00001523	Dr.14761	14	52447587	52448015	0	0	0	0	0	0	0	0	0	0	0	0	0	0	0	0	http://www.ncbi.nlm.nih.gov/sites/entrez?db=nucest&cmd=search&term=BI710508		2841.14	829.324	6222.64	1427.15	6729.66	1970.15	4532.86	201.68	5088.62	852.221	0.000314684
ENSDART00000090589	0	Zv7_scaffold2628	36580	40914	0	0	0	0	0	0	0	0	0	LOC558485	0	0	0	0	0	0	http://www.ensembl.org/Danio_rerio/transview?db=core;transcript=ENSDART00000090589		441.78	93.0612	396.234	41.7875	501.959	139.826	348.407	48.0254	1075.62	148.886	0.000316851
OTTDART00000010783	0	15	28676444	28682942	0	0	0	0	0	0	0	0	0	si:dkey-24p1.3	novel protein similar to vertebrate cholinergic receptor, nicotinic, alpha polypeptide family	0	0	CHRNA10	Homo sapiens	cholinergic receptor, nicotinic, alpha 10	http://vega.sanger.ac.uk/Danio_rerio/transview?transcript=OTTDART00000010783&amp;db=core		403.39	115.474	426.551	149.24	421.333	49.5725	401.458	58.8107	1049.22	79.6398	0.000316851
TC258577	Dr.82009	0	0	0	z9956	21	1	0	0	0	klf4	2	89.3	0	0	KLF4	Kruppel-like factor 4 (gut);Kruppel-like factor 4 (gut);Kruppel-like factor 4 (Gut).;Kruppel-like factor 4 (gut)	0	0	0	http://compbio.dfci.harvard.edu/tgi/cgi-bin/tgi/tc_report.pl?gudb=zfish&tc=TC258577		6713.79	2409.05	2491.44	407.626	2218.73	282.003	3662.34	352.899	3005.86	373.574	0.000319008
ZV700S00000383	Dr.122784;Dr.80860	20	41452928	41453403	0	0	0	0	0	0	0	0	0	0	0	PKIB	protein kinase (cAMP-dependent, catalytic) inhibitor beta;Protein kinase (CAMP-dependent, catalytic) inhibitor beta.;cAMP-dependent protein kinase inhibitor beta	0	0	0	http://www.ncbi.nlm.nih.gov/sites/entrez?db=nucest&cmd=search&term=BI845673		3754.01	696.376	6658.5	1305.04	6548.11	936.056	5152.02	397.574	5377.02	1044.3	0.000319008
OTTDART00000026899	0	9	30341535	30435000	wz12773.1.exp	0	0	0	0	0	BQ261224	9	92.4	ttnb	titin-like	0	0	0	0	0	http://vega.sanger.ac.uk/Danio_rerio/transview?transcript=OTTDART00000026899&amp;db=core		16157.4	2607.74	19521.6	3742.8	14446.4	787.753	19857.4	3538.83	3848.68	380.984	0.000321153
ZV700S00000713	Dr.83557;Dr.120517;Dr.133200	24	3256924	3257361	0	0	0	fc66h11	23	235.63	0	0	0	0	0	PFKP	Similar to phosphofructokinase, platelet (EC 2.7.1.11) (6-phosphofructokinase) (Phosphohexokinase) (Fragment).;phosphofructokinase, platelet;Phosphofructokinase-P (EC 2.7.1.11) (6-phosphofructokinase) (Phosphohexokinase) (Fragment).;Phosphofructokinase, platelet.;phosphofructokinase, platelet	0	0	0	http://www.ncbi.nlm.nih.gov/sites/entrez?db=nucest&cmd=search&term=BI980804		5339.76	754.794	6517.14	1001.63	10485.8	1274.78	7007.63	1490.15	5143.6	1070.93	0.000321153
ENSDART00000035658	0	3	3264688	3297084	0	0	0	0	0	0	hsp90b	20	126.6	LOC799333	0	0	0	0	0	0	http://www.ensembl.org/Danio_rerio/transview?db=core;transcript=ENSDART00000035658		4996.45	525.308	3096.66	768.641	2759.33	278.149	5454.06	554.006	3843.57	855.398	0.000322874
OTTDART00000011820	0	H_21_25	81998	120484	0	0	0	0	0	0	0	0	0	si:ch211-208m1.2	novel kruppel-like factor protein	0	0	0	0	0	http://vega.sanger.ac.uk/Danio_rerio/transview?transcript=OTTDART00000011820&amp;db=core		4976.04	615.516	3154.94	712.465	2810.19	105.658	4473.24	886.028	3477.33	501.115	0.000322874
TC260414	0	7	17129755	17130728	0	0	0	0	0	0	0	0	0	0	N/A	0	0	0	0	0	http://compbio.dfci.harvard.edu/tgi/cgi-bin/tgi/tc_report.pl?gudb=zfish&tc=TC260414		1584.34	609.11	3364.34	949.32	4423.71	1854.77	3649.69	399.74	4408.81	522.008	0.000322874
NM_001002308	0	10	5173626	5181666	0	0	0	0	0	0	AL845369	5	14.8	0	0	0	0	0	0	0	http://www.ncbi.nlm.nih.gov/entrez/viewer.fcgi?db=nuccore&id=50540023		348.088	77.5981	415.322	102.139	322.681	73.6524	436.542	103.828	902.591	71.7695	0.000324582
OTTDART00000029966	0	4	9634056	9636728	0	0	0	0	0	0	sp5	9	0	zgc:101898	novel protein (zgc:101898)	0	0	GSTMIC2	Anopheles gambiae	ENSANGP00000024268	http://vega.sanger.ac.uk/Danio_rerio/transview?transcript=OTTDART00000029966&amp;db=core		8353.06	822.269	5843.92	1275.68	4791.25	1078.52	6930.18	1419.55	4792.05	1323.57	0.000324582
ZV700S00002684	Dr.76196	5	57348753	57350183	0	0	0	0	0	0	AW078021	5	109.1	0	0	GSN	gelsolin (amyloidosis, Finnish type);Gelsolin (Amyloidosis, Finnish type).;gelsolin isoform a;gelsolin isoform b	0	0	0	http://www.ncbi.nlm.nih.gov/sites/entrez?db=nucest&cmd=search&term=AL721114		3692.18	719.878	1053.99	389.175	1650.21	798.419	2236.5	326.107	2812.05	1080.35	0.000324582
ZV700S00006243	Dr.4306;Dr.121997;Dr.122294	7	69844365	69844777	0	0	0	0	0	0	lfng	3	69	0	0	RAC2 /// RAC3 /// AY266362 /// RAC1 /// PDE4A /// PDE4B /// PDE4C /// PDE4D /// MGC20806	ras-related C3 botulinum toxin substrate 2 (rho family, small GTP binding protein Rac2);ras-related C3 botulinum toxin substrate 2 /// ras-related C3 botulinum toxin substrate 3 (rho family, small GTP binding protein Rac3);ras-related C3 botulinum toxin substrate 3 (rho /// Phosphodiesterase isozyme 4 (Fragment). /// ras-related C3 botulinum toxin substrate 1 (rho family, small GTP binding protei…	CLPX	Homo sapiens	ClpX caseinolytic peptidase X homolog (E. coli)	http://www.ncbi.nlm.nih.gov/UniGene/clust.cgi?ORG=Dr&CID=4306		9841.7	1836.63	10676.3	1733.45	12956.5	727.237	10267.3	2354.19	1861.83	854.313	0.000327108
ZV700S00006220	Dr.75328	17	44269882	44270067	0	0	0	fa04c02	17	97.76	0	0	0	0	0	DNCH1	dynein, cytoplasmic, heavy polypeptide 1;dynein, cytoplasmic, heavy polypeptide 1;Similar to dynein heavy chain 64C.	0	0	0	http://www.ncbi.nlm.nih.gov/UniGene/clust.cgi?ORG=Dr&CID=75328		3689.83	583.593	1665.25	499.5	1573.89	341.434	3242.98	467.434	3427.81	803.472	0.000329626
ENSDART00000057458	0	2	2119584	2123109	0	0	0	0	0	0	0	0	0	Q6PBA9_DANRE	LOC402879 protein (Fragment). [Source:Uniprot/SPTREMBL;Acc:Q6PBA9]	0	0	0	0	0	http://www.ensembl.org/Danio_rerio/transview?db=core;transcript=ENSDART00000057458		1366.09	281.505	575.764	85.7964	610.403	105.336	1060.57	306.855	629.627	289.52	0.000334157
ZV700S00000814	Dr.88136;Dr.128189;Dr.76757	10	21218387	21219277	fj83b10.x1	10	2163	0	0	0	0	0	0	0	0	CXADR	Coxsackie and adenovirus receptor protein (Fragment).;Coxsackie-adenovirus-receptor isoform CAR3/7.;Coxsackie-adenovirus-receptor isoform CAR4/7.;coxsackie virus and adenovirus receptor;coxsackie virus and adenovirus receptor	0	0	0	http://www.ncbi.nlm.nih.gov/UniGene/clust.cgi?ORG=Dr&CID=76757		2655.19	692.978	4730.68	222.963	4180.78	650.455	4329.74	595.989	3127.03	502.004	0.000334157
BI878354	0	0	0	0	0	0	0	0	0	0	0	0	0	0	0	0	0	0	0	0	http://www.ncbi.nlm.nih.gov/sites/entrez?db=nucest&cmd=search&term=BI878354		4038.07	274.96	4259	722.999	5306.22	1679.59	4581.26	542.105	8039.78	722.932	0.000341638
OTTDART00000026679	Dr.36043;Dr.76033	21	24908197	24914637	0	0	0	0	0	0	pgk1	21	101.5	pgk1	phosphoglycerate kinase 1	PGK1	Phosphoglycerete kinase 1 (EC 2.7.2.3) (Phosphoglycerate kinase).;phosphoglycerate kinase 1;phosphoglycerate kinase 1	PGK1	Homo sapiens	phosphoglycerate kinase 1	http://vega.sanger.ac.uk/Danio_rerio/transview?transcript=OTTDART00000026679&amp;db=core		15157.5	1854.9	9970.45	3536.83	8132.81	2345.1	15359.6	3074.07	6439.34	1337.5	0.000341638
TC237300	Dr.8472	23	18353664	18358303	0	0	0	fb39a12	23	232.67	caspr1	3	61.4	0	0	TNNC2	troponin C2, fast;fast skeletal muscle troponin C	0	0	0	http://compbio.dfci.harvard.edu/tgi/cgi-bin/tgi/tc_report.pl?gudb=zfish&tc=TC237300		26244.1	3618.82	39984.6	878.046	32016.3	4001.99	31694.9	4494.07	8453.29	8470.19	0.000341638
BG729101_R	Dr.83202	0	0	0	0	0	0	0	0	0	0	0	0	0	0	DDEF1	development and differentiation enhancing factor 1;DDEF1 protein.;development and differentiation enhancing factor	0	0	0	http://www.ncbi.nlm.nih.gov/sites/entrez?db=nucest&cmd=search&term=BG729101		1032.31	357.22	1859.81	476.959	2593.79	591.415	2015.17	168.485	1462.32	206.035	0.000343254
ENSDART00000074867	0	14	40117760	40196498	0	0	0	0	0	0	0	0	0	zgc:158673	zgc:158673 [Source:RefSeq_peptide;Acc:NP_001074067]	0	0	0	0	0	http://www.ensembl.org/Danio_rerio/transview?db=core;transcript=ENSDART00000074867		7550.77	1182.9	8232.56	2615.32	10567.7	749.774	8803.7	688.956	13956.8	1226.59	0.000343254
ZV700S00003989	Dr.23638	7	9747491	9747937	0	0	0	fb09h12	7	59.25	0	0	0	0	0	0	0	0	0	0	http://www.ncbi.nlm.nih.gov/UniGene/clust.cgi?ORG=Dr&CID=23638		5919.09	798.437	8840.18	2030.14	9137.43	1843.88	10030.3	2159.8	11876.9	1967.69	0.000343254
ZV700S00005935	Dr.122288	Zv7_scaffold2493	15584	16331	fj09d12.x1	6	6045	0	0	0	0	0	0	0	0	GNB1L	guanine nucleotide binding protein (G protein), beta polypeptide 1-like;guanine nucleotide binding protein (G protein), beta polypeptide 1-like;guanine nucleotide binding protein	0	0	0	http://www.ncbi.nlm.nih.gov/UniGene/clust.cgi?ORG=Dr&CID=26330		7358.25	1461.11	12702.1	1624.23	11001.8	2611.75	12225.8	1900.36	11365.5	1340.18	0.000345724
NM_001025189	0	22	23118516	23125199	fb64d12	6	4812	fb66b04	22	2627	AA566636	22	43.8	0	0	0	0	0	0	0	http://www.ncbi.nlm.nih.gov/entrez/viewer.fcgi?db=nuccore&id=68448529		19805	7240.76	11021.1	6260.52	3494.49	2222.24	8416.41	5490.85	1057.74	590.088	0.000348188
OTTDART00000027192	Dr.77370	24	12003645	12006495	0	0	0	0	0	0	0	0	0	commd3	COMM domain containing 3	COMMD3;COMMD3	PIL protein (BUP protein).;COMM domain containing 3;PIL protein (BUP protein).;COMM domain containing 3	COMMD3	Homo sapiens	COMM domain containing 3	http://vega.sanger.ac.uk/Danio_rerio/transview?transcript=OTTDART00000027192&amp;db=core		5134.71	592.579	5923.07	330.066	5979.73	774.797	4606	770.899	8352.93	828.93	0.000350207
ZV700S00006600	Dr.87618;Dr.110644;Dr.12854;Dr.108505	4	41297558	41298873	0	0	0	0	0	0	0	0	0	0	0	PTPRO	Protein tyrosine phosphatase receptor-type O truncated PTPROT.;Protein tyrosine phosphatase receptor-type O truncated PTPROT.;Similar to protein tyrosine phosphatase, receptor type, O.;protein tyrosine phosphatase, receptor type, O;receptor-type protein tyrosine phosphatase O;receptor-type protein tyrosine phosphatase O;receptor-type protein tyrosine phosphatase O;receptor-type protein tyrosine p…	0	0	0	http://www.ncbi.nlm.nih.gov/UniGene/clust.cgi?ORG=Dr&CID=108505		1176.76	124.871	1118.2	121.339	1699.59	115.042	1426.06	132.562	1791.88	214.066	0.000350207
NM_001014317	0	Zv7_NA991	112636	171740	0	0	0	0	0	0	0	0	0	0	0	0	0	DKFZp434B1231	Homo sapiens	eEF1A2 binding protein	http://www.ncbi.nlm.nih.gov/entrez/viewer.fcgi?db=nuccore&id=62122822		7447.09	1126.3	11864.9	1834.06	9095.57	1891.87	9246.83	1150.27	2672.89	652.459	0.000358429
ENSDART00000077480	0	19	34514308	34520250	0	0	0	0	0	0	0	0	0	0	0	0	0	0	0	0	http://www.ensembl.org/Danio_rerio/transview?db=core;transcript=ENSDART00000077480		21739.7	4323.13	36985.4	5719.09	35745	3980.79	21632.7	3504.61	17151.6	2203.33	0.000363294
ENSDART00000078251	0	3	42267401	42272060	0	0	0	0	0	0	0	0	0	LOC564371	0	0	0	0	0	0	http://www.ensembl.org/Danio_rerio/transview?db=core;transcript=ENSDART00000078251		1524.21	253.283	1424.48	239.141	1575.11	374.641	1532.32	272.017	3126.99	370.979	0.000363294
ENSDART00000073879	0	7	48659957	48689431	0	0	0	0	0	0	0	0	0	0	0	0	0	0	0	0	http://www.ensembl.org/Danio_rerio/transview?db=core;transcript=ENSDART00000073879		2602.82	411.947	1662.8	314.843	1617.27	78.4249	2041.38	140.151	1905.53	210.265	0.000365263
ENSDART00000080856	0	19	45918328	45920787	0	0	0	0	0	0	0	0	0	0	0	0	0	0	0	0	http://www.ensembl.org/Danio_rerio/transview?db=core;transcript=ENSDART00000080856		1726.86	361.86	1326.32	21.2137	1187.99	287.148	1107.62	123.892	623.447	142.211	0.000365263
TC259272	Dr.114661	0	0	0	0	0	0	0	0	0	AL716370	23	25.5	0	0	LSM8	LSM8 homolog, U6 small nuclear RNA associated (S. cerevisiae);LSM8 homolog, U6 small nuclear RNA associated (S. cerevisiae);U6 snRNA-associated Sm-like protein LSm8	0	0	0	http://compbio.dfci.harvard.edu/tgi/cgi-bin/tgi/tc_report.pl?gudb=zfish&tc=TC259272		3435.43	1103.82	7031.82	2089.51	7947.91	2570.45	6609.88	1314.35	8830.39	1516.05	0.000367678
BM531129	Dr.15780	0	0	0	0	0	0	0	0	0	0	0	0	0	0	SBF2	SET binding factor 2	0	0	0	http://www.ncbi.nlm.nih.gov/sites/entrez?db=nucest&cmd=search&term=BM531129		2520.72	585.591	5298.31	506.805	5101.07	1245.2	2825.77	507.913	3291.51	854.51	0.000377278
TC235121	0	0	0	0	0	0	0	0	0	0	CK027181	2	160.4	0	N/A	0	0	0	0	0	http://compbio.dfci.harvard.edu/tgi/cgi-bin/tgi/tc_report.pl?gudb=zfish&tc=TC235121		10618.8	2492.78	8243.61	2257.51	10064.5	960.466	10171.5	1157.81	20708.4	2004.61	0.000377278
TC238813	Dr.25609	0	0	0	0	0	0	0	0	0	0	0	0	0	0	SPINT1;SPINT1	HAI-1.;serine protease inhibitor, Kunitz type 1;Serine protease inhibitor, Kunitz type 1.;hepatocyte growth factor activator inhibitor 1;hepatocyte growth factor activator inhibitor 1;HAI-1.;serine protease inhibitor, Kunitz type 1;Serine protease inhibitor, Kunitz type 1.;hepatocyte growth factor activator inhibitor 1;hepatocyte growth factor activator inhibitor 1	0	0	0	http://compbio.dfci.harvard.edu/tgi/cgi-bin/tgi/tc_report.pl?gudb=zfish&tc=TC238813		3225.97	852.356	1557.26	416.977	1055.41	189.42	2282.44	796.454	1405.57	415	0.000377278
TC248464	Dr.80489	20	38636446	38636984	fe15e05.x1	20	2652	0	0	0	0	0	0	0	0	BT007089	Splicing factor, arginine/serine-rich 5.	0	0	0	http://compbio.dfci.harvard.edu/tgi/cgi-bin/tgi/tc_report.pl?gudb=zfish&tc=TC248464		7214.85	1634.03	14235.9	2149.72	13529.3	3610.45	11009.9	935.917	8317.21	973.086	0.000377278
TC251940	Dr.85875;Dr.118606	16	37921764	37926797	0	0	0	0	0	0	ctps	19	66.6	0	0	CTPS	CTP synthase;CTP synthase	0	0	0	http://compbio.dfci.harvard.edu/tgi/cgi-bin/tgi/tc_report.pl?gudb=zfish&tc=TC251940		3551.26	641.317	4965.82	515.717	5474.18	946.739	4315.52	565.624	8976.97	2517.8	0.000379663
OTTDART00000018120	0	19	8636883	8640465	0	0	0	0	0	0	evx2	9	0	evx1	even-skipped homeobox 1	0	0	0	0	0	http://vega.sanger.ac.uk/Danio_rerio/transview?transcript=OTTDART00000018120&amp;db=core		665.141	115.806	1098.06	191.623	705.7	49.0767	612.1	34.5295	1265.87	146.972	0.00038489
TC242320	0	18	32364344	32364727	0	0	0	0	0	0	0	0	0	0	N/A	0	0	0	0	0	http://compbio.dfci.harvard.edu/tgi/cgi-bin/tgi/tc_report.pl?gudb=zfish&tc=TC242320		3036.61	1098.88	7131.47	1155.78	5671.41	1474.61	5834.17	885.721	3038.83	672.423	0.00038726
ZV700S00002731	Dr.18069	Zv7_NA494	10076	10712	0	0	0	0	0	0	0	0	0	0	0	0	0	0	0	0	http://www.ncbi.nlm.nih.gov/sites/entrez?db=nucest&cmd=search&term=AL719892		1135.5	301.391	1963.08	191.928	1517.23	111.444	1588.28	213.709	1865.89	92.9946	0.000391983
ZV700S00005302	Dr.104977	5	70091531	70092151	tdsubc_1b5_t7	5	5448	fb52b04	5	5451	0	0	0	0	0	HNRPUL1	E1B-55kDa-associated protein.;Hypothetical protein.;CDNA FLJ45114 fis, clone BRAWH3034775, highly similar to Homo sapiens E1B-55kDa-associated protein 5 (E1B-AP5).;Similar to E1B-55kDa-associated protein 5.;E1B-AP5 protein.;Similar to E1B-55kDa-associated protein 5.;E1B-55kDa-associated protein 5 isoform a;E1B-55kDa-associated protein 5 isoform d;E1B-55kDa-associated protein 5 isoform b	0	0	0	http://www.ncbi.nlm.nih.gov/sites/entrez?db=nucest&cmd=search&term=AI601577		8639.33	1652.52	13152	1482.3	13111.4	1170.02	12046.4	1529.22	10764.8	1161.23	0.000391983
AL926224	0	0	0	0	0	0	0	0	0	0	0	0	0	0	0	CYP27A1 /// CYP27B1	cytochrome P450, family 27, subfamily A, polypeptide 1;cytochrome P450, family 27, subfamily A, polypeptide 1;cytochrome P450, family 27, subfamily A, /// cytochrome P450, family 27, subfamily B, polypeptide 1;cytochrome P450, family 27, subfamily B, polypeptide 1;cytochrome P450, family 27, subfamily B,	0	0	0	http://www.ncbi.nlm.nih.gov/sites/entrez?db=nucleotide&cmd=search&term=AL926224		794.651	236.473	264.598	52.7117	303.163	34.5187	464.611	30.9882	379.275	109.114	0.000393863
TC266626	Dr.137549;Dr.138849;Dr.134802;Dr.140757;Dr.121929;Dr.136030;Dr.122590;Dr.137182;Dr.121748;Dr.122025;Dr.122237;Dr.122236;Dr.123967;Dr.124607;Dr.127323;Dr.140630;Dr.126993;Dr.121397;Dr.132426;Dr.126999;Dr.119984;Dr.120084;Dr.128636;Dr.116842;Dr.121665;Dr.124031;Dr.128165;Dr.122615;Dr.127091;Dr.128555;Dr.129048;Dr.128985;Dr.132757;Dr.136061;Dr.123078;Dr.128399;Dr.127392;Dr.123971;Dr.134972;Dr.133151…	4	17732392	17732926	0	0	0	0	0	0	0	0	0	0	0	CD99L2	Hypothetical protein (Fragment).;CD99 antigen-like 2;CDNA FLJ44911 fis, clone BRAMY3009158.;Hypothetical protein.;MIC2L1 isoform E3-E4.;MIC2L1 isoform E4.;CD99L2.;Hypothetical protein (Fragment).;Similar to hypothetical protein DKFZp761H2024.;CD99 antigen-like 2 isoform E3'-E4'-E3-E4;CD99 antigen-like 2 isoform E4;CD99 antigen-like 2 isoform E3-E4	0	0	0	http://compbio.dfci.harvard.edu/tgi/cgi-bin/tgi/tc_report.pl?gudb=zfish&tc=TC266626		9104.92	1226.14	13901.4	2106.3	14080.7	1894.77	10329.7	548.453	10095.1	651.573	0.00039621
TC264027_R	0	23	33758727	33897580	0	0	0	0	0	0	hoxc3a	23	104.5	0	N/A	0	0	0	0	0	http://compbio.dfci.harvard.edu/tgi/cgi-bin/tgi/tc_report.pl?gudb=zfish&tc=TC264027		744.752	87.9796	1149.86	118.532	1053.41	80.5098	828.196	8.51676	529.834	78.4402	0.000398552
NM_001012369	0	Zv7_NA1288	58581	59407	0	0	0	0	0	0	ext1c	19	126.9	0	0	0	0	EXT1	Homo sapiens	exostoses (multiple) 1	http://www.ncbi.nlm.nih.gov/entrez/viewer.fcgi?db=nuccore&id=117606176		2937.15	110.939	2867.72	478.505	3282.77	74.9334	2951.78	312.096	1589.68	228.77	0.000408858
OTTDART00000027545	Dr.104779;Dr.4740	2	21777069	21787818	fj22d03.x1	2	2766	0	0	0	0	0	0	zgc:136930	novel keratin family protein (zgc:136930)	KRT8	keratin 8;Keratin 8.;KRT8 protein (Fragment).;KRT8 protein.;keratin 8	0	0	0	http://vega.sanger.ac.uk/Danio_rerio/transview?transcript=OTTDART00000027545&amp;db=core		9105.53	1774.56	5135.82	535.421	5229.65	640.642	13845.7	2220.01	4848.29	2081.28	0.000408858
TC238408	Dr.7330	0	0	0	0	0	0	0	0	0	0	0	0	0	0	CDCP1	Hypothetical protein FLJ22969 (NCSG135).;Hypothetical protein FLJ13772.;Hypothetical protein FLJ22534 (Fragment).;Similar to hypothetical protein FLJ22969.;CUB domain-containing protein 1 isoform 1;CUB domain-containing protein 1 isoform 2	0	0	0	http://compbio.dfci.harvard.edu/tgi/cgi-bin/tgi/tc_report.pl?gudb=zfish&tc=TC238408		3996.54	930.164	2129.96	534.882	1835.82	431.154	2848.47	634.637	1913.85	585.689	0.000410674
ZV700S00005188	Dr.83609;Dr.77885	25	24747760	24748307	0	0	0	0	0	0	AL728694	10	5.1	0	0	FNBP4	formin binding protein 4;Hypothetical protein FLJ12925.;Hypothetical protein (Fragment).;Similar to formin binding protein 4.;formin binding protein 4	0	0	0	http://www.ncbi.nlm.nih.gov/sites/entrez?db=nucest&cmd=search&term=AW171026		4768.98	1747.51	10102.7	2178.26	9174.4	1809.6	7996.34	792.674	7551.72	510.805	0.000410674
ZV700S00001281	Dr.76023;Dr.114588	3	52940464	52941285	hbaa1	0	0	0	0	0	0	0	0	0	0	HBA1	hemoglobin, alpha 1;alpha 1 globin	0	0	0	http://www.ncbi.nlm.nih.gov/UniGene/clust.cgi?ORG=Dr&CID=76023		51319.2	9334.48	42109	16451.6	27641.1	8746.16	40732.6	4095.54	10285	5970.43	0.000412984
ZV700S00006049	Dr.77018	12	25109289	25109950	fj68h08.x1	12	21	0	0	0	foxk2	12	2.5	0	0	FOXK2	Interleukin enhancer-binding factor 1 (Cellular transcription factor ILF-1).;forkhead box K2 isoform 3;forkhead box K2 isoform 1;forkhead box K2 isoform 2	0	0	0	http://www.ncbi.nlm.nih.gov/UniGene/clust.cgi?ORG=Dr&CID=77018		5176.91	859.411	8950.07	2167.1	7511.32	1161.03	8782.36	447.594	8410.89	1635.65	0.000415288
ENSDART00000056927	0	13	46993787	47025215	2822f11	0	0	0	0	0	0	0	0	EGLN1 (2 of 2)	Egl nine homolog 1 (EC 1.14.11.-) (Hypoxia-inducible factor prolyl hydroxylase 2) (HIF-prolyl hydroxylase 2) (HIF-PH2) (HPH-2) (Prolyl hydroxylase domain-containing protein 2) (PHD2) (SM-20). [Source:Uniprot/SWISSPROT;Acc:Q9GZT9]	0	0	0	0	0	http://www.ensembl.org/Danio_rerio/transview?db=core;transcript=ENSDART00000056927		697.795	188.071	1018.63	163.848	801.377	218.187	1261.03	299.928	1991.62	454.318	0.000419372
NM_001077392	0	3	11632258	11636340	0	0	0	0	0	0	0	0	0	0	0	0	0	0	0	0	http://www.ncbi.nlm.nih.gov/entrez/viewer.fcgi?db=nuccore&id=116517277		330.07	35.8855	550.076	53.0885	468.002	34.7335	405.183	74.1868	648.344	69.1265	0.000419372
ZV700S00000346	Dr.137549;Dr.138849;Dr.134802;Dr.140757;Dr.121929;Dr.136030;Dr.122590;Dr.137182;Dr.121748;Dr.122025;Dr.122237;Dr.122236;Dr.123967;Dr.124607;Dr.127323;Dr.140630;Dr.126993;Dr.121397;Dr.132426;Dr.126999;Dr.119984;Dr.120084;Dr.128636;Dr.116842;Dr.121665;Dr.124031;Dr.128165;Dr.122615;Dr.127091;Dr.128555;Dr.129048;Dr.128985;Dr.132757;Dr.136061;Dr.123078;Dr.128399;Dr.127392;Dr.123971;Dr.134972;Dr.133151…	4	17732394	17732857	0	0	0	0	0	0	0	0	0	0	0	CD99L2	Hypothetical protein (Fragment).;CD99 antigen-like 2;CDNA FLJ44911 fis, clone BRAMY3009158.;Hypothetical protein.;MIC2L1 isoform E3-E4.;MIC2L1 isoform E4.;CD99L2.;Hypothetical protein (Fragment).;Similar to hypothetical protein DKFZp761H2024.;CD99 antigen-like 2 isoform E3'-E4'-E3-E4;CD99 antigen-like 2 isoform E4;CD99 antigen-like 2 isoform E3-E4	0	0	0	http://www.ncbi.nlm.nih.gov/UniGene/clust.cgi?ORG=Dr&CID=75649		5395.43	1009.84	8376.27	883.844	8363.33	1288.73	7038.29	564.449	7149.41	711.018	0.000419372
NM_203478	0	Zv7_NA747	17280	17762	RTN4RHS	0	0	0	0	0	0	0	0	0	0	0	0	0	0	0	http://www.ncbi.nlm.nih.gov/entrez/viewer.fcgi?db=nuccore&id=45120093		1170.17	296.722	2087.04	418.634	2156.09	92.4969	1623.43	243.642	2569.27	681.447	0.000421657
ZV700S00002625	Dr.117148	12	8717053	8718860	wz11862.1.exp	12	1544	0	0	0	0	0	0	0	0	EEF2K	Elongation factor 2 kinase (EC 2.7.1.-) (eEF-2 kinase) (eEF-2K) (Calcium/calmodulin-dependent eukaryotic elongation factor-2 kinase).;elongation factor-2 kinase	0	0	0	http://www.ncbi.nlm.nih.gov/sites/entrez?db=nucest&cmd=search&term=AI626534		4743.03	932.264	3442.37	398.34	2832.84	815.278	2608.06	54.6118	2659.63	693.343	0.000423937
ZV700S00004624	Dr.106096;Dr.131922;Dr.75633;Dr.140296	Zv7_NA711	53126	60400	fc61h01	21	416	0	0	0	hnrpab	14	40.5	0	0	HNRPAB	heterogeneous nuclear ribonucleoprotein A/B;heterogeneous nuclear ribonucleoprotein A/B;heterogeneous nuclear ribonucleoprotein AB;heterogeneous nuclear ribonucleoprotein AB	0	0	0	http://www.ncbi.nlm.nih.gov/UniGene/clust.cgi?ORG=Dr&CID=75633		16414.9	2531.71	25738	3740.17	23758.5	1352.07	21540.3	912.005	17546.4	3142.53	0.000428997
ENSDART00000102784	0	3	34832151	34855945	0	0	0	0	0	0	0	0	0	0	0	0	0	0	0	0	http://www.ensembl.org/Danio_rerio/transview?db=core;transcript=ENSDART00000102784		3119.75	368.694	1959.24	381.124	1346.13	238.263	2774.47	700.531	2907.18	217.922	0.000430743
TC253845	Dr.14674	0	0	0	z1703	2	5045	jarid1b	11	244.45	0	0	0	0	0	JARID1A	Similar to retinoblastoma binding protein 2 (Hypothetical protein) (Fragment).;Retinoblastoma-binding protein 2 (RBBP-2).;JARID1A protein.	0	0	0	http://compbio.dfci.harvard.edu/tgi/cgi-bin/tgi/tc_report.pl?gudb=zfish&tc=TC253845		2449.65	256.305	1356.08	177.715	1886.27	275.868	1971.15	107.165	2220.03	319.075	0.000430743
ENSDART00000083641	0	13	35544003	35565647	0	0	0	0	0	0	0	0	0	LOC566435	0	0	0	0	0	0	http://www.ensembl.org/Danio_rerio/transview?db=core;transcript=ENSDART00000083641		2717.35	329.263	1803.17	308.947	1777.54	209.34	2730.99	398.519	1661.77	273.116	0.000432481
OTTDART00000026623	0	23	424576	428188	0	0	0	0	0	0	0	0	0	mip2	major intrinsic protein of lens fiber 2	0	0	CG7777	Drosophila melanogaster	CG7777	http://vega.sanger.ac.uk/Danio_rerio/transview?transcript=OTTDART00000026623&amp;db=core		5945.51	1196.46	1896.68	1293.07	1978.74	1116.46	3453.05	838.157	6909.98	1607.56	0.000432481
ENSDART00000074189	0	2	46785714	46796467	0	0	0	0	0	0	0	0	0	LOC558514	0	0	0	0	0	0	http://www.ensembl.org/Danio_rerio/transview?db=core;transcript=ENSDART00000074189		1528	215.028	1722.26	198.898	1491.28	95.7924	1609.36	302.877	3108.47	557.78	0.000434211
ENSDART00000086915	0	17	29254685	29272187	0	0	0	0	0	0	0	0	0	A3KP72_DANRE	Hypothetical protein (Fragment). [Source:Uniprot/SPTREMBL;Acc:A3KP72]	0	0	0	0	0	http://www.ensembl.org/Danio_rerio/transview?db=core;transcript=ENSDART00000086915		10501.5	1565.69	8502.14	2303.7	6383.75	669.368	10082	2524.35	3330.6	194.027	0.000434211
NM_001003742	0	8	32602452	32612721	fb58f02	5	316	0	0	0	0	0	0	0	0	0	0	HPD	Homo sapiens	4-hydroxyphenylpyruvate dioxygenase	http://www.ncbi.nlm.nih.gov/entrez/viewer.fcgi?db=nuccore&id=51230598		1174.49	179.894	587.457	229.31	622.183	35.1921	1114.7	150.504	553.626	235.205	0.000436454
ENSDART00000051914	0	19	44749815	44752894	0	0	0	0	0	0	0	0	0	LOC571099	0	0	0	0	0	0	http://www.ensembl.org/Danio_rerio/transview?db=core;transcript=ENSDART00000051914		4318.58	556.687	1772.31	656.997	2059.62	496.026	3823.46	557.68	3927.73	1074.3	0.000438168
ENSDART00000057710	0	13	22037851	22039952	0	0	0	0	0	0	0	0	0	CCDC85A (1 of 2)	Coiled-coil domain-containing protein 85A. [Source:Uniprot/SWISSPROT;Acc:Q96PX6]	0	0	0	0	0	http://www.ensembl.org/Danio_rerio/transview?db=core;transcript=ENSDART00000057710		1924.63	556.648	1968.87	619.833	2329.88	155.166	2106.74	81.8687	4173.72	220.553	0.000438168
AY166826.1_R	Dr.133468	0	0	0	0	0	0	0	0	0	0	0	0	0	0	MTNR1B	melatonin receptor 1B;melatonin receptor 1B	0	0	0	http://www.ncbi.nlm.nih.gov/sites/entrez?db=gene&cmd=search&term=AY166826.1		282.573	54.1387	327.498	4.61366	388.47	34.304	348.032	35.4226	685.769	95.9173	0.000448656
NM_001006040	0	22	24700648	24705802	0	0	0	0	0	0	0	0	0	0	0	0	0	HSPB7	Homo sapiens	heat shock 27kDa protein family, member 7 (cardiovascular)	http://www.ncbi.nlm.nih.gov/entrez/viewer.fcgi?db=nuccore&id=54400581		1036.94	291.758	564.307	211.472	403.764	17.3989	742.463	43.1633	307.548	50.7784	0.000455911
TC240874	Dr.84573	21	34418573	34419310	0	0	0	0	0	0	0	0	0	0	0	CCNI	cyclin I;cyclin I	0	0	0	http://compbio.dfci.harvard.edu/tgi/cgi-bin/tgi/tc_report.pl?gudb=zfish&tc=TC240874		1443.99	464.737	1644.42	527.432	4586.5	1191.93	2257.19	531.847	2095.13	350.153	0.000462234
NM_212752	0	21	10165504	10341384	0	0	0	0	0	0	0	0	0	0	0	0	0	GRIA4	Homo sapiens	glutamate receptor, ionotrophic, AMPA 4	http://www.ncbi.nlm.nih.gov/entrez/viewer.fcgi?db=nuccore&id=47086544		755.983	218.941	1175.37	182.749	1566.93	500.478	1746.98	157.405	1724.79	436.008	0.000475399
TC241909	0	21	673201	673989	0	0	0	0	0	0	AI641609	21	12.4	0	N/A	0	0	0	0	0	http://compbio.dfci.harvard.edu/tgi/cgi-bin/tgi/tc_report.pl?gudb=zfish&tc=TC241909		8844.16	894.963	12662.6	2370.85	11901	1252.91	11012.3	733.174	12308.4	730.61	0.000478832
ZV700S00000986	Dr.75427	2	22274897	22280825	0	0	0	0	0	0	sr140	2	68.7	0	0	BC006474	Hypothetical protein (Fragment).	0	0	0	http://www.ncbi.nlm.nih.gov/sites/entrez?db=nucest&cmd=search&term=BI671120		15436.9	2384.9	21526.3	2367.66	21708.4	2455.07	19086.2	1136.27	21078.7	1956.67	0.000478832
OTTDART00000027230	0	2	4211728	4231830	0	0	0	fb40a08	24	127	anxa13	24	19.9	zgc:112421	novel protein (zgc:112421)	0	0	ANXA13	Homo sapiens	annexin A13	http://vega.sanger.ac.uk/Danio_rerio/transview?transcript=OTTDART00000027230&amp;db=core		864.55	236.43	1823.87	447.06	1294.36	342.925	2051.23	507.132	1925.91	346.425	0.000487376
TC240298	Dr.11816	16	43883537	43894056	fb14a02.u1	0	0	fk84c04	12	173.95	0	0	0	0	0	UPK1A	uroplakin 1A;Hypothetical protein.;uroplakin 1A;uroplakin 1A	0	0	0	http://compbio.dfci.harvard.edu/tgi/cgi-bin/tgi/tc_report.pl?gudb=zfish&tc=TC240298		6169.66	1713.44	1112.39	354.487	1389.16	601.882	5204.41	2019.17	2029.91	2244.38	0.000504998
ZV700S00003941	Dr.27155;Dr.123423	10	18937528	18938163	fj61c06.x1	10	3873	0	0	0	0	0	0	0	0	VAMP2	Vesicle-associated membrane protein 2 (Hypothetical protein) (Synaptobrevin 2).;vesicle-associated membrane protein 2 (synaptobrevin 2);Vesicle-associated membrane protein 2 (Hypothetical protein) (Synaptobrevin 2).;Hypothetical protein DKFZp586L1323.	0	0	0	http://www.ncbi.nlm.nih.gov/UniGene/clust.cgi?ORG=Dr&CID=27155		13679.2	2778.24	22183	4697.25	23338	5638.52	18922.5	579.171	23377.1	393.184	0.000508945
NM_001025534	0	3	52963062	53042227	wz11243.1.exp	0	0	0	0	0	0	0	0	0	0	0	0	0	0	0	http://www.ncbi.nlm.nih.gov/entrez/viewer.fcgi?db=nuccore&id=70887714		2720.51	443.213	2738.3	171.529	2198.94	329.858	2122.78	352.135	1016.76	257.187	0.000531039
OTTDART00000029272	0	21	4124580	4135773	0	0	0	0	0	0	0	0	0	stxbp1	novel protein similar to H.sapiens STXBP1, syntaxin binding protein 1 (STXBP1, zgc:114171)	0	0	STXBP1	Homo sapiens	syntaxin binding protein 1	http://vega.sanger.ac.uk/Danio_rerio/transview?transcript=OTTDART00000029272&amp;db=core		5618.81	1839.72	7669.04	829.934	9037.38	1623.06	8689.29	1070.01	11903.5	1908.66	0.000534947
OTTDART00000024918	Dr.75178;Dr.75866;Dr.96472;Dr.47556;Dr.75062;Dr.77354;Dr.75615;Dr.121594;Dr.105567;Dr.114076;Dr.122555	2	36995817	37024945	0	0	0	0	0	0	eef1d	20	134.1	eef1d	elongation factor-1, delta	EEF1D	Hypothetical protein (Eukaryotic translation elongation factor 1 delta) (Guanine nucleotide exchange protein).;eukaryotic translation elongation factor 1 delta (guanine nucleotide exchange protein);Hypothetical protein FLJ20897.;Hypothetical protein (Fragment).;eukaryotic translation elongation factor 1 delta (guanine nucleotide exchange protein);EEF1D protein.;eukaryotic translation elongation f…	0	0	0	http://vega.sanger.ac.uk/Danio_rerio/transview?transcript=OTTDART00000024918&amp;db=core		26613.9	2317.04	35221.7	2414.94	32571.7	3970.63	30678.1	1084.85	34150.9	3298.28	0.000542736
OTTDART00000030180	Dr.43229	5	19696042	19704846	fj08f02.x1	5	2700	fb14e03	5	161.99	AW203087	5	49.3	zgc:110331	novel protein similar to human and mouse iron-sulfur cluster scaffold homolog (E. coli) (ISCU, zgc:110331)	BC061903	Hypothetical protein.	ATISU3/ISU3	Arabidopsis thaliana	ATISU3/ISU3 (IscU-like 3); structural molecule	http://vega.sanger.ac.uk/Danio_rerio/transview?transcript=OTTDART00000030180&amp;db=core		3307.54	327.554	3060.8	215.747	3895.1	640.808	4010.12	531.171	5400.85	497.111	0.000542736
NM_001079972	0	22	36049640	36083834	0	0	0	fd05a07	22	266.66	0	0	0	0	0	0	0	0	0	0	http://www.ncbi.nlm.nih.gov/entrez/viewer.fcgi?db=nuccore&id=121582345		3593.42	534.446	2864.34	464.332	4119.67	759.918	3048.24	316.368	6066.85	360.088	0.000545975
ZV700S00002826	Dr.18289	12	46181793	46189996	Erter	0	0	0	0	0	ndr2	12	103.5	0	0	C6orf125	chromosome 6 open reading frame 125;hypothetical protein LOC84300	0	0	0	http://www.ncbi.nlm.nih.gov/UniGene/clust.cgi?ORG=Dr&CID=18289		1143.12	440.402	1549.06	310.9	1812.08	361.663	1034.2	413.38	3001.39	283.037	0.000545975
BI897382	Dr.133221	0	0	0	0	0	0	0	0	0	erbb3a	6	25.5	0	0	ACAS2	Hypothetical protein FLJ12546.;Hypothetical protein FLJ34962.;Hypothetical protein.;acetyl-Coenzyme A synthetase 2 (ADP forming);acetyl-CoA synthetase 2 isoform a;acetyl-CoA synthetase 2 isoform b	0	0	0	http://www.ncbi.nlm.nih.gov/sites/entrez?db=nucest&cmd=search&term=BI897382		3060.79	587.487	2091.44	496.96	2043.33	762.282	1707.4	541.655	986.945	37.0318	0.000563364
OTTDART00000019414	0	5	10886916	10910923	wz10948.1.exp	5	3680	0	0	0	atp6v0a1	3	33.7	si:ch211-106a19.2	novel protein similar to vertebrate ATPase, H+ transporting, lysosomal V0 subunit a isoform 2 (ATP6V0A2)	0	0	0	0	0	http://vega.sanger.ac.uk/Danio_rerio/transview?transcript=OTTDART00000019414&amp;db=core		1719.56	200.472	1478.26	69.4386	1067.79	443.616	1112.67	179.038	874.597	60.9436	0.000566544
OTTDART00000024451	Dr.32297;Dr.122148	2	18584466	18592491	GA86T7	2	1752	cahz	2	76.6	0	0	0	cahz	carbonic anhydrase	CA2 /// CA1	carbonic anhydrase II;carbonic anhydrase II /// carbonic anhydrase I;carbonic anhydrase I	CA2	Homo sapiens	carbonic anhydrase II	http://vega.sanger.ac.uk/Danio_rerio/transview?transcript=OTTDART00000024451&amp;db=core		7060.04	1163.66	5870.94	1028.06	5037.3	525.394	5289.77	301.2	3677.57	513.661	0.000566544
TC238347_R	Dr.122006;Dr.75271	11	20785511	20789470	fc67d01.x1	11	1725	id:ibd2007	11	235.7	0	0	0	0	0	DYRK2;DYRK2	Hypothetical protein.;dual-specificity tyrosine-(Y)-phosphorylation regulated kinase 2;dual-specificity tyrosine-(Y)-phosphorylation;dual-specificity tyrosine-(Y)-phosphorylation;Hypothetical protein.;dual-specificity tyrosine-(Y)-phosphorylation regulated kinase 2;dual-specificity tyrosine-(Y)-phosphorylation;dual-specificity tyrosine-(Y)-phosphorylation	0	0	0	http://compbio.dfci.harvard.edu/tgi/cgi-bin/tgi/tc_report.pl?gudb=zfish&tc=TC238347		5698.55	953.414	3990.69	562.78	3550.91	752.567	4030.37	418.043	3600.04	601.54	0.000574865
OTTDART00000014152	0	22	499283	500118	0	0	0	0	0	0	BC078257	17	113.6	si:ch211-255f4.8	novel protein	0	0	0	0	0	http://vega.sanger.ac.uk/Danio_rerio/transview?transcript=OTTDART00000014152&amp;db=core		17417	1215.8	21199.3	2071.83	18402.1	1697.55	19597.4	1422.96	23186.2	880.377	0.000578007
TC252970	0	23	21523349	21524174	0	0	0	0	0	0	0	0	0	0	N/A	0	0	0	0	0	http://compbio.dfci.harvard.edu/tgi/cgi-bin/tgi/tc_report.pl?gudb=zfish&tc=TC252970		1639.18	541.083	3971.66	1354.19	3910.85	569.015	2594.26	220.314	2611.23	411.248	0.000578007
TC246769	Dr.14134	0	0	0	0	0	0	0	0	0	0	0	0	0	0	SYT3 /// SHANK3 /// SHANK2 /// SHANK1	synaptotagmin III;synaptotagmin 3 /// SH3 and multiple ankyrin repeat domains 3 /// SH3 and multiple ankyrin repeat domains 2;SH3 and multiple ankyrin repeat domains 2 /// SH3 and multiple ankyrin repeat domains 1;SH3 and multiple ankyrin repeat domains 1;SH3 and multiple ankyrin repeat domains 1	0	0	0	http://compbio.dfci.harvard.edu/tgi/cgi-bin/tgi/tc_report.pl?gudb=zfish&tc=TC246769		5055.05	1128.41	7312.09	1885.71	9079.03	2119.7	8152.07	1096.03	9527.65	798.092	0.000586286
OTTDART00000012327	Dr.7927	4	14395567	14397801	0	0	0	0	0	0	0	0	0	si:ch211-234f20.3	novel protein containing two notch (DSL) domains and an EF hand domain.	MGC4170	Hypothetical protein KIAA1208 (Fragment).;Hypothetical protein FLJ10959.;Hypothetical protein FLJ31575 (Fragment).;Hypothetical protein (Fragment).;Hypothetical protein.;Similar to v-maf musculoaponeurotic fibrosarcoma oncogene family, protein B (Avian) (Fragment).;hypothetical protein LOC79158	GNPTAB	Homo sapiens	N-acetylglucosamine-1-phosphate transferase, alpha and beta subunits	http://vega.sanger.ac.uk/Danio_rerio/transview?transcript=OTTDART00000012327&amp;db=core		9822.82	3105.74	14856.5	928.352	16013.3	1414.72	11542	2258.45	2209.1	147.24	0.000589391
OTTDART00000026494	0	14	19940423	19941622	0	0	0	0	0	0	0	0	0	fgf20b	fibroblast growth factor 20b	0	0	0	0	0	http://vega.sanger.ac.uk/Danio_rerio/transview?transcript=OTTDART00000026494&amp;db=core		753.82	205.836	1288.36	280.124	844.366	140.206	788.095	59.8934	2409.25	702.232	0.000589391
ENSDART00000078228	0	8	24680938	24699583	0	0	0	0	0	0	0	0	0	LOC100005108	0	0	0	0	0	0	http://www.ensembl.org/Danio_rerio/transview?db=core;transcript=ENSDART00000078228		4022.09	887.505	2576.72	1166.48	1390.84	348.218	2154.58	638.718	2146.56	410.275	0.000593168
ENSDART00000091416	0	23	9349671	9493759	0	0	0	0	0	0	0	0	0	LOC794829	0	0	0	0	0	0	http://www.ensembl.org/Danio_rerio/transview?db=core;transcript=ENSDART00000091416		1026.52	213.195	1278.3	84.4204	1520.52	156.942	1020.39	86.8204	2010.47	347.64	0.000596246
TC242539	Dr.132851;Dr.122646;Dr.128906	10	28113795	28114569	fj53h01.x1	10	2728	0	0	0	AI105810	18	106	0	0	MAP6 /// BC063860	microtubule-associated protein 6;Hypothetical protein FLJ41346.;microtubule-associated protein 6 isoform 1;microtubule-associated protein 6 isoform 2 /// Hypothetical protein FLJ41346.	0	0	0	http://compbio.dfci.harvard.edu/tgi/cgi-bin/tgi/tc_report.pl?gudb=zfish&tc=TC242539		1481.64	384.898	2435.25	423.228	2859.21	585.047	2151.07	132.014	3190.73	775.597	0.000596246
ZV700S00004948	Dr.77347	23	25310479	25310899	0	0	0	fb74c11	23	313.56	0	0	0	0	0	AB040881	Hypothetical protein FLJ13122.	0	0	0	http://www.ncbi.nlm.nih.gov/UniGene/clust.cgi?ORG=Dr&CID=77347		1939.68	692.625	4175.45	1223.18	4786.4	1232.91	3952.65	524.611	3812.03	865.387	0.000600002
ZV700S00003156	Dr.81699	7	55833722	55834243	0	0	0	0	0	0	0	0	0	0	0	SENP8	Sentrin-specific protease 8 (EC 3.4.22.-) (Sentrin/SUMO-specific protease SENP8) (Cysteine protease FKSG8) (Protease, cysteine 2).;SUMO/sentrin specific protease family member 8	SENP8	Homo sapiens	SUMO/sentrin specific peptidase family member 8	http://www.ncbi.nlm.nih.gov/UniGene/clust.cgi?ORG=Dr&CID=81699		1202.46	201.595	1411.99	412.694	918.313	143.284	1210.37	215.074	2592.79	341.26	0.000603749
OTTDART00000030458	0	19	6503918	6506973	0	0	0	0	0	0	0	0	0	zgc:77592	novel protein similar to vertebrate tropomyosin 1 (alpha) (TPM1, zgc:77592)	0	0	LOC458000	Pan troglodytes	similar to tropomyosin 3, gamma	http://vega.sanger.ac.uk/Danio_rerio/transview?transcript=OTTDART00000030458&amp;db=core		12759.9	1948.35	7990.22	3019.37	8211.71	1822.66	9557.37	1995.34	4094.49	2743.31	0.000614939
ZV700S00000523	Dr.107753;Dr.141155	23	16418310	16424046	0	0	0	0	0	0	0	0	0	0	0	SEPHS2	selenophosphate synthetase 2;Hypothetical protein FLJ34684.;Hypothetical protein FLJ36570.;selenophosphate synthetase 2	0	0	0	http://www.ncbi.nlm.nih.gov/UniGene/clust.cgi?ORG=Dr&CID=107753		2254.14	353.768	1122.03	250.505	1064.18	269.622	2136.2	390.634	1720.68	311.981	0.000614939
ZV700S00005552	Dr.5234	7	18515814	18516356	fc35a10.x1	7	2670	0	0	0	0	0	0	0	0	SOX6	SRY (sex determining region Y)-box 6;SRY (sex determining region Y)-box 6;SRY (sex determining region Y)-box 6;SRY (sex determining region Y)-box 6;SRY (sex determining region Y)-box 6;SRY (sex determining region Y)-box 6 isoform 1	0	0	0	http://www.ncbi.nlm.nih.gov/UniGene/clust.cgi?ORG=Dr&CID=105964		5228.86	1020.28	10255.1	2523.04	8825.87	1706.91	6591.33	482.839	2333.03	544.303	0.000614939
ENSDART00000076086	0	23	46301659	46310366	0	0	0	0	0	0	0	0	0	CYP17A1	Cytochrome P450 17A1 (EC 1.14.99.9) (CYPXVII) (P450-C17) (P450c17) (Steroid 17-alpha-monooxygenase) (Steroid 17-alpha-hydroxylase/17,20 lyase). [Source:Uniprot/SWISSPROT;Acc:P05093]	0	0	0	0	0	http://www.ensembl.org/Danio_rerio/transview?db=core;transcript=ENSDART00000076086		1159.96	249.079	1735.66	174.51	1231.48	347.133	1022.41	259.609	2804.74	577.805	0.000623071
ENSDART00000029762	0	Zv7_NA1005	1365	18645	0	0	0	0	0	0	rtk8	23	125.7	0	0	0	0	0	0	0	http://www.ensembl.org/Danio_rerio/transview?db=core;transcript=ENSDART00000029762		2385.1	567.446	1194.47	260.419	1256.68	75.7463	1428.29	92.2438	1837.36	197.026	0.000624621
ENSDART00000066623	0	24	28144932	28162701	0	0	0	0	0	0	0	0	0	st8sia3	Alpha-2,8-sialyltransferase ST8Sia III (EC 2.4.99.8) (Fragment). [Source:Uniprot/SPTREMBL;Acc:Q6KC05]	0	0	0	0	0	http://www.ensembl.org/Danio_rerio/transview?db=core;transcript=ENSDART00000066623		459.503	90.7024	449.16	113.953	557.047	101.702	503.286	17.6722	1033.15	101.595	0.000624621
ENSDART00000091692	0	16	9695634	9716656	0	0	0	0	0	0	0	0	0	A2VCY5_DANRE	Hypothetical protein (Fragment). [Source:Uniprot/SPTREMBL;Acc:A2VCY5]	0	0	0	0	0	http://www.ensembl.org/Danio_rerio/transview?db=core;transcript=ENSDART00000091692		1730.54	630.726	1852.55	584.905	2126.93	228.186	3318.07	641.562	4789.81	1097.28	0.000624621
TC250647	Dr.9125;Dr.113833	2	10331203	10333166	0	0	0	0	0	0	0	0	0	0	0	SYT11	synaptotagmin XI;Hypothetical protein KIAA0080 (Fragment).;synaptotagmin 12	0	0	0	http://compbio.dfci.harvard.edu/tgi/cgi-bin/tgi/tc_report.pl?gudb=zfish&tc=TC250647		2468.3	957.959	3568.93	707.93	4765.47	1469.12	4654.3	628.944	5814.7	611.802	0.000624621
OTTDART00000012520	Dr.140924;Dr.114101;Dr.79754;Dr.123384;Dr.75945;Dr.125416;Dr.133720;Dr.85543;Dr.140800;Dr.120637;Dr.27077	24	26240167	26241639	0	0	0	0	0	0	crp	24	97.7	si:ch211-234p6.12	novel pentaxin family domain containing protein	CRP	C-reactive protein, pentraxin-related;C-reactive protein, pentraxin-related;C-reactive protein, pentraxin-related	RPL12	Homo sapiens	ribosomal protein L12	http://vega.sanger.ac.uk/Danio_rerio/transview?transcript=OTTDART00000012520&amp;db=core		43825.9	8731.47	29173.3	2181	33370.9	5270.08	28494.8	3853.58	25015.9	570.963	0.000631974
ZV700S00002361	Dr.17061	24	13456390	13457952	0	0	0	0	0	0	0	0	0	0	0	CSTB /// BT007040	cystatin B (stefin B);cystatin B (stefin B);cystatin B /// Cystatin B (Stefin B).	0	0	0	http://www.ncbi.nlm.nih.gov/sites/entrez?db=nucest&cmd=search&term=BM026647		140.743	30.0699	2233.6	3634.87	786.671	932.995	1388.57	1192.04	7986.97	1440.17	0.000631974
ENSDART00000050325	0	10	17528839	17562971	trp7-B	0	0	0	0	0	0	0	0	LOC567566	0	0	0	0	0	0	http://www.ensembl.org/Danio_rerio/transview?db=core;transcript=ENSDART00000050325		578.08	168.706	856.841	78.382	641.678	89.0923	623.728	81.2342	1460.03	284.996	0.000635638
ENSDART00000091550	0	2	3739305	3767185	0	0	0	0	0	0	0	0	0	LOC569242	0	0	0	0	0	0	http://www.ensembl.org/Danio_rerio/transview?db=core;transcript=ENSDART00000091550		4444.36	635.925	2942.36	581.4	3339.4	618.429	3855.92	594.285	2060.15	542.614	0.000639294
ENSDART00000098926	0	7	43235582	43237164	0	0	0	0	0	0	0	0	0	LOC100004554	0	0	0	0	0	0	http://www.ensembl.org/Danio_rerio/transview?db=core;transcript=ENSDART00000098926		1291.81	172.484	842.206	221.996	589.483	55.3894	1001.21	240.858	897.502	84.9746	0.000647315
AL913284_R	0	0	0	0	0	0	0	0	0	0	0	0	0	0	0	0	0	0	0	0	http://www.ncbi.nlm.nih.gov/sites/entrez?db=nucleotide&cmd=search&term=AL913284		8840.01	634.599	10397.2	343.345	11308.7	1012.08	8330.7	426.549	7376.22	603.655	0.000654575
OTTDART00000028467	0	8	11109731	11129403	0	0	0	0	0	0	AI106036	8	56.6	zgc:103442	novel protein (zgc:103442)	0	0	0	0	0	http://vega.sanger.ac.uk/Danio_rerio/transview?transcript=OTTDART00000028467&amp;db=core		2539.26	447.896	4176.51	144.896	3970.49	567.323	3194.2	636.228	2948.48	207.534	0.000654575
OTTDART00000026069	Dr.75513;Dr.134843	13	17379686	17388664	0	0	0	fc15g12	5	1715	0	0	0	ap3m1	adaptor-related protein complex 3, mu 1 subunit	AP3M1	Hypothetical protein (Fragment).;adaptor-related protein complex 3, mu 1 subunit;adaptor-related protein complex 3, mu 1 subunit	AP3M1	Homo sapiens	adaptor-related protein complex 3, mu 1 subunit	http://vega.sanger.ac.uk/Danio_rerio/transview?transcript=OTTDART00000026069&amp;db=core		1929.41	404.959	1129.94	174.39	905.111	135.076	1683.95	133.766	1092.3	303.554	0.000658192
ZV700S00004128	Dr.122270;Dr.87082;Dr.116122;Dr.46344;Dr.104705;Dr.81316;Dr.123616;Dr.81750;Dr.104833;Dr.123386;Dr.106050;Dr.105692;Dr.121940;Dr.76851	25	5041641	5050342	fj33b02.x1	25	1041	0	0	0	mdkb	25	17.2	0	0	HMGB2	High-mobility group (Nonhistone chromosomal) protein 2.;high-mobility group box 2;high-mobility group box 2	0	0	0	http://www.ncbi.nlm.nih.gov/UniGene/clust.cgi?ORG=Dr&CID=104705		5463.4	2152.06	7168.59	194.127	9918.76	1529.98	8850	1011.41	10357.4	376.577	0.000679218
BQ092541_R	Dr.86486	0	0	0	0	0	0	0	0	0	0	0	0	0	0	MDS028	Hypothetical protein.;Uncharacterized hematopoietic stem/progenitor cells protein MDS028.;Hypothetical protein FLJ14577.;Uncharacterized hematopoietic stem/progenitor cells protein MDS028.;hypothetical protein LOC55846	0	0	0	http://www.ncbi.nlm.nih.gov/sites/entrez?db=nucest&cmd=search&term=BQ092541		2166.99	223.658	2306.63	274.125	2009.55	190.646	1936.45	139.581	3279.12	168.292	0.000693495
NM_001080639	0	2	29007694	29120836	0	0	0	0	0	0	0	0	0	0	0	0	0	0	0	0	http://www.ncbi.nlm.nih.gov/entrez/viewer.fcgi?db=nuccore&id=123708034		1057.9	211.275	827.921	138.149	1168.32	110.082	1398.1	171.711	1908.41	101.593	0.000693495
TC242692	Dr.12016	25	2271730	2288460	0	0	0	0	0	0	0	0	0	0	0	SV2B	synaptic vesicle glycoprotein 2B;synaptic vesicle protein 2B homolog	0	0	0	http://compbio.dfci.harvard.edu/tgi/cgi-bin/tgi/tc_report.pl?gudb=zfish&tc=TC242692		7221.42	1641.48	12604.2	1708.82	9842.81	721.333	9436.76	675.578	11066.6	1956.69	0.000693495
ZV700S00001791	Dr.85161	10	221565	227286	0	0	0	0	0	0	0	0	0	0	0	CTNND1 /// ARVCF	catenin (cadherin-associated protein), delta 1;catenin (cadherin-associated protein), delta 1;catenin (cadherin-associated protein), delta 1;catenin (cadherin-associated protein), delta 1;catenin (cadherin-associated protein), delta 1;catenin (cadherin-associated protein), delta 1;catenin (cadherin-associated protein), delta 1;catenin (cadherin-associated protein), delta 1;Catenin (Cadherin-assoc…	0	0	0	http://www.ncbi.nlm.nih.gov/UniGene/clust.cgi?ORG=Dr&CID=85161		3826.65	474.842	2708.9	110.093	3203.44	555.053	2718.47	63.12	2220.2	662.453	0.000693495
ZV700S00006411	Dr.8471	12	18070235	18070668	fb39e12	12	2338	fb39e12	12	188.28	0	0	0	0	0	0	0	0	0	0	http://www.ncbi.nlm.nih.gov/sites/entrez?db=nucest&cmd=search&term=AI444468		3108.44	414.46	3574.01	1018.59	3686.37	760.043	4239.02	635.794	6107.91	524.289	0.000701374
NM_001076726	0	Zv7_NA792	274457	279913	0	0	0	0	0	0	0	0	0	0	0	0	0	0	0	0	http://www.ncbi.nlm.nih.gov/entrez/viewer.fcgi?db=nuccore&id=115529334		2085.87	527.591	1245.79	473.263	1348.35	578.902	2219.42	417.67	4339.78	340.841	0.000712759
TC246122	Dr.86161;Dr.123895	25	17838514	17838976	0	0	0	0	0	0	0	0	0	0	0	MAPK8IP1	mitogen-activated protein kinase 8 interacting protein 1;mitogen-activated protein kinase 8 interacting	0	0	0	http://compbio.dfci.harvard.edu/tgi/cgi-bin/tgi/tc_report.pl?gudb=zfish&tc=TC246122		909.516	256.74	1432.81	276.779	2160.91	564.311	1433.44	183.901	1602.96	68.2886	0.000712759
ENSDART00000010449	0	1	49245361	49260751	0	0	0	0	0	0	0	0	0	LOC555748	0	0	0	0	0	0	http://www.ensembl.org/Danio_rerio/transview?db=core;transcript=ENSDART00000010449		25217.9	2057.36	16871.2	2524.37	13543.8	511.425	23697.8	4561.91	16205.7	6176.59	0.000713874
OTTDART00000005895	0	20	21937792	21943034	0	0	0	0	0	0	0	0	0	si:dkey-85n7.2	novel protein similar to vertebrate retinal degeneration, slow protein (RDS).	0	0	0	0	0	http://vega.sanger.ac.uk/Danio_rerio/transview?transcript=OTTDART00000005895&amp;db=core		1336.86	481.354	1165.58	220.433	1629.81	260.751	1370.86	210.942	3250.98	402.482	0.000713874
ZV700S00000347	Dr.82913	6	26829099	26829563	0	0	0	0	0	0	0	0	0	0	0	SMARCC2 /// SMARCC1	SWI/SNF related, matrix associated, actin dependent regulator of chromatin, subfamily c, member 2;SWI/SNF related, matrix associated, actin dependent regulator of chromatin, subfamily c, member 2;SWI/SNF related, matrix associated, actin dependent regulator of chromatin, subfamily c, member 2;Hypothetical protein (Fragment).;Hypothetical protein (SWI/SNF related, matrix associated, actin dependen…	0	0	0	http://www.ncbi.nlm.nih.gov/sites/entrez?db=nucest&cmd=search&term=BG306132		2782.24	697.247	4688.77	811.655	5735.14	2236.42	4982.39	92.1717	5910.75	308.07	0.000713874
ZV700S00001239	Dr.14009	17	39554142	39555589	0	0	0	0	0	0	0	0	0	0	0	AY181243	G protein-coupled receptor 125 (Fragment).	0	0	0	http://www.ncbi.nlm.nih.gov/sites/entrez?db=nucest&cmd=search&term=BI843324		9959.82	1291.64	6800.81	572.897	6414.93	548.187	8634.94	1290.01	10940.4	138.628	0.000713874
NM_001002085	0	23	17971524	17973940	0	0	0	0	0	0	0	0	0	0	0	0	0	0	0	0	http://www.ncbi.nlm.nih.gov/entrez/viewer.fcgi?db=nuccore&id=50344823		19723.8	1304.78	14903.6	3944	13162.7	1150.97	18239	1701.16	11224.4	3602.18	0.000717373
ENSDART00000102400	0	4	11871421	11876926	0	0	0	0	0	0	0	0	0	0	0	0	0	0	0	0	http://www.ensembl.org/Danio_rerio/transview?db=core;transcript=ENSDART00000102400		806.569	151.008	772.228	91.1223	865.863	219.088	1114.74	25.3469	1752.68	305.375	0.000725155
ENSDART00000022670	0	Zv7_NA402	118878	125533	0	0	0	0	0	0	0	0	0	LOC571928	0	0	0	0	0	0	http://www.ensembl.org/Danio_rerio/transview?db=core;transcript=ENSDART00000022670		15882.4	3965.08	14055	2199.73	9274.15	1885.63	20381.1	3207.5	3438.56	703.246	0.000728634
TC260604	Dr.18104	10	28422152	28424243	fi22b07.x1	10	2744	0	0	0	0	0	0	0	0	WBSCR18	Williams Beuren syndrome chromosome region 18;Williams Beuren syndrome chromosome region 18	0	0	0	http://compbio.dfci.harvard.edu/tgi/cgi-bin/tgi/tc_report.pl?gudb=zfish&tc=TC260604		3848.91	812.919	6532.05	961.099	6007.79	709.71	5333.07	583.068	3410.74	440.075	0.000736386
ZV700S00000283	Dr.82521	24	39024757	39025146	0	0	0	0	0	0	0	0	0	0	0	RHEB	Ras homolog enriched in brain;Ras homolog enriched in brain	0	0	0	http://www.ncbi.nlm.nih.gov/UniGene/clust.cgi?ORG=Dr&CID=82521		3755.2	1213.68	6918.88	842.76	7142.71	1625	6076.3	1112.28	1389.56	329.264	0.000739844
ENSDART00000081659	0	Zv7_NA751	132572	163456	0	0	0	0	0	0	sp5	9	0	A5H9T4_DANRE	GABA receptor alpha 6 subunit (Fragment). [Source:Uniprot/SPTREMBL;Acc:A5H9T4]	0	0	0	0	0	http://www.ensembl.org/Danio_rerio/transview?db=core;transcript=ENSDART00000081659		1357.51	362.209	1420.4	265.457	2292.22	315.493	1616.68	139.414	2554.71	166.491	0.000750173
NM_213474	0	Zv7_NA1865	4240	6083	fi40f07.x1	2	4587	0	0	0	0	0	0	0	0	0	0	UPF1	Homo sapiens	UPF1 regulator of nonsense transcripts homolog (yeast)	http://www.ncbi.nlm.nih.gov/entrez/viewer.fcgi?db=nuccore&id=47087326		3676.14	521.353	2114.71	431.197	2550.09	217.766	2668.04	73.7433	3024.62	582.688	0.000750173
OTTDART00000026613	Dr.75547;Dr.76609	16	19123638	19128201	fb57g08	16	2727	fb57g08	16	2727	try	16	63.7	try	trypsin	PRSS1	protease, serine, 1 (trypsin 1);PRSS1 protein.;protease, serine, 1 preproprotein	PRSS3	Homo sapiens	protease, serine, 3 (mesotrypsin)	http://vega.sanger.ac.uk/Danio_rerio/transview?transcript=OTTDART00000026613&amp;db=core		37583.9	7251.85	14352.5	2697.18	19830.5	4873.18	45531	10497.8	15168.8	10160.3	0.000750173
ENSDART00000104437	0	22	36331332	36335578	0	0	0	0	0	0	0	0	0	si:ch211-262h13.5	hypothetical protein LOC768302 [Source:RefSeq_peptide;Acc:NP_001070933]	0	0	0	0	0	http://www.ensembl.org/Danio_rerio/transview?db=core;transcript=ENSDART00000104437		22690.8	7694.61	8466.16	2292.63	10610.3	3853.47	12549.9	1613.12	7772.18	2770.16	0.000761274
TC238658	0	6	55395792	55408392	fb94b12	6	2600	0	0	0	gsn	6	64	0	0	GSN	gelsolin (amyloidosis, Finnish type);Gelsolin (Amyloidosis, Finnish type).;gelsolin isoform a;gelsolin isoform b	0	0	0	http://compbio.dfci.harvard.edu/tgi/cgi-bin/tgi/tc_report.pl?gudb=zfish&tc=TC238658		2945.2	901.115	638.933	157.22	727.059	244.703	3743.45	672.125	2282.74	531.8	0.000761274
OTTDART00000027048	Dr.82518	23	17819169	17912968	zc105l3.ya	23	4234	0	0	0	0	0	0	scn8aa	sodium channel, voltage-gated, type VIII, alpha a	SCN8A	Sodium channel protein type VIII alpha subunit.;sodium channel, voltage gated, type VIII, alpha	0	0	0	http://vega.sanger.ac.uk/Danio_rerio/transview?transcript=OTTDART00000027048&amp;db=core		862.032	170.882	1316.85	210.831	1201.64	168.562	1613.59	221.399	1686.27	388.264	0.00076893
OTTDART00000021661	0	H_5_28	684491	687070	0	0	0	0	0	0	0	0	0	surf1	novel protein similar to vertebrate surfeit 1 (SURF1)	0	0	0	0	0	http://vega.sanger.ac.uk/Danio_rerio/transview?transcript=OTTDART00000021661&amp;db=core		1341.24	215.597	1246.37	37.5975	1285.17	168.961	1276.6	83.5529	2271.94	168.184	0.000771476
ZV700S00005951	Dr.79615;Dr.95079	22	18321514	18322013	fi68e12.x1	22	2210	0	0	0	0	0	0	0	0	TMEM59	transmembrane protein 59;transmembrane protein 59;Chromosome 1 open reading frame 8.;thymic dendritic cell-derived factor 1	0	0	0	http://www.ncbi.nlm.nih.gov/UniGene/clust.cgi?ORG=Dr&CID=95079		9978.73	1882.73	13159.5	3181.92	18066.7	4592.84	14532.9	1300.82	17999.8	833.499	0.000771476
ENSDART00000080661	0	17	28766280	28774228	0	0	0	0	0	0	0	0	0	Q58EH4_DANRE	LOC553343 protein (Fragment). [Source:Uniprot/SPTREMBL;Acc:Q58EH4]	0	0	0	0	0	http://www.ensembl.org/Danio_rerio/transview?db=core;transcript=ENSDART00000080661		17320.8	2953.34	18430.3	2619.36	16576.2	1769.25	20400.9	3075.44	4095.02	2823.2	0.000778239
ZV700S00001846	Dr.74713	8	20871582	20872249	0	0	0	0	0	0	0	0	0	0	0	0	0	0	0	0	http://www.ncbi.nlm.nih.gov/sites/entrez?db=nucest&cmd=search&term=BM342134		3082.5	689.713	5181.87	479.933	5244.64	1017.29	4478.08	963.382	4673.1	307.017	0.000778239
OTTDART00000009296	Dr.84100;Dr.82304	4	15546632	15549763	0	0	0	0	0	0	0	0	0	bik	novel protein	MT	mitochondrial malonyltransferase isoform b;Hypothetical protein (BK1191B2.3.1) (Putative novel acyl transferase similar to C. elegans C50D2.7) (Variant 1).;Putative acyltransferase (BK1191B2.3.2) (Putative novel acyl transferase similar to C. elegans C50D2.7 (Variant 1)).;Similar to hypothetical gene supported by BC025519.;mitochondrial malonyltransferase isoform a	0	0	0	http://vega.sanger.ac.uk/Danio_rerio/transview?transcript=OTTDART00000009296&amp;db=core		8905.12	417.315	4048.82	1024.93	4845.51	857.923	8304.94	513.119	11548.6	3144.95	0.00078161
ENSDART00000105574	0	12	30096625	30099498	0	0	0	0	0	0	0	0	0	si:busm1-64d20.2	Novel protein with type I phosphodiesterase/nucleotide pyrophosphatase domain (Fragment). [Source:Uniprot/SPTREMBL;Acc:Q6ZM31]	0	0	0	0	0	http://www.ensembl.org/Danio_rerio/transview?db=core;transcript=ENSDART00000105574		1484.05	614.162	351.842	340.002	189.033	49.3871	823.968	121.935	375.568	250.42	0.000792545
TC261103	Dr.25212	23	25125453	25126977	fk52g02.x1	23	3842	0	0	0	BI879949	23	91.3	0	0	CLSTN1	calsyntenin 1;Non-classical cadherin XB31alpha1.;Similar to calsyntenin 1.;calsyntenin 1 isoform 1;calsyntenin 1 isoform 2	0	0	0	http://compbio.dfci.harvard.edu/tgi/cgi-bin/tgi/tc_report.pl?gudb=zfish&tc=TC261103		15384	2716.91	21626	356.575	23832.7	4221.51	20320.7	1467.23	20686.2	2144.51	0.000792545
OTTDART00000015662	0	18	11014845	11121403	0	0	0	0	0	0	0	0	0	mef2a	myocyte enhancer factor 2a	0	0	0	0	0	http://vega.sanger.ac.uk/Danio_rerio/transview?transcript=OTTDART00000015662&amp;db=core		12612	1804.5	19947.7	1420.02	14645.6	1899.62	17889.9	3154.74	9917.38	894.796	0.000802554
OTTDART00000026461	Dr.75226;Dr.126498;Dr.121373;Dr.123990;Dr.24192;Dr.125660;Dr.121676;Dr.124533;Dr.121667	14	17475394	17490755	0	0	0	0	0	0	0	0	0	sparc	secreted acidic cysteine rich glycoprotein	SPARC;SPARC	secreted protein, acidic, cysteine-rich (osteonectin);secreted protein, acidic, cysteine-rich;secreted protein, acidic, cysteine-rich (osteonectin);secreted protein, acidic, cysteine-rich	SPARC	Homo sapiens	secreted protein, acidic, cysteine-rich (osteonectin)	http://vega.sanger.ac.uk/Danio_rerio/transview?transcript=OTTDART00000026461&amp;db=core		18516.6	2717.28	16212.8	2894.92	14543.9	1343.4	18669.2	1497.99	7884.98	2160.22	0.000802554
ZV700S00004116	Dr.97796;Dr.72266	1	50480768	50493844	0	0	0	0	0	0	0	0	0	0	0	CCT4	chaperonin containing TCP1, subunit 4 (delta);Hypothetical protein (Fragment).;chaperonin containing TCP1, subunit 4 (delta)	CCT4	Homo sapiens	chaperonin containing TCP1, subunit 4 (delta)	http://www.ncbi.nlm.nih.gov/UniGene/clust.cgi?ORG=Dr&CID=72266		12015.5	1376.69	9645.74	1059.53	8872.98	1333.69	18003.2	2894.34	20123.5	3859.97	0.000802554
TC251910	0	0	0	0	0	0	0	0	0	0	0	0	0	0	N/A	0	0	0	0	0	http://compbio.dfci.harvard.edu/tgi/cgi-bin/tgi/tc_report.pl?gudb=zfish&tc=TC251910		4882.32	777.516	7105.71	985.5	8482.78	1741.23	7918.15	1236.72	5945.2	552.055	0.000805877
TC243600	0	4	123756	124247	0	0	0	fb99g11	4	52.86	0	0	0	0	N/A	0	0	0	0	0	http://compbio.dfci.harvard.edu/tgi/cgi-bin/tgi/tc_report.pl?gudb=zfish&tc=TC243600		2389.92	657.281	4714.3	758.561	4149.71	380.332	3887.38	514.403	2961.92	865.142	0.000809191
OTTDART00000014706	0	H_18_3	98304	104189	wz11242.1.exp	20	308	0	0	0	AI585025	18	50.2	zgc:112052	novel protein	0	0	0	0	0	http://vega.sanger.ac.uk/Danio_rerio/transview?transcript=OTTDART00000014706&amp;db=core		9982.72	1171.03	10098.3	812.732	11365.2	166.726	10143.3	480.429	6076.83	243.027	0.000812499
TC241719	0	6	7491593	7503583	0	0	0	0	0	0	0	0	0	0	N/A	0	0	0	0	0	http://compbio.dfci.harvard.edu/tgi/cgi-bin/tgi/tc_report.pl?gudb=zfish&tc=TC241719		1496.31	322.461	4435.86	1379.05	3613.15	1615.67	3136.93	532.742	3515.08	349.934	0.000840901
TC263375	0	17	51464183	51480061	0	0	0	0	0	0	0	0	0	0	N/A	0	0	0	0	0	http://compbio.dfci.harvard.edu/tgi/cgi-bin/tgi/tc_report.pl?gudb=zfish&tc=TC263375		2702.95	399.415	2000.62	153.403	1748.25	206.141	2541.53	331.196	1645.69	176.769	0.000844167
ZV700S00001730	0	4	19381969	19382447	fc23a11.x1	13	1401	0	0	0	0	0	0	0	0	0	0	0	0	0	http://www.ncbi.nlm.nih.gov/sites/entrez?db=nucest&cmd=search&term=BM154178		13267.4	3086.56	17463.1	329.158	18036.4	2585.57	15050.7	1232.83	4275.1	932.543	0.000847426
OTTDART00000001965	0	AB	6608679	6618525	0	0	0	0	0	0	0	0	0	znf533	novel protein	0	0	0	0	0	http://vega.sanger.ac.uk/Danio_rerio/transview?transcript=OTTDART00000001965&amp;db=core		6276.56	913.462	6825.28	1403.79	8880.31	1160.55	8829.38	549.486	9449.63	680.697	0.000849757
ZV700S00003948	Dr.23447	Zv7_NA701	14431	14789	fc56g01	0	0	0	0	0	0	0	0	0	0	BC064546 /// KIAA0820 /// DNM1 /// DNM2	DNM3 protein (Dynamin 3). /// Dynamin 3 (EC 3.6.1.50) (Dynamin, testicular) (T-dynamin). /// DNM1 protein (Fragment).;DNM1 protein.;dynamin 1;Hypothetical protein FLJ45094. /// dynamin 2 isoform 3;dynamin 2;Hypothetical protein FLJ40556.;Hypothetical protein FLJ42891.;dynamin 2 isoform 1;dynamin 2 isoform 2;dynamin 2 isoform 4	0	0	0	http://www.ncbi.nlm.nih.gov/sites/entrez?db=nucest&cmd=search&term=AI723162		2939.37	590.671	4480.07	382.339	3790.85	966.84	4233.95	513.681	5225.68	579.138	0.000849757
TC255852	0	4	29397079	29397726	0	0	0	0	0	0	0	0	0	0	N/A	0	0	0	0	0	http://compbio.dfci.harvard.edu/tgi/cgi-bin/tgi/tc_report.pl?gudb=zfish&tc=TC255852		8169.44	2198.69	13301.9	1790.38	15308.1	5175.77	14406	1146.26	15629.8	1573.97	0.000869643
ENSDART00000025057	0	23	16578478	16609996	0	0	0	0	0	0	vmhc	2	66.3	LOC560945	0	0	0	0	0	0	http://www.ensembl.org/Danio_rerio/transview?db=core;transcript=ENSDART00000025057		1760.46	307.778	1051.93	415.127	1173.11	404.576	877.483	50.341	743.078	230.229	0.000872861
ENSDART00000079396	0	11	10040516	10042242	0	0	0	0	0	0	0	0	0	0	0	0	0	0	0	0	http://www.ensembl.org/Danio_rerio/transview?db=core;transcript=ENSDART00000079396		1843.4	277.897	1422.29	317.178	1370.23	337.35	1530.64	191.334	604.351	176.79	0.000876071
ZV700S00000771	Dr.7230	9	1625789	1652919	0	0	0	0	0	0	nfe2l2	9	0	0	0	NFE2L2	nuclear factor (erythroid-derived 2)-like 2;nuclear factor (erythroid-derived 2)-like 2	0	0	0	http://www.ncbi.nlm.nih.gov/UniGene/clust.cgi?ORG=Dr&CID=7230		3942.74	399.638	2286.94	532.506	2553.86	38.1402	4696.21	1089.05	6043.42	745.39	0.000883422
OTTDART00000030568	Dr.105850	18	31524064	31532807	0	0	0	0	0	0	0	0	0	st14	suppression of tumorigenicity 14 (colon carcinoma, matriptase, epithin)	ST14	ST14 protein (Fragment).;Hypothetical protein (Fragment).;suppression of tumorigenicity 14 (colon carcinoma, matriptase, epithin);matriptase	ST14	Homo sapiens	suppression of tumorigenicity 14 (colon carcinoma)	http://vega.sanger.ac.uk/Danio_rerio/transview?transcript=OTTDART00000030568&amp;db=core		1854.85	325.69	1062.66	303.839	830.347	226.344	1228.26	231.554	1118.68	398.45	0.000890757
ENSDART00000076276	0	17	33262013	33264718	0	0	0	0	0	0	0	0	0	LOC100002065	0	0	0	0	0	0	http://www.ensembl.org/Danio_rerio/transview?db=core;transcript=ENSDART00000076276		2720.18	395.096	1864.24	285.862	1973.33	388.618	1681.47	459.115	1559.2	262.029	0.000893938
OTTDART00000027702	0	3	18786949	18818301	zc117j13.za	3	2258	0	0	0	0	0	0	zgc:112067	novel protein similar to H.Sapiens MGAT3, mannosyl (beta-1,4-)-glycoprotein beta-1,4-N-acetylglucosaminyltransferase (MGAT3, zgc:112067)	0	0	0	0	0	http://vega.sanger.ac.uk/Danio_rerio/transview?transcript=OTTDART00000027702&amp;db=core		2984.95	478.096	1535.45	494.221	1473.79	341.598	2686.49	671.53	1756.87	351.726	0.000901246
ENSDART00000044784	0	13	32485085	32504171	0	0	0	0	0	0	0	0	0	RBM25 (2 of 2)	Probable RNA-binding protein 25 (RNA-binding motif protein 25) (RNA- binding region-containing protein 7) (Protein S164). [Source:Uniprot/SWISSPROT;Acc:P49756]	0	0	0	0	0	http://www.ensembl.org/Danio_rerio/transview?db=core;transcript=ENSDART00000044784		5122.1	450.978	6061.4	1609.46	8557.1	1001.81	8289.6	867.904	12385.6	3908.41	0.000912668
NM_199961	0	Zv7_NA1719	12143	14308	fj30f10.x1	7	7317	0	0	0	0	0	0	0	0	0	0	0	0	0	http://www.ncbi.nlm.nih.gov/entrez/viewer.fcgi?db=nuccore&id=41053922		2384.2	300.71	4312.61	149.682	4633.43	1823.11	3943.43	946.475	4915.33	381.293	0.000915815
BC045901.1	Dr.119878;Dr.30707	0	0	0	0	0	0	0	0	0	0	0	0	0	0	PERP	P53-induced protein PIGPC1 (Hypothetical protein FLJ90104).;Hypothetical protein FLJ40639.;PERP, TP53 apoptosis effector	0	0	0	http://www.ncbi.nlm.nih.gov/sites/entrez?db=gene&cmd=search&term=BC045901.1		11455	2024.04	3230.82	444.364	3408.51	735.278	11017	4034.94	6695.09	3786.49	0.000918956
OTTDART00000021490	0	5	16352902	16372330	0	0	0	0	0	0	0	0	0	zgc:100937	novel protein (zgc:100937)	0	0	0	0	0	http://vega.sanger.ac.uk/Danio_rerio/transview?transcript=OTTDART00000021490&amp;db=core		2732	662.583	1486.93	318.727	1263.9	158.289	2466.58	383.431	1289.15	327.98	0.000926206
TC260546	Dr.14029	6	38279542	38298805	fb30d08.y1	6	6158	0	0	0	0	0	0	0	0	PKP1	plakophilin 1 (ectodermal dysplasia/skin fragility syndrome);plakophilin 1 isoform 1b;plakophilin 1 isoform 1a	0	0	0	http://compbio.dfci.harvard.edu/tgi/cgi-bin/tgi/tc_report.pl?gudb=zfish&tc=TC260546		1587.14	406.843	540.773	118.381	646.354	67.9274	1271.05	413.709	639.998	343.721	0.000929328
ENSDART00000090483	0	25	11586370	11589213	0	0	0	0	0	0	0	0	0	LOC556533	0	0	0	0	0	0	http://www.ensembl.org/Danio_rerio/transview?db=core;transcript=ENSDART00000090483		1111.25	334.352	1453.27	226.887	1342.04	228.424	1382.9	136.6	2520.86	350.881	0.00094066
OTTDART00000028366	Dr.79175;Dr.125721;Dr.75607;Dr.105340	8	5892256	5913960	0	0	0	fb01e12	8	0	BC065468	8	12.9	zgc:77898	novel protein similar to H.sapiens VDAC3, voltage-dependent anion channel 3 (VDAC3, zgc:77898)	VDAC1	voltage-dependent anion channel 1;voltage-dependent anion channel 1	VDAC1	Homo sapiens	voltage-dependent anion channel 1	http://vega.sanger.ac.uk/Danio_rerio/transview?transcript=OTTDART00000028366&amp;db=core		38288.8	3820.77	45076.2	4064.27	41842.6	5052.95	43875.7	4514.52	56417.5	3711.48	0.00094376
OTTDART00000016352	Dr.83085;Dr.135318	18	3872308	3892954	0	0	0	0	0	0	0	0	0	cpt1al	novel protein similar to vertebrate carnitine palmitoyltransferase 1A (liver) (CPT1A)	CPT1A	carnitine palmitoyltransferase 1A (liver);carnitine palmitoyltransferase 1A (liver);carnitine palmitoyltransferase 1A isoform 2;carnitine palmitoyltransferase 1A	0	0	0	http://vega.sanger.ac.uk/Danio_rerio/transview?transcript=OTTDART00000016352&amp;db=core		7568.2	1228.35	9340.47	2890.92	11002.8	1565.43	12471.3	792.985	2950.67	891.093	0.000946854
BG305609	Dr.82861	0	0	0	0	0	0	0	0	0	0	0	0	0	0	YTHDF2 /// FLJ31657 /// C20orf21 /// HGRG8 /// BC052970	YTH domain family, member 2;YTH domain family, member 2 /// Hypothetical protein FLJ31657.;Hypothetical protein FLJ35762.;Hypothetical protein (Fragment).;Hypothetical protein. /// chromosome 20 open reading frame 21;C20orf21 protein (Fragment).;chromosome 20 open reading frame 21 /// CLL-associated antigen KW-14.;High-glucose-regulated protein 8.;High-glucose-regulated protein 8 (NY-REN-2 antige…	0	0	0	http://www.ncbi.nlm.nih.gov/sites/entrez?db=nucest&cmd=search&term=BG305609		408.655	78.7622	893.778	94.6444	1036.48	300.418	669.711	54.8869	400.054	146.904	0.000949941
BC074098.1	0	0	0	0	0	0	0	fc15g08	13	371.23	BC074098	13	102.9	0	0	0	0	0	0	0	http://www.ncbi.nlm.nih.gov/sites/entrez?db=gene&cmd=search&term=BC074098.1		6761.11	1969.21	14713	3282.72	11206.1	2636.05	13427.4	1537.53	11732.9	3331.46	0.00095201
ENSDART00000040235	0	11	17250551	17280086	0	0	0	0	0	0	0	0	0	LOC564460	0	0	0	0	0	0	http://www.ensembl.org/Danio_rerio/transview?db=core;transcript=ENSDART00000040235		2027.91	388.232	2362.49	327.971	2359.89	90.0602	2154.18	453.612	3899.01	467.469	0.00095201
ZV700S00006566	Dr.60457;Dr.120887	25	31179117	31179486	0	0	0	0	0	0	0	0	0	0	0	AMFR /// NFATC3	Autocrine motility factor receptor, isoform 2 (EC 6.3.2.19) (AMF receptor) (gp78).;AMFR protein (Fragment).;autocrine motility factor receptor;autocrine motility factor receptor isoform a /// cytoplasmic nuclear factor of activated T-cells;nuclear factor of activated T-cells, cytoplasmic, calcineurin-dependent 3;cytoplasmic nuclear factor of activated T-cells;cytoplasmic nuclear factor of activat…	0	0	0	http://www.ncbi.nlm.nih.gov/sites/entrez?db=nucest&cmd=search&term=BG727141		6379.78	657.145	3920.41	975.616	3763.08	807.182	5821.73	668.223	7468.01	767.435	0.000963245
OTTDART00000024269	0	10	18494536	18763646	0	0	0	0	0	0	dlg1	2	14.8	dlg2	discs, large (Drosophila) homolog 2	0	0	0	0	0	http://vega.sanger.ac.uk/Danio_rerio/transview?transcript=OTTDART00000024269&amp;db=core		4466.26	1274.06	6307.81	986.035	6806.03	1218.93	7306.15	622.785	8312.64	1233.49	0.000970379
ZV700S00001296	Dr.84344	8	47306698	47306814	0	0	0	0	0	0	0	0	0	0	0	COMMD10	HSPC305 (Fragment).;PTD002 (Hypothetical protein FLJ11285).;COMM domain containing 10	COMMD10	Homo sapiens	COMM domain containing 10	http://www.ncbi.nlm.nih.gov/UniGene/clust.cgi?ORG=Dr&CID=84344		1755.14	473.79	1448.75	189.579	1398.98	159.684	1542.65	253.38	3491.7	319.376	0.000981571
ENSDART00000106306	0	22	1549159	1554109	0	0	0	0	0	0	BC078257	17	113.6	0	0	0	0	0	0	0	http://www.ensembl.org/Danio_rerio/transview?db=core;transcript=ENSDART00000106306		8070.49	1103.81	9630.95	592.408	8776.27	1105.45	9238.07	588.855	11915.9	241.635	0.000987627
OTTDART00000030310	Dr.125924;Dr.76998	18	1700963	1713248	fc20g08.u1	18	761	fc20g08	18	761	dnaja2l	18	32.3	dnaja2l	DnaJ (Hsp40) homolog, subfamily A, member 2, like	DNAJA2;DNAJA2	DnaJ (Hsp40) homolog, subfamily A, member 2;DnaJ subfamily A member 2;DnaJ (Hsp40) homolog, subfamily A, member 2;DnaJ subfamily A member 2	Os04g0549600	Oryza sativa	mRNA gene Os04g0549600	http://vega.sanger.ac.uk/Danio_rerio/transview?transcript=OTTDART00000030310&amp;db=core		4083.72	564.069	5376.47	979.168	5371.03	255.995	5730.18	921.306	8724.59	2156.52	0.000987627
OTTDART00000026898	0	9	30443604	30482243	0	0	0	0	0	0	AI588106	9	90	ttnb	titin-like	0	0	0	0	0	http://vega.sanger.ac.uk/Danio_rerio/transview?transcript=OTTDART00000026898&amp;db=core		17819	2396.85	21179	4340.5	18440.7	1922.96	20711	3036.68	5356.22	1085.21	0.00100988
ZV700S00000670	Dr.119579;Dr.135463;Dr.140941;Dr.114083;Dr.97696;Dr.114122;Dr.104642;Dr.105705;Dr.20533;Dr.104457;Dr.121576;Dr.133138;Dr.133504;Dr.132721;Dr.82569;Dr.82786;Dr.307;Dr.122348;Dr.125532;Dr.119367;Dr.132529;Dr.132792;Dr.116950;Dr.141296	8	42050453	42055153	fb15a05.u1	8	5200	fb15a05	8	541.39	0	0	0	0	0	PPIF	PPIF.;peptidylprolyl isomerase F (cyclophilin F);Hypothetical protein.;peptidylprolyl isomerase F precursor	LOC388817	Homo sapiens	peptidylprolyl isomerase A-like	http://www.ncbi.nlm.nih.gov/UniGene/clust.cgi?ORG=Dr&CID=104642		62872.5	503.012	55115.2	40.4156	58581.4	3390.78	62332.2	1244.5	62114.1	2765.98	0.00100988
BI983149	Dr.88255;Dr.93667	0	0	0	0	0	0	0	0	0	0	0	0	0	0	SIM1	single-minded homolog 1 (Drosophila);single-minded homolog 1	0	0	0	http://www.ncbi.nlm.nih.gov/sites/entrez?db=nucest&cmd=search&term=BI983149		2006.96	752.411	5386.29	1300.27	5661.73	1874.24	3819.66	766.79	2487.2	554.883	0.00103313
BC053278.1	Dr.133923;Dr.116457;Dr.125682;Dr.122497	9	18869171	18884821	fb94b03.x1	9	2561	0	0	0	itm2bl	9	52.5	0	0	ITM2B	Putative transmembrane protein E3-16.;integral membrane protein 2B;integral membrane protein 2B	0	0	0	http://www.ncbi.nlm.nih.gov/sites/entrez?db=gene&cmd=search&term=BC053278.1		14329.2	1489.85	8138.94	1572.28	7509.99	1428.27	13884.6	1938.99	11318.9	3400.76	0.001035
TC238063	Dr.80271	22	9868381	9874945	wz1214.1.exp	22	1511	fk85b04	22	97.83	CD757231	14	4.8	0	0	R3HDM /// AB023219	R3H domain (binds single-stranded nucleic acids) containing;R3H domain (binds single-stranded nucleic acids);Similar to KIAA0029 protein.;Similar to R3H domain (binds single-stranded nucleic acids) containing. /// Hypothetical protein KIAA1002.	0	0	0	http://compbio.dfci.harvard.edu/tgi/cgi-bin/tgi/tc_report.pl?gudb=zfish&tc=TC238063		2608.2	647.745	3524.27	591.447	6409.33	1996.93	4628.23	778.312	4650.53	481.973	0.001035
NM_001042775	0	Zv7_NA1483	2426	10804	0	0	0	fd59c01	23	502.63	0	0	0	0	0	0	0	ABCG2	Homo sapiens	ATP-binding cassette, sub-family G (WHITE), member 2	http://www.ncbi.nlm.nih.gov/entrez/viewer.fcgi?db=nuccore&id=112421210		14240.9	2257.66	7977.06	3758.36	8099.81	2241.28	15085.6	5017.02	31002.2	6333.78	0.00103686
OTTDART00000027269	Dr.76642	2	4349215	4403420	fe16f08.x1	2	1230	fe16f08	2	157.61	gsn	6	64	zgc:77481	novel protein similar to gelsolin, like 1 (gsnl1, zgc:77481)	SCIN	scinderin;Scinderin.;Hypothetical protein FLJ90717.;scinderin;scinderin	0	0	0	http://vega.sanger.ac.uk/Danio_rerio/transview?transcript=OTTDART00000027269&amp;db=core		8521.08	1043.47	4586.02	834.816	4308.13	1949.11	7711.15	533.363	6341.41	1686.27	0.00103686
ENSDART00000099217	0	7	36312973	36407955	0	0	0	0	0	0	0	0	0	LOC564205	0	0	0	0	0	0	http://www.ensembl.org/Danio_rerio/transview?db=core;transcript=ENSDART00000099217		905.513	207.267	1095.78	222.762	1079.24	348.639	1006.57	237.898	2195.72	261.375	0.00105593
OTTDART00000024863	Dr.43391	2	32412888	32465350	fa10d04.r1	2	3704	fa10d05	2	3714	atp1a3a	19	37.6	atp1a2a	ATPase, Na+/K+ transporting, alpha 2a polypeptide	ATP1A2	ATPase, Na+/K+ transporting, alpha 2 (+) polypeptide;ATP1A2 protein (Fragment).;Na+/K+ -ATPase alpha 2 subunit proprotein	ATP1A2	Homo sapiens	ATPase, Na+/K+ transporting, alpha 2 (+) polypeptide	http://vega.sanger.ac.uk/Danio_rerio/transview?transcript=OTTDART00000024863&amp;db=core		7759.37	1536.15	5023.66	1405.58	5176.61	982.248	11040.4	1321.52	3785.87	530.516	0.00105885
ENSDART00000091377	0	16	6712361	6732718	0	0	0	0	0	0	0	0	0	LOC565251	0	0	0	0	0	0	http://www.ensembl.org/Danio_rerio/transview?db=core;transcript=ENSDART00000091377		4151.43	755.624	2810.05	777.244	2808.53	375.374	2753.78	218.74	2271.43	369.222	0.00106579
OTTDART00000002077	Dr.81257;Dr.96720;Dr.118230	15	14111492	14290128	zk7f15.t7	15	1073	0	0	0	tenm4	15	50.6	odz4	odd Oz/ten-m homolog 4	ODZ1	odz, odd Oz/ten-m homolog 1(Drosophila);odz, odd Oz/ten-m homolog 1	LOC451450	Pan troglodytes	similar to DOC4	http://vega.sanger.ac.uk/Danio_rerio/transview?transcript=OTTDART00000002077&amp;db=core		830.049	231.058	1211.45	156.343	1128.23	183.148	1694.89	391.536	1888.35	380.9	0.00107449
OTTDART00000025401	Dr.122850;Dr.124680;Dr.133415;Dr.124748;Dr.121745;Dr.131032;Dr.118245;Dr.118244;Dr.122232;Dr.122128;Dr.130199;Dr.104557;Dr.130195;Dr.88452;Dr.104748;Dr.75455;Dr.140303;Dr.133017;Dr.118236;Dr.118237;Dr.122091;Dr.105017;Dr.81980;Dr.80305;Dr.118253;Dr.117711;Dr.124899;Dr.104543;Dr.104772;Dr.140825;Dr.117367;Dr.121834;Dr.124129;Dr.124348;Dr.132410;Dr.123413;Dr.130546	11	6442206	6503863	fb11b06.u1	11	739	fb11b06	11	739	jup	11	34.6	jup	junction plakoglobin	JUP	Junction plakoglobin.;junction plakoglobin;junction plakoglobin	0	0	0	http://vega.sanger.ac.uk/Danio_rerio/transview?transcript=OTTDART00000025401&amp;db=core		5329.26	1334.89	1553.7	266.159	1627.79	309.898	5300.21	545.762	3443.71	1873.4	0.00107449
OTTDART00000029556	0	17	9384927	9449689	0	0	0	0	0	0	0	0	0	xrcc4	novel protein (zgc:73312)	0	0	0	0	0	http://vega.sanger.ac.uk/Danio_rerio/transview?transcript=OTTDART00000029556&amp;db=core		1550.64	209.641	921.633	75.8678	993.633	101.593	1142.08	143.377	1466.89	198.527	0.00107449
OTTDART00000002305	0	10	14645999	14649923	0	0	0	0	0	0	0	0	0	si:ch211-237l4.6	novel protein	0	0	0	0	0	http://vega.sanger.ac.uk/Danio_rerio/transview?transcript=OTTDART00000002305&amp;db=core		1647.5	565.75	2849.99	132.433	2558.64	297.149	3151.25	396.105	3372.85	930.278	0.0011014
ZV700S00002905	Dr.122991;Dr.123106;Dr.125412;Dr.84138;Dr.124164;Dr.135724;Dr.121903;Dr.125184;Dr.122243;Dr.113858;Dr.126148;Dr.135399;Dr.121847;Dr.123088;Dr.125335;Dr.123040;Dr.132428;Dr.126145;Dr.126783;Dr.123036;Dr.126188;Dr.126446;Dr.125555;Dr.126135;Dr.123066;Dr.124659;Dr.126173;Dr.121818;Dr.121819;Dr.125725;Dr.126196;Dr.124656;Dr.114218;Dr.135022	Zv7_scaffold2636	17429	18130	zc103j11.za	0	0	0	0	0	AL845369	5	14.8	0	0	EPHA3 /// AY358738 /// EPHA4 /// BC029138 /// GTF2IRD2 /// PFKP /// MGC2494 /// PFKM /// BC000534 /// FLJ21423	EphA3;ephrin receptor EphA3 isoform b precursor;ephrin receptor EphA3 isoform a precursor /// EPA6. /// EPH receptor A4;Similar to nuclear localization signals binding protein 1.;EphA4;ephrin receptor EphA4 /// Phosphofructokinase, platelet. /// Hypothetical protein FLJ21423.;Hypothetical protein FLJ38253.;Hypothetical protein (Fragment).;Hypothetical protein.;GTF2IRD2.;Similar to general transcr…	0	0	0	http://www.ncbi.nlm.nih.gov/UniGene/clust.cgi?ORG=Dr&CID=105027		3323.3	878.406	6647.7	1051.93	5117.96	728.868	4833.85	1040.16	2117.67	287.94	0.00110426
AL920462	Dr.19662	0	0	0	0	0	0	0	0	0	0	0	0	0	0	AK093196 /// OSBP /// AF288741	Hypothetical protein FLJ35877. /// oxysterol binding protein;OSBP protein (Fragment).;oxysterol binding protein /// Hypothetical protein FLJ35877.	0	0	0	http://www.ncbi.nlm.nih.gov/sites/entrez?db=nucleotide&cmd=search&term=AL920462		930.171	148.042	1274.93	476.567	1399.7	417.59	1063.39	64.5626	2228.32	159.228	0.00110711
OTTDART00000030481	0	18	7315786	7318680	0	0	0	0	0	0	0	0	0	si:ch73-85k9.1	novel protein similar to H.sapiens teashirt family zinc finger	0	0	0	0	0	http://vega.sanger.ac.uk/Danio_rerio/transview?transcript=OTTDART00000030481&amp;db=core		1604.07	356.867	2457.12	197.558	2795.79	814.434	1967.58	325.577	3226.79	352.179	0.00113391
ZV700S00006246	Dr.7950	16	29263315	29263742	fc88h04.x1	16	4250	0	0	0	0	0	0	0	0	0	0	0	0	0	http://www.ncbi.nlm.nih.gov/UniGene/clust.cgi?ORG=Dr&CID=7950		6852.14	1084.84	12164	2746.99	11172.4	1576.03	8372.56	835.463	5057.51	676.923	0.00114071
OTTDART00000030306	0	20	20725467	20732235	0	0	0	0	0	0	0	0	0	si:ch73-378d19.3	novel protein	0	0	0	0	0	http://vega.sanger.ac.uk/Danio_rerio/transview?transcript=OTTDART00000030306&amp;db=core		917.38	318.88	263.082	82.7178	303.852	23.1568	465.157	111.965	441.338	60.1772	0.00114351
NM_200989	0	7	59105606	59129608	ga3678t3	7	5890	0	0	0	0	0	0	0	0	0	0	PACSIN3	Homo sapiens	protein kinase C and casein kinase substrate in neurons 3	http://www.ncbi.nlm.nih.gov/entrez/viewer.fcgi?db=nuccore&id=41055850		10357.9	1240.88	6669.6	1009.71	6303.21	1350.55	9604.36	194.03	8386.98	1603.72	0.00115825
OTTDART00000005104	Dr.10250	20	15230160	15235503	0	0	0	fc11b08	20	487.87	0	0	0	tdh	novel protein (zgc:77667)	TDH	L-threonine dehydrogenase	LOC463989	Pan troglodytes	hypothetical LOC463989	http://vega.sanger.ac.uk/Danio_rerio/transview?transcript=OTTDART00000005104&amp;db=core		19966.3	1430.6	13015.4	1177.16	12501.9	1413.23	20828.9	2172.55	14915.9	4724.78	0.00116103
ENSDART00000103322	0	25	27750982	27753798	0	0	0	0	0	0	0	0	0	LOC559368	0	0	0	0	0	0	http://www.ensembl.org/Danio_rerio/transview?db=core;transcript=ENSDART00000103322		10420.1	1597.66	9049.45	1399.2	10709.7	697.802	8056.39	101.385	4878.42	1212.8	0.00116778
BC077146.1	Dr.78647	20	34840132	34849421	fc30e03.x1	20	2960	0	0	0	0	0	0	0	0	NR2E1	nuclear receptor subfamily 2, group E, member 1;Hypothetical protein FLJ16774.;nuclear receptor subfamily 2, group E, member 1	0	0	0	http://www.ncbi.nlm.nih.gov/sites/entrez?db=gene&cmd=search&term=BC077146.1		1310.62	379.371	2120.41	293.436	1544.51	116.815	1242.58	214.631	2540.65	139.651	0.0011733
ZV700S00000936	Dr.82936	20	35681307	35681714	0	0	0	0	0	0	0	0	0	0	0	0	0	0	0	0	http://www.ncbi.nlm.nih.gov/sites/entrez?db=nucest&cmd=search&term=BI882964		818.831	345.151	2239.59	524.389	2870.39	1116.89	1864.32	164.47	1273.46	301.969	0.0011733
ENSDART00000078213	0	3	22801804	22803833	0	0	0	0	0	0	0	0	0	LOC100000140	0	0	0	0	0	0	http://www.ensembl.org/Danio_rerio/transview?db=core;transcript=ENSDART00000078213		548.087	105.669	196.75	6.31001	291.662	91.7727	374.028	124.958	233.892	19.3038	0.00117605
TC259902	Dr.34351	14	41777512	41785282	0	0	0	0	0	0	0	0	0	0	0	RNF130 /// GP /// CTSO	Goliath protein.;Goliath protein (Likely ortholog of mouse g1-related zinc finger protein).;RNF130 protein (Fragment).;ring finger protein 130 /// Goliath protein (Likely ortholog of mouse g1-related zinc finger protein). /// cathepsin O;cathepsin O;cathepsin O preproprotein	0	0	0	http://compbio.dfci.harvard.edu/tgi/cgi-bin/tgi/tc_report.pl?gudb=zfish&tc=TC259902		7818.06	1302.64	5035.11	903.008	6523.65	1433.25	5516.36	274.08	4171.04	597.054	0.00118671
ENSDART00000043737	0	4	24265746	24299636	zc41p21.ya	4	2399	0	0	0	0	0	0	celsr1a	Novel protein similar to human EGF LAG seven-pass G-type receptor 1 cadherin (CELSR1) (Fragment). [Source:Uniprot/SPTREMBL;Acc:Q7T024]	0	0	0	0	0	http://www.ensembl.org/Danio_rerio/transview?db=core;transcript=ENSDART00000043737		3837.4	772.442	1615.43	364.987	1860.74	226.636	3076.83	304.11	2687.25	1028.91	0.00118944
OTTDART00000009729	Dr.38353	11	15488260	15494296	0	0	0	fc65a05	11	260.43	0	0	0	rbm39a	RNA-binding region (RNP1, RRM) containing 2	RBM39	RNA binding motif protein 39	RBM39	Homo sapiens	RNA binding motif protein 39	http://vega.sanger.ac.uk/Danio_rerio/transview?transcript=OTTDART00000009729&amp;db=core		1959.06	344.934	3478.36	502.007	3653.08	1038.49	2928.36	745.139	3771.93	537.431	0.00119217
ENSDART00000039761	0	23	45594053	45616664	0	0	0	0	0	0	0	0	0	LOC571588	0	0	0	0	0	0	http://www.ensembl.org/Danio_rerio/transview?db=core;transcript=ENSDART00000039761		2664.87	553.881	1172.71	234.867	1165.43	28.7909	2439.69	780.643	1516.88	265.33	0.00120155
ZV700S00001953	Dr.77325	14	8461733	8470501	0	0	0	0	0	0	thoc1	14	52.9	0	0	THOC2	THO complex 2;THOC2 protein.	0	0	0	http://www.ncbi.nlm.nih.gov/UniGene/clust.cgi?ORG=Dr&CID=77325		20790.8	1572.88	24765.1	517.239	24147.7	2230.31	22239.9	439.809	29911.7	4373.22	0.00120155
AL716006	Dr.132717;Dr.132450;Dr.123800;Dr.119947;Dr.132529	0	0	0	fj38b07.x1	16	3411	0	0	0	AL724939	24	71.9	0	0	STMN4 /// STMN1	stathmin-like 4;stathmin-like 4;stathmin-like 4;stathmin-like-protein RB3 /// stathmin 1/oncoprotein 18;stathmin 1	0	0	0	http://www.ncbi.nlm.nih.gov/sites/entrez?db=nucleotide&cmd=search&term=AL716006		7786.13	1973.15	14893.2	2583.53	16154.4	5214.41	12284	337.057	12770	1292.58	0.00120426
OTTDART00000026512	0	21	11857680	11922555	fa20d10.s1	21	1379	fa20d10	21	1379	nnt	21	57.7	nnt	nicotinamide nucleotide transhydrogenase	0	0	0	0	0	http://vega.sanger.ac.uk/Danio_rerio/transview?transcript=OTTDART00000026512&amp;db=core		14438.9	1478.87	10079.1	2208.57	9509.83	577.646	14760.8	895.502	11161.6	1805.15	0.00121482
OTTDART00000023305	0	4	4669557	4705596	0	0	0	0	0	0	caspr1	3	61.4	si:ch211-136g2.1	novel protein	0	0	0	0	0	http://vega.sanger.ac.uk/Danio_rerio/transview?transcript=OTTDART00000023305&amp;db=core		5926.68	1253.06	4391.79	2052.99	2905.88	567.323	6788.02	1580.67	590.843	292.656	0.00122019
OTTDART00000029213	Dr.140866;Dr.91583;Dr.75194;Dr.102371;Dr.33969;Dr.132189;Dr.108705;Dr.114099;Dr.75552;Dr.27261;Dr.132202;Dr.20274;Dr.122143;Dr.103042;Dr.99104	14	28930153	28937348	CG666-T3	0	0	0	0	0	0	0	0	lamp2	novel protein similar to vertebrate lysosomal-associated membrane protein 2 (LAMP2, zgc:103532)	LAMP2	lysosomal-associated membrane protein 2;lysosomal-associated membrane protein 2;lysosomal-associated membrane protein 2	LAMP2	Homo sapiens	lysosomal-associated membrane protein 2	http://vega.sanger.ac.uk/Danio_rerio/transview?transcript=OTTDART00000029213&amp;db=core		17715.1	2267.96	15958.5	936.062	13374.6	1833.58	14145	2755.79	26663.3	2574.99	0.00122019
OTTDART00000027718	Dr.133729	3	20092907	20184505	0	0	0	0	0	0	0	0	0	zgc:103635	novel protein similar to H.Sapiens A2BP1, ataxin 2-binding protein 1 (A2BP1, zgc:103635)	A2BP1	Hexaribonucleotide binding protein 1 isoform alpha.;Ataxin 2-binding protein 1.;Hexaribonucleotide binding protein 1 isoform beta.;Hexaribonucleotide binding protein 1 isoform gamma.;Ataxin 2-binding protein variant 1.;Hypothetical protein (Fragment).;ataxin 2-binding protein 1 isoform 4;ataxin 2-binding protein 1 isoform 1;ataxin 2-binding protein 1 isoform 2;ataxin 2-binding protein 1 isoform 3	A2BP1	Homo sapiens	ataxin 2-binding protein 1	http://vega.sanger.ac.uk/Danio_rerio/transview?transcript=OTTDART00000027718&amp;db=core		5152.52	1202.49	9990.45	1777.71	9942.39	2528.02	8129.01	659.613	6315.92	1340.3	0.00122287
AF235139.1	0	0	0	0	0	0	0	0	0	0	0	0	0	0	0	CYP1B1;CYP1B1	cytochrome P450, family 1, subfamily B, polypeptide 1;cytochrome P450, family 1, subfamily B,;cytochrome P450, family 1, subfamily B, polypeptide 1;cytochrome P450, family 1, subfamily B,	0	0	0	http://www.ncbi.nlm.nih.gov/sites/entrez?db=gene&cmd=search&term=AF235139.1		504.119	173.513	324.108	10.23	337.08	115.168	3163.88	682.68	7855.63	4013.18	0.00123087
BC083470.1	Dr.83085;Dr.135318	18	7147962	7168465	0	0	0	0	0	0	0	0	0	0	0	CPT1A	carnitine palmitoyltransferase 1A (liver);carnitine palmitoyltransferase 1A (liver);carnitine palmitoyltransferase 1A isoform 2;carnitine palmitoyltransferase 1A	0	0	0	http://www.ncbi.nlm.nih.gov/sites/entrez?db=gene&cmd=search&term=BC083470.1		1760.44	527.802	2720.24	434.965	4119.93	1952.73	5515.25	1041.79	500.045	310.21	0.00123087
ZV700S00005578	Dr.132311	21	4298599	4301664	fb62e11	15	3299	celip	21	100.92	0	0	0	0	0	CEL	Bile salt-dependent lipase oncofetal isoform (Fragment).;Similar to carboxyl ester lipase (Bile salt-stimulated lipase).;Bile salt-dependent lipase.;carboxyl ester lipase (bile salt-stimulated lipase);carboxyl ester lipase precursor	0	0	0	http://www.ncbi.nlm.nih.gov/sites/entrez?db=nucest&cmd=search&term=AW116631		20920.5	4238.25	8201.29	2626.08	11593.8	4316.74	23882.5	5593.71	7165.11	4605.7	0.00123087
OTTDART00000024925	Dr.1461	8	411741	424791	es1	8	317	es1	8	17.7	0	0	0	es1	es1 protein	C21orf33	chromosome 21 open reading frame 33;es1 protein isoform Ia precursor;es1 protein isoform Ib precursor	0	0	0	http://vega.sanger.ac.uk/Danio_rerio/transview?transcript=OTTDART00000024925&amp;db=core		6487.58	1053.71	6681.2	826.399	7027.81	852.252	7812.66	1480.31	12044.9	1594.42	0.00123742
ZV700S00005094	Dr.77381;Dr.75746	22	35521811	35530088	0	0	0	0	0	0	0	0	0	0	0	BT007430	Transmembrane 4 superfamily member 4.	0	0	0	http://www.ncbi.nlm.nih.gov/UniGene/clust.cgi?ORG=Dr&CID=77381		46459.2	8904.65	12898.2	12650.8	15389.5	6221.32	38076.6	11791.3	51891.8	8271.36	0.00125177
ZV700S00006359	Dr.30700;Dr.125266;Dr.75442	Zv7_scaffold2595	74354	90039	0	0	0	zsnp1879	24	395.06	vim	24	77.2	0	0	VIM	Hypothetical protein FLJ32204.;Hypothetical protein FLJ40017.;vimentin;Hypothetical protein FLJ36605 (Vimentin).;vimentin	0	0	0	http://www.ncbi.nlm.nih.gov/UniGene/clust.cgi?ORG=Dr&CID=75442		5135.87	1336.44	5450.87	496.147	6313.72	845.749	7086.71	424.731	9231.57	576.821	0.00127777
ENSDART00000017798	0	18	44531049	44535951	0	0	0	0	0	0	loc92912	25	59.2	0	0	0	0	0	0	0	http://www.ensembl.org/Danio_rerio/transview?db=core;transcript=ENSDART00000017798		4066.82	710.361	4200.07	273.069	3474.53	347.716	4758.41	151.957	7933.27	1648.73	0.00127779
NM_001089364	0	23	33370154	33404657	0	0	0	0	0	0	0	0	0	0	0	0	0	0	0	0	http://www.ncbi.nlm.nih.gov/entrez/viewer.fcgi?db=nuccore&id=148238063		22275.9	2741.98	21002.1	3028.48	17997.5	1685.75	35997.3	2769.71	15469.5	5617.72	0.00127779
NM_213205	0	16	13302494	13308991	fj81h11.x1	16	1466	0	0	0	0	0	0	0	0	0	0	M6PR	Homo sapiens	mannose-6-phosphate receptor (cation dependent)	http://www.ncbi.nlm.nih.gov/entrez/viewer.fcgi?db=nuccore&id=47086002		1655.19	495.567	736.132	98.747	805.082	204.305	1156.38	235.202	565.456	165.687	0.00127779
BC079485.1	Dr.85037	5	29960667	29971648	0	0	0	0	0	0	0	0	0	0	0	CHRNG	cholinergic receptor, nicotinic, gamma	0	0	0	http://www.ncbi.nlm.nih.gov/sites/entrez?db=gene&cmd=search&term=BC079485.1		3462.37	299.865	3248.78	909.11	2542.41	371.282	5098.48	1011.62	991.904	546.984	0.00128942
TC241855	Dr.7346	21	3646804	3662095	0	0	0	0	0	0	0	0	0	0	0	KIAA1328	KIAA1328 protein.;hypothetical protein LOC57536	0	0	0	http://compbio.dfci.harvard.edu/tgi/cgi-bin/tgi/tc_report.pl?gudb=zfish&tc=TC241855		4529.78	967.927	2936.63	388.913	3076.96	1002.3	2607.97	416.028	2065.67	423.327	0.00128942
TC258631	0	16	44409466	44424198	fi41e06.x1	16	4748	fb48e11	16	404.43	AI477419	16	109.7	0	N/A	0	0	0	0	0	http://compbio.dfci.harvard.edu/tgi/cgi-bin/tgi/tc_report.pl?gudb=zfish&tc=TC258631		3914.01	254.879	3399.93	293.493	3421.63	602.596	4735.87	306.141	5495.47	445.133	0.00128942
ZV700S00003243	Dr.77244;Dr.121370	13	19765092	19767727	fb61f12	13	1248	0	0	0	0	0	0	0	0	DF	Adipsin/complement factor D precursor (EC 3.4.21.46).;complement factor D preproprotein;Hypothetical protein (Fragment).;Similar to D component of complement (Adipsin) (Fragment).;Complement factor D, preproprotein.;D component of complement (adipsin)	CFD	Homo sapiens	complement factor D (adipsin)	http://www.ncbi.nlm.nih.gov/UniGene/clust.cgi?ORG=Dr&CID=77244		12687.8	2001.59	8197.58	1124.12	8489.38	2277.6	14194.8	2418.62	5782.54	1350.32	0.00131133
TC264299	Dr.85476	5	13708199	13718011	0	0	0	0	0	0	0	0	0	0	0	BT007430 /// TM4SF4	Transmembrane 4 superfamily member 4. /// transmembrane 4 superfamily member 4;transmembrane 4 superfamily member 4	0	0	0	http://compbio.dfci.harvard.edu/tgi/cgi-bin/tgi/tc_report.pl?gudb=zfish&tc=TC264299		5825.41	1267.6	1929.66	1054.98	2786.74	1113.35	4246.02	737.725	6975.35	844.801	0.00132548
AW077814_R	Dr.1574	0	0	0	fj66h07.x1	12	3281	0	0	0	AW077814	12	56.2	0	0	ACTN1 /// ACTN4	actinin, alpha 1;actinin, alpha 1 /// actinin, alpha 4;actinin, alpha 4;Hypothetical protein (Fragment).;actinin, alpha 4	0	0	0	http://www.ncbi.nlm.nih.gov/sites/entrez?db=nucleotide&cmd=search&term=AW077814		889.551	216.987	520.92	86.6352	595.321	133.717	811.157	279.487	1816.73	135.718	0.00132801
ENSDART00000098982	0	15	45564180	45568561	fa25h06.s1	15	3752	fa96g06	15	355.47	AI436993	15	137.2	zgc:110292	Histone H3.3. [Source:Uniprot/SWISSPROT;Acc:Q6PI20]	0	0	0	0	0	http://www.ensembl.org/Danio_rerio/transview?db=core;transcript=ENSDART00000098982		15512.2	2312.87	10293.3	936.566	9279.68	883.525	15564.8	287.747	15047.4	1753.49	0.00133439
ENSDART00000085263	0	23	29768550	29790644	0	0	0	0	0	0	0	0	0	LOC557632	0	0	0	0	0	0	http://www.ensembl.org/Danio_rerio/transview?db=core;transcript=ENSDART00000085263		1508.94	280.26	832.618	127.878	1316.05	196.44	973.111	155.765	701.763	222.608	0.0013369
ZV700S00006718	Dr.126565;Dr.81958	8	23637361	23637836	0	0	0	0	0	0	0	0	0	0	0	GNAT2	guanine nucleotide binding protein (G protein), alpha transducing activity polypeptide 2;Guanine nucleotide binding protein (G protein), alpha transducing activity polypeptide 2.;guanine nucleotide binding protein, alpha	0	0	0	http://www.ncbi.nlm.nih.gov/UniGene/clust.cgi?ORG=Dr&CID=81958		5331.44	1334.55	12184.6	2890.39	9812.58	2170.13	7633.74	1383.61	5719.26	699.055	0.00133942
OTTDART00000029457	Dr.79394	17	1746727	1757776	0	0	0	0	0	0	0	0	0	zgc:56248	novel protein similar to vertebrate 3-hydroxymethyl-3-methylglutaryl-Coenzyme A lyase (hydroxymethylglutaricaciduria) (HMGCL, zgc:56248)	HMGCL	3-hydroxymethyl-3-methylglutaryl-Coenzyme A lyase (hydroxymethylglutaricaciduria);3-hydroxymethyl-3-methylglutaryl-Coenzyme A lyase (Hydroxymethylglutaricaciduria).;3-hydroxymethyl-3-methylglutaryl-Coenzyme A	HMGCL	Homo sapiens	3-hydroxymethyl-3-methylglutaryl-Coenzyme A lyase (hydroxymethylglutaricaciduria)	http://vega.sanger.ac.uk/Danio_rerio/transview?transcript=OTTDART00000029457&amp;db=core		3233.93	472.102	1938.84	529.802	1740.78	395.981	3308.58	374.825	2076.58	464.657	0.00134192
ENSDART00000043236	0	12	5222760	5228197	0	0	0	0	0	0	0	0	0	PRKG1 (2 of 2)	cGMP-dependent protein kinase 1, beta isozyme (EC 2.7.11.12) (cGK 1 beta) (cGKI-beta). [Source:Uniprot/SWISSPROT;Acc:P14619]	0	0	0	0	0	http://www.ensembl.org/Danio_rerio/transview?db=core;transcript=ENSDART00000043236		5751.58	2135.25	9523	2739.62	8144.79	2796.84	15134.4	2559.18	1682.8	1003	0.00134309
TC239389	Dr.82084	0	0	0	0	0	0	0	0	0	0	0	0	0	0	SIRT5	NAD-dependent deacetylase sirtuin 5 (EC 3.5.1.-) (SIR2-like protein 5).;Hypothetical protein DKFZp686L2375.;sirtuin 5 isoform 2;sirtuin 5 isoform 1	0	0	0	http://compbio.dfci.harvard.edu/tgi/cgi-bin/tgi/tc_report.pl?gudb=zfish&tc=TC239389		6856.3	920.733	4448.67	668.459	5187.76	867.726	5651.26	1252.43	3766.37	646.973	0.00134309
OTTDART00000004904	0	3	25225093	25334928	0	0	0	0	0	0	0	0	0	cacna1a	novel protein similar to vertebrate voltage-dependent calcium channel, P/Q type, alpha 1A subunit (CACNA1A)	0	0	0	0	0	http://vega.sanger.ac.uk/Danio_rerio/transview?transcript=OTTDART00000004904&amp;db=core		3363.56	1034.55	4138.51	953.751	5045.51	1090.9	5886.58	800.16	7853.98	1657.98	0.00135821
ZV700S00002150	Dr.123662;Dr.82270	13	52140330	52140760	dr16575	13	5413	0	0	0	0	0	0	0	0	PWWP2	CDNA FLJ46823 fis, clone TUTER1000014.;LOC170394 protein (Fragment).;Hypothetical protein pp8607.;PWWP domain containing 2	0	0	0	http://www.ncbi.nlm.nih.gov/sites/entrez?db=nucest&cmd=search&term=BI710319		2995.53	244.98	3961.04	1107.3	4008.81	131.471	3510.12	635.739	5396.68	559.755	0.00135821
ZV700S00003454	Dr.20916	7	33590453	33594440	fa93b01	6	855	isl2a	25	3583	0	0	0	0	0	ISL2	ISL2 transcription factor, LIM/homeodomain, (islet-2);ISL2 transcription factor, LIM/homeodomain,	0	0	0	http://www.ncbi.nlm.nih.gov/UniGene/clust.cgi?ORG=Dr&CID=20916		504.932	74.8964	861.22	348.365	1107.71	334.402	918.247	139.048	1231.27	47.8067	0.00135821
ENSDART00000040926	0	13	29635174	29638210	0	0	0	0	0	0	eif4ebp2	23	86.4	eif4ebp2	eukaryotic translation initiation factor 4E binding protein 2 [Source:RefSeq_peptide;Acc:NP_997968]	0	0	0	0	0	http://www.ensembl.org/Danio_rerio/transview?db=core;transcript=ENSDART00000040926		16733.7	2603.95	11036.1	1403.48	9616.78	462.634	15046.3	1105.81	13484.5	2512.6	0.00136697
ZV700S00004990	Dr.3182	10	37217547	37218145	0	0	0	0	0	0	AL724057	10	77.2	0	0	MEF2C	MADS box transcription enhancer factor 2, polypeptide C (Myocyte enhancer factor 2C).;MADS box transcription enhancer factor 2, polypeptide C (myocyte enhancer factor 2C);MADS box transcription enhancer factor 2, polypeptide C (myocyte enhancer factor 2C);MADS box transcription enhancer factor 2,	0	0	0	http://www.ncbi.nlm.nih.gov/UniGene/clust.cgi?ORG=Dr&CID=105584		13344.1	1574.71	19564.2	111.022	17265.7	2501.9	15090.7	2018.41	10290.5	1300.38	0.00136697
OTTDART00000002062	Dr.81283	6	21549808	21551862	AF109370	6	2941	fk64b02	6	450.24	0	0	0	opn1mw4	opsin 1 (cone pigments) medium-wave-sensitive 4	RHO	Hypothetical protein DKFZp686B2082.;rhodopsin	0	0	0	http://vega.sanger.ac.uk/Danio_rerio/transview?transcript=OTTDART00000002062&amp;db=core		473.278	100.752	369.599	48.0618	752.079	174.045	928.311	105.616	849.009	91.2494	0.00138087
ENSDART00000087870	0	4	1233184	1257907	zk30c13.t7	4	87	0	0	0	0	0	0	TMEM16F	Transmembrane protein 16F. [Source:Uniprot/SWISSPROT;Acc:Q4KMQ2]	0	0	0	0	0	http://www.ensembl.org/Danio_rerio/transview?db=core;transcript=ENSDART00000087870		857.121	240.733	420.211	38.2073	317.907	53.673	593.904	97.08	392.7	69.5848	0.00138956
ZV700S00003320	Dr.20261	15	44313193	44313633	0	0	0	0	0	0	0	0	0	0	0	0	0	0	0	0	http://www.ncbi.nlm.nih.gov/sites/entrez?db=nucest&cmd=search&term=BI710514		3384.16	1075.04	7149.73	430.728	6136.11	1384.71	4316.02	340.567	3386.72	1007.98	0.00138956
NM_001078168	0	16	43661414	43679557	0	0	0	0	0	0	caspr1	3	61.4	0	0	0	0	SULT2B1	Homo sapiens	sulfotransferase family, cytosolic, 2B, member 1	http://www.ncbi.nlm.nih.gov/entrez/viewer.fcgi?db=nuccore&id=145279638		13199.2	2983.56	5487.41	2102.65	5970.6	1445.34	10042	5996.3	2401.67	1229.54	0.0013958
ZV700S00001822	Dr.36081;Dr.118886	17	18052536	18180176	knsl1	0	0	fb23c07	17	148	kif11	17	59.5	0	0	KIF11	kinesin family member 11;kinesin family member 11	KIF11	Homo sapiens	kinesin family member 11	http://www.ncbi.nlm.nih.gov/UniGene/clust.cgi?ORG=Dr&CID=36081		3529.2	1014.58	2022.52	710.529	1609.71	515.079	1821.68	359.028	1420.61	325.195	0.00139822
NM_001012378	0	10	24322793	24466920	0	0	0	0	0	0	dlg1	2	14.8	0	0	0	0	DLG2	Homo sapiens	discs, large homolog 2, chapsyn-110 (Drosophila)	http://www.ncbi.nlm.nih.gov/entrez/viewer.fcgi?db=nuccore&id=59933257		3252.34	543.753	4026.84	1129.48	4572.86	264.018	5191.18	638.018	6108.92	1157.11	0.00140823
ENSDART00000074329	0	13	47319518	47320192	fj35c12.x1	13	4847	0	0	0	irf2bp2	11	97	IRF2BP2 (1 of 3)	interferon regulatory factor 2 binding protein 2 isoform B [Source:RefSeq_peptide;Acc:NP_001070865]	0	0	0	0	0	http://www.ensembl.org/Danio_rerio/transview?db=core;transcript=ENSDART00000074329		16491.8	1178.91	11813.1	2701.93	12923	1461.39	16642.8	1275.27	23545.9	2957.45	0.00141822
ENSDART00000103838	0	11	20808521	20810486	0	0	0	0	0	0	0	0	0	LOC555392	0	0	0	0	0	0	http://www.ensembl.org/Danio_rerio/transview?db=core;transcript=ENSDART00000103838		2146.37	691.837	1274.29	423.567	1681.34	396.338	1758.41	551.656	4968.18	739.306	0.0014244
OTTDART00000016977	0	22	20201773	20223116	fb77d06	1	6594	0	0	0	capn9	1	92.9	zgc:109906	novel protein similar to vertebrate calpain 2, (m/II) large subunit (CAPN2)	0	0	0	0	0	http://vega.sanger.ac.uk/Danio_rerio/transview?transcript=OTTDART00000016977&amp;db=core		2701.27	529.072	1012.7	143.102	1202.84	117.774	3008.16	475.308	1935.28	728.928	0.00143056
OTTDART00000004227	Dr.119686;Dr.78307	20	6987788	6992860	fc06f10.x1	11	1219	0	0	0	0	0	0	zgc:77882	novel protein	ZFP36L1	zinc finger protein 36, C3H type-like 1;butyrate response factor 1	0	0	0	http://vega.sanger.ac.uk/Danio_rerio/transview?transcript=OTTDART00000004227&amp;db=core		10522.7	3178.75	4683.42	1678.14	3555.02	595.945	6868.2	2283.59	5171.8	1000.45	0.00143672
ZV700S00006496	Dr.132679;Dr.67738	15	17885078	17890592	0	0	0	0	0	0	0	0	0	0	0	SPINT2 /// APLP2 /// SPINT1	serine protease inhibitor, Kunitz type, 2;serine protease inhibitor, Kunitz type, 2 /// amyloid beta (A4) precursor-like protein 2;Amyloid precursor protein homolog HSD-2.;Hypothetical protein.;Binding protein (Fragment).;Binding protein (Fragment).;Binding protein (Fragment).;amyloid beta (A4) precursor-like protein 2 /// HAI-1.;serine protease inhibitor, Kunitz type 1;Serine protease inhibitor,…	CG17380	Drosophila melanogaster	CG17380	http://www.ncbi.nlm.nih.gov/UniGene/clust.cgi?ORG=Dr&CID=67738		9171.91	1739.41	2688.96	1435.58	1577.73	348.904	5651.46	3571.57	4523.19	3837.61	0.00146175
TC251380	0	23	37945170	37945732	fk61c03.x1	23	5607	0	0	0	caspr1	3	61.4	0	N/A	0	0	0	0	0	http://compbio.dfci.harvard.edu/tgi/cgi-bin/tgi/tc_report.pl?gudb=zfish&tc=TC251380		6044.3	2427.52	11174.7	1893.3	10881.8	733.065	8584.21	1192.73	1894.22	196.632	0.0015056
ZV700S00005455	Dr.77226;Dr.121048	18	5476016	5478739	fb60g12	18	846	fb60g12	18	846	AW174622	18	29.7	0	0	ARF3 /// ARF1 /// BT007087 /// ARF5 /// ARF4 /// BT007393 /// BT006670	ADP-ribosylation factor 3;ADP-ribosylation factor 3 /// ADP-ribosylation factor 1;ADP-ribosylation factor 1;ADP-ribosylation factor 1 /// ADP-ribosylation factor 5. /// ADP-ribosylation factor 5;ADP-ribosylation factor 5 /// ADP-ribosylation factor 4;ADP-ribosylation factor 4 /// ADP-ribosylation factor 1. /// ADP-ribosylation factor 3.	0	0	0	http://www.ncbi.nlm.nih.gov/sites/entrez?db=nucest&cmd=search&term=BM081850		46777	1111.06	22921	3907.67	37967.7	11765.9	50149.1	5035.51	46673.3	1428.3	0.00151166
AI959517_R	0	0	0	0	bz84a7.z	10	4415	bmp4	17	113.5	bmp4	17	113.6	0	0	0	0	0	0	0	http://www.ncbi.nlm.nih.gov/sites/entrez?db=nucleotide&cmd=search&term=AI959517		2280.98	935.197	3814.38	431.721	4257.63	710.633	2574.8	301.793	73.8897	3.4845	0.00151395
ENSDART00000092187	0	7	24364577	24442719	0	0	0	0	0	0	0	0	0	A3KP27_DANRE	DGKI protein (Fragment). [Source:Uniprot/SPTREMBL;Acc:Q566Z1]	0	0	0	0	0	http://www.ensembl.org/Danio_rerio/transview?db=core;transcript=ENSDART00000092187		3132.15	114.83	3541.57	362.431	4351.56	911.839	3842.98	653.129	5172.52	489.7	0.00153881
ENSDART00000049051	0	16	45392149	45406035	0	0	0	0	0	0	AL845369	5	14.8	0	0	0	0	0	0	0	http://www.ensembl.org/Danio_rerio/transview?db=core;transcript=ENSDART00000049051		40800.2	2398.33	50806.5	1307.1	44464.8	2509.43	44724.2	1505	50020.7	5937.82	0.00154106
ZV700S00000717	Dr.120489;Dr.111063	23	28824472	28834459	0	0	0	0	0	0	0	0	0	0	0	CAMTA1	calmodulin binding transcription activator 1;MSTP023.;Hypothetical protein.;MSTP023.;calmodulin-binding transcription activator 1	0	0	0	http://www.ncbi.nlm.nih.gov/UniGene/clust.cgi?ORG=Dr&CID=120489		2610.41	483.071	3070.13	910.683	4550.82	1042.46	3489.96	412.399	5030.66	420.997	0.00155083
BI473085_R	0	0	0	0	0	0	0	0	0	0	0	0	0	0	0	0	0	0	0	0	http://www.ncbi.nlm.nih.gov/sites/entrez?db=nucest&cmd=search&term=BI473085		2442.39	563.561	4838.68	897.271	4411.04	1045.34	3405.76	672.488	3584.69	231.998	0.00155379
ENSDART00000004682	0	15	3171251	3190528	0	0	0	0	0	0	0	0	0	LOC100007904	0	0	0	0	0	0	http://www.ensembl.org/Danio_rerio/transview?db=core;transcript=ENSDART00000004682		7682.4	592.94	5860.82	622.725	5239.85	38.68	6098.59	1495.2	9038.76	380.323	0.00155379
OTTDART00000011306	0	17	25479500	25517605	0	0	0	0	0	0	0	0	0	si:ch211-279e11.2	novel Fibronectin type III domain containing protein	0	0	0	0	0	http://vega.sanger.ac.uk/Danio_rerio/transview?transcript=OTTDART00000011306&amp;db=core		685.927	188.12	1398.34	216.021	1218.84	110.474	1099.71	238.033	1002.41	186.495	0.00155379
ZV700S00000335	Dr.82013	Zv7_NA1915	2474	2953	0	0	0	0	0	0	0	0	0	0	0	0	0	SOUL	Gallus gallus	SOUL protein	http://www.ncbi.nlm.nih.gov/UniGene/clust.cgi?ORG=Dr&CID=82013		4197.51	657.725	5956.25	1180.58	5473.89	272.779	5555.56	338.474	6243.8	482.696	0.0015635
OTTDART00000030622	Dr.14852	19	31155275	31163886	0	0	0	0	0	0	0	0	0	si:ch211-287b5.3	novel protein (zgc:153800)	FLJ37659	Hypothetical protein FLJ37659.	0	0	0	http://vega.sanger.ac.uk/Danio_rerio/transview?transcript=OTTDART00000030622&amp;db=core		4909.94	1316.73	8518.25	770.927	7237.66	1082.29	6580.03	1273.9	7949.59	837.791	0.00157319
ZV700S00004446	Dr.81974	18	42901307	42901777	fk57f03.x1	18	4683	0	0	0	0	0	0	0	0	0	0	0	0	0	http://www.ncbi.nlm.nih.gov/UniGene/clust.cgi?ORG=Dr&CID=81974		3393.1	654.173	7489.9	1159.73	6773.98	2250.92	4231.07	656.462	3159.74	225.116	0.00157913
ZV700S00004874	Dr.78384	15	39765442	39765865	fc44h08.x1	15	3609	0	0	0	0	0	0	0	0	RIN3 /// AK128338	Ras and Rab interactor 3;RIN3.;Ras and Rab interactor 3;CDNA FLJ46480 fis, clone THYMU3025683, weakly similar to Ras interaction/interference protein 1.;Human full-length cDNA clone CS0DM003YJ21 of fetal liver of Homo sapiens (Human) (Fragment).;Hypothetical protein DKFZp762H1613 (Fragment).;Hypothetical protein DKFZp762H1613 (Fragment).;Ras and Rab interactor 3 /// Hypothetical protein DKFZp762H…	0	0	0	http://www.ncbi.nlm.nih.gov/UniGene/clust.cgi?ORG=Dr&CID=78384		3755.47	861.354	9159.25	1778.92	5510.34	1720.94	5576.9	1337.62	3017.24	437.526	0.00161117
OTTDART00000009530	Dr.114727	4	22667967	22670435	0	0	0	0	0	0	0	0	0	zgc:73329	novel protein (zgc:73329)	KIAA1111 /// PHF2 /// AB029034 /// AK021696;KIAA1111 /// PHF2 /// AB029034 /// AK021696	Hypothetical protein KIAA1111 (Fragment).;Hypothetical protein (Fragment).;Hypothetical protein. /// PHD finger protein 2;Hypothetical protein (Fragment).;PHF2 protein.;PHD finger protein 2 isoform a /// OTTHUMP00000061869. /// Hypothetical protein (Fragment).;Hypothetical protein KIAA1111 (Fragment).;Hypothetical protein (Fragment).;Hypothetical protein. /// PHD finger protein 2;Hypothetical pro…	NDUFB2	Homo sapiens	NADH dehydrogenase (ubiquinone) 1 beta subcomplex, 2, 8kDa	http://vega.sanger.ac.uk/Danio_rerio/transview?transcript=OTTDART00000009530&amp;db=core		13071	1937.73	11291.6	373.115	9784.47	2363.5	13029.3	1717.74	5705.16	1008.06	0.00161981
BM777292	Dr.133797;Dr.75730	0	0	0	0	0	0	0	0	0	0	0	0	0	0	AJ277587	Spir-1 protein (Fragment).	0	0	0	http://www.ncbi.nlm.nih.gov/sites/entrez?db=nucest&cmd=search&term=BM777292		2754.22	554.986	4620.79	586.796	2683.64	589.038	3112.67	1138.46	6333.34	1307.95	0.00161981
BI880268_R	0	0	0	0	0	0	0	0	0	0	0	0	0	0	0	0	0	0	0	0	http://www.ncbi.nlm.nih.gov/sites/entrez?db=nucest&cmd=search&term=BI880268		688.006	256.305	1590.26	504.692	2162.27	582.88	1315.05	240.248	664.52	176.529	0.00161981
ZV700S00004928	Dr.51739	20	24778108	24781352	fc21f04.x1	20	1537	0	0	0	rasl11b	20	75.3	0	0	MGC2827	Hypothetical protein FLJ14361.	RASL11B	Homo sapiens	RAS-like, family 11, member B	http://www.ncbi.nlm.nih.gov/UniGene/clust.cgi?ORG=Dr&CID=51739		1273.92	164.546	1306.69	373.519	1529.95	380.007	1369.14	256.63	2846.57	464.169	0.00161981
AW280155_R	0	0	0	0	fj51e11.x1	23	598	0	0	0	0	0	0	0	0	0	0	0	0	0	http://www.ncbi.nlm.nih.gov/sites/entrez?db=nucleotide&cmd=search&term=AW280155		16276.8	2134.59	21955.6	4771.04	27650.4	4324.09	21039.4	1677.43	21953.9	2289.83	0.00162938
ZV700S00004494	Dr.114528;Dr.104868;Dr.114529	3	62497905	62503718	0	0	0	fb30g06	3	431	0	0	0	0	0	MYH9	Hypothetical protein.;FLJ00279 protein (Fragment).;Hypothetical protein DKFZp451J0218.;Similar to myosin, heavy polypeptide 9, non-muscle (Fragment).;myosin, heavy polypeptide 9, non-muscle;myosin, heavy polypeptide 9, non-muscle	0	0	0	http://www.ncbi.nlm.nih.gov/sites/entrez?db=nucest&cmd=search&term=CD597427		13494.6	1786.59	7342.97	1322.14	6949.32	1240.44	13157.8	698.289	14847.1	3367	0.00163523
ENSDART00000027425	0	21	6944725	7081899	0	0	0	0	0	0	col11a2	2	51.1	COL5A1	Collagen alpha-1(V) chain precursor. [Source:Uniprot/SWISSPROT;Acc:P20908]	0	0	0	0	0	http://www.ensembl.org/Danio_rerio/transview?db=core;transcript=ENSDART00000027425		2582.59	282.761	1723.27	359.27	1585.85	262.115	2670.59	413.367	1599.58	329.967	0.00163736
OTTDART00000029713	Dr.81793	13	24948886	24951167	0	0	0	0	0	0	0	0	0	zgc:113197	novel protein similar to vertebrate NADH dehydrogenase (ubiquinone) 1 alpha subcomplex, assembly factor 1 (NDUFAF1, zgc:113197)	NDUFAF1;NDUFAF1	Complex I intermediate-associated protein 30, mitochondrial precursor (CGI-65).;NADH dehydrogenase (ubiquinone) 1 alpha;Complex I intermediate-associated protein 30, mitochondrial precursor (CGI-65).;NADH dehydrogenase (ubiquinone) 1 alpha	NDUFAF1	Homo sapiens	NADH dehydrogenase (ubiquinone) 1 alpha subcomplex, assembly factor 1	http://vega.sanger.ac.uk/Danio_rerio/transview?transcript=OTTDART00000029713&amp;db=core		3030.53	775.613	1698.29	487.933	1441.71	151.121	3496.13	786.642	828.306	363.826	0.00164318
ZV700S00004380	Dr.25268	4	30554199	30568118	fb08f12.u1	4	1765	fb08f12	4	225.9	0	0	0	0	0	LRRC17	leucine rich repeat containing 17;leucine rich repeat containing 17;P37NB.;leucine rich repeat containing 17 isoform 1	LRRC17	Homo sapiens	leucine rich repeat containing 17	http://www.ncbi.nlm.nih.gov/UniGene/clust.cgi?ORG=Dr&CID=25268		3232.92	796.798	1192.36	220.521	1205.46	166.538	2816.16	581.127	2322.11	701.024	0.0016453
ENSDART00000098037	0	Zv7_NA1067	112233	122940	0	0	0	0	0	0	0	0	0	Q5EAR0_DANRE	Hrc protein (Fragment). [Source:Uniprot/SPTREMBL;Acc:Q5EAR0]	0	0	0	0	0	http://www.ensembl.org/Danio_rerio/transview?db=core;transcript=ENSDART00000098037		5539.48	1053.89	4045.41	1012.47	4070.22	650.488	5751.53	856.177	1688.42	586.779	0.00164742
OTTDART00000012658	0	3	40978955	40999379	0	0	0	0	0	0	0	0	0	si:ch211-175l6.6	novel protein	0	0	0	0	0	http://vega.sanger.ac.uk/Danio_rerio/transview?transcript=OTTDART00000012658&amp;db=core		4954.05	1085.82	2447.88	436.073	3985.64	1399.06	3377.62	584.371	1681.76	424.83	0.00164953
TC263417	Dr.77192	20	2066636	2067168	fi46h04.x1	20	464	0	0	0	AI497198	20	15.5	0	0	AY512660 /// EPB41L2 /// AK127088 /// EPB41	Protein 4.1-G (Fragment). /// erythrocyte membrane protein band 4.1-like 2;Protein 4.1-G (Fragment).;4.1G protein (Fragment).;Hypothetical protein.;Similar to erythrocyte membrane protein band 4.1-like 2.;Protein 4.1-G (Fragment).;erythrocyte membrane protein band 4.1-like 2 /// CDNA FLJ45145 fis, clone BRAWH3041492, moderately similar to Homo sapiens erythrocyte membrane protein band 4.1 (ellipt…	0	0	0	http://compbio.dfci.harvard.edu/tgi/cgi-bin/tgi/tc_report.pl?gudb=zfish&tc=TC263417		13114	1796.33	18536.3	1544.36	17939.8	1644.91	16230.5	762.114	13632.1	1942.87	0.00165164
BC081646.1	Dr.106968;Dr.132813	8	6067492	6157399	fj93b05.x1	5	6345	0	0	0	0	0	0	0	0	PIP5K1B	phosphatidylinositol-4-phosphate 5-kinase, type;phosphatidylinositol-4-phosphate 5-kinase, type I, beta;Type I phosphatidylinositol-4-phosphate 5-kinase beta (EC 2.7.1.68) (STM-7 protein) (PIP5KIB2 protein).;phosphatidylinositol-4-phosphate 5-kinase, type	0	0	0	http://www.ncbi.nlm.nih.gov/sites/entrez?db=gene&cmd=search&term=BC081646.1		1507.86	173.719	1116.15	238.045	1075.38	25.2211	1098.58	213.511	861.331	166.367	0.00166479
ZV700S00003558	Dr.21395	7	14396002	14396249	0	0	0	0	0	0	0	0	0	0	0	0	0	0	0	0	http://www.ncbi.nlm.nih.gov/sites/entrez?db=nucest&cmd=search&term=AI601864		1366.26	248.947	2251.23	366.997	2616.01	684.582	1816.32	375.724	3002.06	692.177	0.00167056
TC247890_R	Dr.132613	0	0	0	0	0	0	fa16c10	18	487.56	AL845369	5	14.8	0	0	GA17;GA17;GA17	DJ69B10.1 (GA17 protein) (Hypothetical protein).;dendritic cell protein;GA17 protein.;PNAS-125.;DJ69B10.1 (GA17 protein) (Hypothetical protein).;dendritic cell protein;GA17 protein.;PNAS-125.;DJ69B10.1 (GA17 protein) (Hypothetical protein).;dendritic cell protein;GA17 protein.;PNAS-125.	0	0	0	http://compbio.dfci.harvard.edu/tgi/cgi-bin/tgi/tc_report.pl?gudb=zfish&tc=TC247890		1951.99	267.324	1377.07	128.701	1431.24	114.439	1747.87	281.238	1072.97	221.63	0.00167838
ZV700S00002686	Dr.23008	22	36097295	36097990	0	0	0	0	0	0	0	0	0	0	0	BC053359 /// AL832044 /// AB058698 /// AL832106	MLR2 protein. /// Hypothetical protein DKFZp313G2010 (Fragment). /// Hypothetical protein KIAA1795 (Fragment). /// Hypothetical protein DKFZp313C088.	0	0	0	http://www.ncbi.nlm.nih.gov/UniGene/clust.cgi?ORG=Dr&CID=23008		4516.22	417.916	5064.95	745.572	6230.31	1142.19	5658.59	1301.1	7748.81	339.622	0.00167838
OTTDART00000016211	0	18	31992721	32061313	zc119n20.ya	18	4644	0	0	0	0	0	0	si:dkey-99o15.1	novel protein	0	0	0	0	0	http://vega.sanger.ac.uk/Danio_rerio/transview?transcript=OTTDART00000016211&amp;db=core		564.283	87.0624	649.426	64.0026	833.624	157.478	841.327	61.4922	1066.72	153.026	0.00168779
OTTDART00000030791	0	4	14590241	14905031	z6503	4	1853	0	0	0	0	0	0	si:dkey-11k24.3	novel protein similar to human ankyrin repeat and sterile alpha motif domain containing 1A (ANKS1A)	0	0	0	0	0	http://vega.sanger.ac.uk/Danio_rerio/transview?transcript=OTTDART00000030791&amp;db=core		1747.72	288.732	2466.72	327.052	2871.48	163.795	2206.69	423.473	2144.15	58.3922	0.00170085
TC238757	Dr.94530;Dr.119876;Dr.129150;Dr.107466	0	0	0	0	0	0	fk49e04	2	539.05	0	0	0	0	0	UQCR	Ubiquinol-cytochrome C reductase complex 6.4 kDa protein (EC 1.10.2.2) (Complex III subunit XI).;Ubiquinol-cytochrome C reductase complex 6.4 kDa protein (EC 1.10.2.2) (Complex III subunit XI).;ubiquinol-cytochrome c reductase, 6.4kDa	0	0	0	http://compbio.dfci.harvard.edu/tgi/cgi-bin/tgi/tc_report.pl?gudb=zfish&tc=TC238757		24109.3	1837.9	23533.3	3540.89	21573.9	2280.41	23217	2126.35	13542.6	1698.54	0.00170289
ZV700S00005930	Dr.51677	7	22202922	22206650	fi33h05.x1	7	1525	0	0	0	0	0	0	0	0	TTC5	tetratricopeptide repeat domain 5;Hypothetical protein (Fragment).;tetratricopeptide repeat domain 5;Hypothetical protein DKFZp686D0419 (Fragment).;tetratricopeptide repeat domain 5	TTC5	Homo sapiens	tetratricopeptide repeat domain 5	http://www.ncbi.nlm.nih.gov/UniGene/clust.cgi?ORG=Dr&CID=51677		2252.65	262.509	4189.65	355.596	2876.97	670.427	2581.31	200.156	2023.91	551.219	0.00171225
ENSDART00000105482	0	22	19980628	20003869	0	0	0	0	0	0	0	0	0	si:ch211-202d4.1	Novel protein similar to vertebrate trinucleotide repeat containing 4 (TNRC4) (Fragment). [Source:Uniprot/SPTREMBL;Acc:Q1LXU8]	0	0	0	0	0	http://www.ensembl.org/Danio_rerio/transview?db=core;transcript=ENSDART00000105482		3881.04	1284.61	5779.03	1289.07	7024.84	1229.33	5470	864.434	8334.31	1408.1	0.00172726
OTTDART00000012811	0	20	4426240	4434662	0	0	0	0	0	0	0	0	0	si:ch211-76m11.8	novel protein	0	0	0	0	0	http://vega.sanger.ac.uk/Danio_rerio/transview?transcript=OTTDART00000012811&amp;db=core		5875.54	1152.05	4181.75	747.33	4404.09	1117.72	4646.69	260.374	2073.5	792.437	0.00172726
TC254690	Dr.77862	20	14422459	14422984	0	0	0	0	0	0	0	0	0	0	0	MYOC	Hypothetical protein FLJ39991.;myocilin, trabecular meshwork inducible glucocorticoid response;myocilin	0	0	0	http://compbio.dfci.harvard.edu/tgi/cgi-bin/tgi/tc_report.pl?gudb=zfish&tc=TC254690		4597.9	1506.38	9210.85	1818.42	6727.2	1362.11	6153.07	599.479	919.845	639.723	0.00172927
ENSDART00000092735	0	13	35544003	35565647	0	0	0	0	0	0	0	0	0	LOC566435	0	0	0	0	0	0	http://www.ensembl.org/Danio_rerio/transview?db=core;transcript=ENSDART00000092735		2961.75	462.795	1934.4	336.488	1788.57	498.013	2448.07	171.758	1589.97	527.525	0.00174221
OTTDART00000007722	Dr.82666	20	35296134	35343821	0	0	0	0	0	0	dscr1l2	17	71.9	zgc:85746	novel protein similar to vertebrate Down syndrome critical region gene 1-like 1 (DSCR1L1) (zgc:85746)	DSCR1L1	Calcineurin inhibitor ZAKI-4 beta splice variant 1 (Calcineurin inhibitor ZAKI-4 beta splice variant 2).;Similar to Down syndrome critical region gene 1-like 1.;Down syndrome critical region gene 1-like 1;Down syndrome critical region gene 1-like 1.;Down syndrome critical region gene 1-like 1	0	0	0	http://vega.sanger.ac.uk/Danio_rerio/transview?transcript=OTTDART00000007722&amp;db=core		2282.73	612.928	3198.07	800.852	3714.03	276.571	4098.22	1080.65	4859.53	824.238	0.00178062
ZV700S00000870	Dr.82134	1	31322599	31323341	0	0	0	0	0	0	0	0	0	0	0	NLGN4	neuroligin 4;NLGN4.	0	0	0	http://www.ncbi.nlm.nih.gov/UniGene/clust.cgi?ORG=Dr&CID=82134		3475.85	1046.47	5474.67	375.503	6224.61	1461.53	4847.1	104.767	6205.04	882.664	0.00178257
ENSDART00000102350	0	16	33915151	33919234	0	0	0	0	0	0	0	0	0	txnipl	0	0	0	0	0	0	http://www.ensembl.org/Danio_rerio/transview?db=core;transcript=ENSDART00000102350		15756.6	3108.73	25383.8	4862.91	22251.7	3690.65	30529.1	5683.74	21598.4	4027.86	0.00179543
ZV700S00003383	Dr.76050	21	1495091	1508069	0	0	0	0	0	0	0	0	0	0	0	ATP5A1	ATP synthase, H+ transporting, mitochondrial F1;Similar to ATP synthase, H+ transporting, mitochondrial F1 complex, alpha subunit, isoform 1, cardiac muscle (Fragment).;Similar to ATP synthase, H+ transporting, mitochondrial F1 complex, alpha subunit, isoform 1, cardiac muscle (Fragment).;Hypothetical protein (Fragment).;ATP synthase, H+ transporting, mitochondrial F1 complex, alpha subunit, isof…	ATP5A1	Homo sapiens	ATP synthase, H+ transporting, mitochondrial F1 complex, alpha subunit 1, cardiac muscle	http://www.ncbi.nlm.nih.gov/UniGene/clust.cgi?ORG=Dr&CID=79884		55778.2	3013.41	39263.4	8058.01	41863.5	3555.28	57502	646.028	47778.9	7145.62	0.00182278
OTTDART00000022672	0	5	43070319	43107367	0	0	0	0	0	0	0	0	0	si:ch211-199d18.1	novel protein similar to vertebrate acetyl-Coenzyme A carboxylase alpha (ACACA)	0	0	0	0	0	http://vega.sanger.ac.uk/Danio_rerio/transview?transcript=OTTDART00000022672&amp;db=core		5940.51	290.12	4036.62	106.773	4464.61	1334.84	4138.03	1748.49	2779.1	475.21	0.0018266
OTTDART00000023863	0	1	14397949	14426094	0	0	0	0	0	0	0	0	0	proml2	prominin-like 2	0	0	0	0	0	http://vega.sanger.ac.uk/Danio_rerio/transview?transcript=OTTDART00000023863&amp;db=core		1665.54	395.459	2882.81	1120.64	3128.82	905.262	2453.37	539.431	4348.27	619.565	0.0018266
TC248899	Dr.774	0	0	0	0	0	0	0	0	0	0	0	0	0	0	C12orf10;C12orf10	chromosome 12 open reading frame 10;Similar to melanocyte proliferating gene 1.;MSTP024 (Chromosome 12 open reading frame 10).;MSTP024 (C12orf10 protein).;MYG1 protein;chromosome 12 open reading frame 10;Similar to melanocyte proliferating gene 1.;MSTP024 (Chromosome 12 open reading frame 10).;MSTP024 (C12orf10 protein).;MYG1 protein	0	0	0	http://compbio.dfci.harvard.edu/tgi/cgi-bin/tgi/tc_report.pl?gudb=zfish&tc=TC248899		2868.95	406.938	2527.82	668.741	3045.34	224.039	3391.5	561.403	7811.21	2383.38	0.0018466
TC239082	Dr.124626;Dr.47044	10	31574780	31585581	fa16c07.s1	10	3577	fa16c07	10	386.71	BG303768	10	54.9	0	0	POM121	Hypothetical protein.;POM121 membrane glycoprotein (rat);Hypothetical protein FLJ12493.;Hypothetical 9.9 kDa protein (Fragment).;Hypothetical protein (Fragment).;nuclear pore membrane protein 121	0	0	0	http://compbio.dfci.harvard.edu/tgi/cgi-bin/tgi/tc_report.pl?gudb=zfish&tc=TC239082		15396.1	1871.96	12386.6	1247.5	9378.75	488.835	14683	539.948	13054.9	1896.33	0.00185572
BC122236.1	0	18	2989609	2991993	0	0	0	0	0	0	AW174634	18	10	0	0	0	0	0	0	0	http://www.ncbi.nlm.nih.gov/sites/entrez?db=gene&cmd=search&term=BC122236.1		3149.59	415.369	1493.47	369.472	1792.2	26.9127	3295.92	840.912	2089.54	492.096	0.00186307
ENSDART00000008248	0	10	15114481	15138906	0	0	0	0	0	0	0	0	0	SLC7A1 (2 of 3)	High-affinity cationic amino acid transporter 1 (CAT-1) (CAT1) (System Y+ basic amino acid transporter) (Ecotropic retroviral leukemia receptor homolog) (ERR) (Ecotropic retrovirus receptor homolog). [Source:Uniprot/SWISSPROT;Acc:P30825]	0	0	0	0	0	http://www.ensembl.org/Danio_rerio/transview?db=core;transcript=ENSDART00000008248		10047.6	1551.72	12088.1	757.372	8091.92	1329.16	10246.7	3414.57	2041.59	594.849	0.00186307
[truncated: 1,040 more rows]
