# Supplementary material for: Histopathologic Alterations Associated with Global Gene Expression Due to Chronic Dietary TCDD Exposure in Juvenile Zebrafish
Source: PLoS One. 2014 Jul 2;9(7):e100910. doi: 10.1371/journal.pone.0100910 (PMC4079602; doi:10.1371/journal.pone.0100910)
Supplement: Table S10 — Dysregulated genes in male, female and immature zebrafish at 7 d, 14 d, 28 d and 42 d of exposure to 100 ppb TCDD (FDR0.05). (XLSX) [file pone.0100910.s010.xlsx]

## Sheet: 7d, male
SEQ_ID	UNIGENE CLUSTER ID	ZV7 CHROMOSOME	START BP	END BP	T51 PANEL MARKER	T51 PANEL LINKAGE GROUP	T51 PANEL POSITION (CR)	LN54 PANEL MARKER	LN54 PANEL LINKAGE GROUP	LN54 PANEL POSITION (CR)	HEAT MAP MARKER	HEAT MAP LINKAGE GROUP	HEAT MAP POSITION (CM)	ZEBRAFISH GENE SYMBOL	ZEBRAFISH GENE DESCRIPTION	HUMAN ORTHOLOG GENE SYMBOL	HUMAN ORTHOLOG GENE DESCRIPTION	HOMOLOGENE GENE SYMBOL	HOMOLOGENE SPECIES	HOMOLOGENE DESCRIPTION	URL		Control.mean	Control.std.dev	100ppb.mean	100ppb.std.dev	BH	FC
NM_001082819	0	8	16394664	16402459	0	0	0	0	0	0	0	0	0	0	0	0	0	0	0	0	http://www.ncbi.nlm.nih.gov/entrez/viewer.fcgi?db=nuccore&id=130493600		553.513	101.755	1912.89	275.444	0	3.45592
NM_001077748	0	2	54109849	54113042	fj34e01.x1	2	3933	0	0	0	adcyap1	7	188.4	0	0	0	0	SCG2	Homo sapiens	secretogranin II (chromogranin C)	http://www.ncbi.nlm.nih.gov/entrez/viewer.fcgi?db=nuccore&id=118150473		2622.99	350.081	6364.23	851.526	0	2.42632
NM_001037394	0	1	10030208	10051016	0	0	0	0	0	0	0	0	0	0	0	0	0	PPP2R2C	Homo sapiens	protein phosphatase 2 (formerly 2A), regulatory subunit B, gamma isoform	http://www.ncbi.nlm.nih.gov/entrez/viewer.fcgi?db=nuccore&id=82658261		2660.76	60.0248	4258.03	79.7197	0	1.60031
OTTDART00000002306	0	10	14610747	14623774	0	0	0	0	0	0	0	0	0	si:ch211-237l4.7	novel protein similar to human KIAA0346	0	0	0	0	0	http://vega.sanger.ac.uk/Danio_rerio/transview?transcript=OTTDART00000002306&amp;db=core		12967.4	320.352	8429.22	1156.27	0	0.65003
NM_001098766	0	19	24743405	24746336	0	0	0	0	0	0	0	0	0	0	0	0	0	0	0	0	http://www.ncbi.nlm.nih.gov/entrez/viewer.fcgi?db=nuccore&id=148922867		4608.89	79.8472	1871.91	462.211	0	0.406152
NM_001098386	0	6	20841911	20896168	fc61g08	6	3244	0	0	0	0	0	0	0	0	0	0	0	0	0	http://www.ncbi.nlm.nih.gov/entrez/viewer.fcgi?db=nuccore&id=148357109		6620.08	492.064	3378.44	140.004	0	0.510333
NM_001014296	0	Zv7_NA354	214627	228806	fb95e01.u1	0	0	fb23h12	10	150.74	mat2a	10	34.6	0	0	0	0	MAT2A	Homo sapiens	methionine adenosyltransferase II, alpha	http://www.ncbi.nlm.nih.gov/entrez/viewer.fcgi?db=nuccore&id=62122772		2281.24	10.9947	619.917	316.896	0	0.271746
ENSDART00000101467	0	3	59856850	59857640	0	0	0	0	0	0	0	0	0	LOC556776	0	0	0	0	0	0	http://www.ensembl.org/Danio_rerio/transview?db=core;transcript=ENSDART00000101467		4693.43	764.72	1183.92	340.441	0	0.252251
ENSDART00000099029	0	Zv7_NA105	95834	96689	0	0	0	0	0	0	0	0	0	si:dkey-77m18.2	Novel protein containing trypsin domains (Fragment). [Source:Uniprot/SPTREMBL;Acc:Q1LVH6]	0	0	0	0	0	http://www.ensembl.org/Danio_rerio/transview?db=core;transcript=ENSDART00000099029		2047.28	177.9	615.652	191.032	0	0.300717
ENSDART00000088384	0	6	18529589	18629887	0	0	0	0	0	0	kif1b	23	91.3	KIF1A (2 of 2)	Kinesin-like protein KIF1A (Axonal transporter of synaptic vesicles) (Microtubule-based motor KIF1A) (UNC-104-and KIF1A-related protein) (hUNC-104). [Source:Uniprot/SWISSPROT;Acc:Q12756]	0	0	0	0	0	http://www.ensembl.org/Danio_rerio/transview?db=core;transcript=ENSDART00000088384		3669.56	260.335	6391.65	347.735	0	1.7418
ENSDART00000104866	0	25	2653970	2663227	0	0	0	0	0	0	ldhb	4	44.3	zgc:92882	hypothetical protein LOC436747 [Source:RefSeq_peptide;Acc:NP_001002474]	0	0	0	0	0	http://www.ensembl.org/Danio_rerio/transview?db=core;transcript=ENSDART00000104866		4683.72	596.721	7280.94	196.262	0	1.55452
ENSDART00000104140	0	25	13343048	13360806	0	0	0	0	0	0	0	0	0	LOC100000077	0	0	0	0	0	0	http://www.ensembl.org/Danio_rerio/transview?db=core;transcript=ENSDART00000104140		6158.54	527.31	1767.88	844.782	0	0.287061
ENSDART00000102435	0	6	53171157	53176413	0	0	0	0	0	0	0	0	0	RIMS4	Regulating synaptic membrane exocytosis protein 4 (Rab3-interacting molecule 4) (RIM 4) (RIM4 gamma). [Source:Uniprot/SWISSPROT;Acc:Q9H426]	0	0	0	0	0	http://www.ensembl.org/Danio_rerio/transview?db=core;transcript=ENSDART00000102435		1269.25	73.377	2055.8	22.9106	0	1.6197
TC241719	0	6	7491593	7503583	0	0	0	0	0	0	0	0	0	0	N/A	0	0	0	0	0	http://compbio.dfci.harvard.edu/tgi/cgi-bin/tgi/tc_report.pl?gudb=zfish&tc=TC241719		2642.02	321.555	5366.01	7.68721	0	2.03102
OTTDART00000030491	0	18	7372528	7378675	0	0	0	0	0	0	0	0	0	si:dkey-238o13.4	novel protein	0	0	0	0	0	http://vega.sanger.ac.uk/Danio_rerio/transview?transcript=OTTDART00000030491&amp;db=core		2149.17	393.475	3776.15	77.0967	0	1.75703
OTTDART00000030123	Dr.80211;Dr.123433;Dr.106105	5	9919382	9926500	fj68d08.x1	5	1994	0	0	0	0	0	0	zgc:86607	novel protein (zgc:86607)	HSPC148;HSPC148	HSPC148.;HSPC148.	CWC15	Homo sapiens	CWC15 homolog (S. cerevisiae)	http://vega.sanger.ac.uk/Danio_rerio/transview?transcript=OTTDART00000030123&amp;db=core		4447.33	127.826	3284.88	204.931	0	0.738617
ZV700S00006220	Dr.75328	17	44269882	44270067	0	0	0	fa04c02	17	97.76	0	0	0	0	0	DNCH1	dynein, cytoplasmic, heavy polypeptide 1;dynein, cytoplasmic, heavy polypeptide 1;Similar to dynein heavy chain 64C.	0	0	0	http://www.ncbi.nlm.nih.gov/UniGene/clust.cgi?ORG=Dr&CID=75328		3663.24	164.711	5858.55	348.519	0	1.59928
TC248931	Dr.20108	8	42637186	42656343	0	0	0	0	0	0	0	0	0	0	0	QARS	glutaminyl-tRNA synthetase;glutaminyl-tRNA synthetase;Hypothetical protein.;PRO2195.;glutaminyl-tRNA synthetase	0	0	0	http://compbio.dfci.harvard.edu/tgi/cgi-bin/tgi/tc_report.pl?gudb=zfish&tc=TC248931		3771.18	350.596	1868.39	270.217	0	0.495441
TC242396	0	3	61310864	61311537	0	0	0	0	0	0	0	0	0	0	N/A	0	0	0	0	0	http://compbio.dfci.harvard.edu/tgi/cgi-bin/tgi/tc_report.pl?gudb=zfish&tc=TC242396		6476.2	395.102	890.594	273.019	0	0.137518
OTTDART00000029802	0	15	15461163	15487029	fi25c12.x1	0	0	0	0	0	0	0	0	si:dkey-36i7.1	novel protein (zgc:63716)	0	0	FXYD6	Homo sapiens	FXYD domain containing ion transport regulator 6	http://vega.sanger.ac.uk/Danio_rerio/transview?transcript=OTTDART00000029802&amp;db=core		1580.87	431.426	4464.07	623.552	0	2.8238
OTTDART00000018903	0	19	20759979	20767261	0	0	0	0	0	0	0	0	0	zgc:100982	novel protein similar to vertebrate neurocalcin delta (NCALD)	0	0	0	0	0	http://vega.sanger.ac.uk/Danio_rerio/transview?transcript=OTTDART00000018903&amp;db=core		15864	2549.66	4873.38	972.39	0	0.307197
OTTDART00000012536	0	25	12692580	12719434	0	0	0	0	0	0	0	0	0	si:ch211-194m7.2	novel protein similar to vertebrate NDRG family member 4 (NDRG4)	0	0	NDRG4	Homo sapiens	NDRG family member 4	http://vega.sanger.ac.uk/Danio_rerio/transview?transcript=OTTDART00000012536&amp;db=core		3479.99	319.413	6906.13	696.355	0	1.98452
OTTDART00000008572	0	4	3183977	3199081	0	0	0	0	0	0	0	0	0	si:ch211-214j24.9	novel proein similar to vertebrate synaptosomal-associated protein (SNAP91)	0	0	0	0	0	http://vega.sanger.ac.uk/Danio_rerio/transview?transcript=OTTDART00000008572&amp;db=core		2283.15	394.091	4497.06	297.487	0	1.96967
OTTDART00000025773	0	8	13759395	13779896	0	0	0	0	0	0	0	0	0	cry2a	cryptochrome 2a	0	0	0	0	0	http://vega.sanger.ac.uk/Danio_rerio/transview?transcript=OTTDART00000025773&amp;db=core		3721.05	1321.05	12276.9	832.837	0	3.29931
OTTDART00000025580	Dr.20108	8	35184637	35217361	2216c	8	5230	0	0	0	0	0	0	qars	glutaminyl-tRNA synthetase	QARS;QARS;QARS	glutaminyl-tRNA synthetase;glutaminyl-tRNA synthetase;Hypothetical protein.;PRO2195.;glutaminyl-tRNA synthetase;glutaminyl-tRNA synthetase;glutaminyl-tRNA synthetase;Hypothetical protein.;PRO2195.;glutaminyl-tRNA synthetase;glutaminyl-tRNA synthetase;glutaminyl-tRNA synthetase;Hypothetical protein.;PRO2195.;glutaminyl-tRNA synthetase	QARS	Homo sapiens	glutaminyl-tRNA synthetase	http://vega.sanger.ac.uk/Danio_rerio/transview?transcript=OTTDART00000025580&amp;db=core		4240.32	211.831	1747.19	421.804	0	0.412042
OTTDART00000024802	Dr.32819	6	43868251	43889961	wz12388.1.exp	11	512	0	0	0	pik3r3	6	92.7	pik3r3	phosphoinositide-3-kinase, regulatory subunit, polypeptide 3 (p55, gamma)	PIK3R3;PIK3R3	phosphoinositide-3-kinase, regulatory subunit 3 (p55, gamma);phosphoinositide-3-kinase, regulatory subunit 3;Hypothetical protein DKFZp686F1293 (Fragment).;phosphoinositide-3-kinase, regulatory subunit, polypeptide 3 (p55, gamma);phosphoinositide-3-kinase, regulatory subunit 3 (p55, gamma);phosphoinositide-3-kinase, regulatory subunit 3;Hypothetical protein DKFZp686F1293 (Fragment).;phosphoinosit…	0	0	0	http://vega.sanger.ac.uk/Danio_rerio/transview?transcript=OTTDART00000024802&amp;db=core		6669.32	125.205	8128.37	313.999	0	1.21877
ENSDART00000057972	0	15	37707771	37743870	0	0	0	0	0	0	0	0	0	LOC564174	0	0	0	0	0	0	http://www.ensembl.org/Danio_rerio/transview?db=core;transcript=ENSDART00000057972		3309.81	109.367	1619.06	313.87	0	0.489171
ENSDART00000054668	0	14	33520490	33521957	0	0	0	0	0	0	0	0	0	0	0	0	0	0	0	0	http://www.ensembl.org/Danio_rerio/transview?db=core;transcript=ENSDART00000054668		13663.1	543.127	9392.19	960.588	0	0.687415
BC052127.1	Dr.25168	19	16382620	16402372	0	0	0	0	0	0	0	0	0	0	0	ASNS	asparagine synthetase;asparagine synthetase	0	0	0	http://www.ncbi.nlm.nih.gov/sites/entrez?db=gene&cmd=search&term=BC052127.1		1810.56	124.517	630.004	220.768	0	0.347962
TC265975	0	0	0	0	0	0	0	0	0	0	0	0	0	0	N/A	0	0	0	0	0	http://compbio.dfci.harvard.edu/tgi/cgi-bin/tgi/tc_report.pl?gudb=zfish&tc=TC265975		2237.2	498.04	257.738	115.324	7.17e-05	0.115206
ZV700S00003386	Dr.82044;Dr.121076	2	1740831	1741382	0	0	0	0	0	0	0	0	0	0	0	CYP8B1	cytochrome P450, family 8, subfamily B, polypeptide 1;cytochrome P450, family 8, subfamily B,	0	0	0	http://www.ncbi.nlm.nih.gov/UniGene/clust.cgi?ORG=Dr&CID=105274		17832.3	1139.89	3372.23	3751.25	7.17e-05	0.189108
ENSDART00000061749	0	Zv7_NA105	92954	96363	0	0	0	0	0	0	0	0	0	si:dkey-77m18.2	Novel protein containing trypsin domains (Fragment). [Source:Uniprot/SPTREMBL;Acc:Q1LVH6]	0	0	0	0	0	http://www.ensembl.org/Danio_rerio/transview?db=core;transcript=ENSDART00000061749		1517.38	159.771	642.957	80.521	7.17e-05	0.423729
ENSDART00000003076	0	21	18865517	18925253	0	0	0	0	0	0	usp25	10	57.5	USP28	Ubiquitin carboxyl-terminal hydrolase 28 (EC 3.1.2.15) (Ubiquitin thioesterase 28) (Ubiquitin-specific-processing protease 28) (Deubiquitinating enzyme 28). [Source:Uniprot/SWISSPROT;Acc:Q96RU2]	0	0	0	0	0	http://www.ensembl.org/Danio_rerio/transview?db=core;transcript=ENSDART00000003076		7088.39	431.581	3869.79	769.706	0.000134715	0.545933
NM_001045436	0	18	31171381	31174006	CG2329-T7	0	0	0	0	0	0	0	0	0	0	0	0	0	0	0	http://www.ncbi.nlm.nih.gov/entrez/viewer.fcgi?db=nuccore&id=113678775		3688.37	678.652	6909.44	562.944	0.000134715	1.8733
ENSDART00000004548	0	21	15144006	15147703	0	0	0	0	0	0	0	0	0	barhl1.1	BarH-like 1.1. [Source:Uniprot/SPTREMBL;Acc:A2CEG4]	0	0	0	0	0	http://www.ensembl.org/Danio_rerio/transview?db=core;transcript=ENSDART00000004548		2559.76	549.145	4812.39	249.354	0.000186208	1.88001
OTTDART00000006451	0	3	45887679	45903999	0	0	0	0	0	0	0	0	0	si:dkey-121j17.3	novel protein similar to vertebrate SET and MYND domain containing 2 (SYMD2)	0	0	-	Caenorhabditis elegans	R06F6.4	http://vega.sanger.ac.uk/Danio_rerio/transview?transcript=OTTDART00000006451&amp;db=core		6152.14	1033.3	1692.2	674.69	0.000186208	0.275059
ENSDART00000101590	0	3	56370569	56372646	0	0	0	0	0	0	0	0	0	0	0	0	0	0	0	0	http://www.ensembl.org/Danio_rerio/transview?db=core;transcript=ENSDART00000101590		704.682	104.51	1826.66	249.392	0.000186208	2.59218
ENSDART00000079346	0	3	16492077	16497063	0	0	0	0	0	0	0	0	0	zgc:112320	Zgc:158528 protein. [Source:Uniprot/SPTREMBL;Acc:Q502C6]	0	0	0	0	0	http://www.ensembl.org/Danio_rerio/transview?db=core;transcript=ENSDART00000079346		10034	2663.75	511.149	132.524	0.000234888	0.0509418
ENSDART00000099843	0	15	30819700	30831196	FLJ21069A	15	4891	0	0	0	0	0	0	Q3B740_DANRE	Hypothetical protein (Fragment). [Source:Uniprot/SPTREMBL;Acc:Q3B740]	0	0	0	0	0	http://www.ensembl.org/Danio_rerio/transview?db=core;transcript=ENSDART00000099843		2063.4	504.993	4200.06	278.545	0.000234888	2.0355
OTTDART00000025456	0	8	26807531	26823175	GA195T7	8	4894	0	0	0	0	0	0	angptl2	angiopoietin-like 2	0	0	ANGPTL2	Homo sapiens	angiopoietin-like 2	http://vega.sanger.ac.uk/Danio_rerio/transview?transcript=OTTDART00000025456&amp;db=core		4095.9	116.297	1947.06	579.752	0.000458993	0.475367
ZV700S00003703	Dr.22170	Zv7_NA757	114450	114897	0	0	0	0	0	0	tolloid	1	43.6	0	0	AK055798	Hypothetical protein FLJ31236.	0	0	0	http://www.ncbi.nlm.nih.gov/UniGene/clust.cgi?ORG=Dr&CID=132653		8096.57	1925.25	963.511	638.552	0.000491206	0.119002
OTTDART00000020822	0	H_22_7	5173	55452	z230	22	2379	0	0	0	0	0	0	si:ch211-195i21.1	novel protein	0	0	0	0	0	http://vega.sanger.ac.uk/Danio_rerio/transview?transcript=OTTDART00000020822&amp;db=core		3809.54	375.209	1748.35	424.982	0.000491206	0.458942
OTTDART00000025711	Dr.78726	17	29023634	29060681	fc28b06.x1	17	3135	0	0	0	0	0	0	dpysl5a	dihydropyrimidinase-like 5a	DPYSL5	dihydropyrimidinase-like 5;Hypothetical protein (Fragment).;dihydropyrimidinase-like 5	DPYSL5	Homo sapiens	dihydropyrimidinase-like 5	http://vega.sanger.ac.uk/Danio_rerio/transview?transcript=OTTDART00000025711&amp;db=core		1159.53	342.31	2673.68	221.699	0.000800234	2.30584
NM_131694	0	0	0	0	0	0	0	0	0	0	0	0	0	0	0	0	0	0	0	0	http://www.ncbi.nlm.nih.gov/entrez/viewer.fcgi?db=nuccore&id=20373138		7356.83	1072.03	3019.2	679.261	0.0017233	0.410394
ZV700S00004188	Dr.128077;Dr.137855;Dr.137686;Dr.37620;Dr.127169	18	3778541	3785347	0	0	0	0	0	0	0	0	0	0	0	DDX11	DEAD/H (Asp-Glu-Ala-Asp/His) box polypeptide 11;DEAD/H (Asp-Glu-Ala-Asp/His) box polypeptide 11 (CHL1-like helicase homolog, S. cerevisiae);DDX11 protein.;CHL1 potential helicase.;CHL1 protein.;CHL1 protein (Fragment).;CHL1 protein.;DEAD/H (Asp-Glu-Ala-Asp/His) box polypeptide 11;DEAD/H (Asp-Glu-Ala-Asp/His) box polypeptide 11	DDX11	Homo sapiens	DEAD/H (Asp-Glu-Ala-Asp/His) box polypeptide 11 (CHL1-like helicase homolog, S. cerevisiae)	http://www.ncbi.nlm.nih.gov/sites/entrez?db=nucest&cmd=search&term=BQ074553		5560.17	107.244	3765.66	498.155	0.00239493	0.677255
OTTDART00000011695	0	22	9403865	9435356	0	0	0	0	0	0	0	0	0	si:ch211-246m6.10	novel protein similar to vertebrate aldehyde oxidase 1 (AOX1)	0	0	0	0	0	http://vega.sanger.ac.uk/Danio_rerio/transview?transcript=OTTDART00000011695&amp;db=core		1237.82	166.769	2280.16	215.026	0.00478615	1.84208
ENSDART00000074372	0	12	44895331	44931921	0	0	0	0	0	0	0	0	0	CH211-119C20.2	0	0	0	0	0	0	http://www.ensembl.org/Danio_rerio/transview?db=core;transcript=ENSDART00000074372		4864.43	175.871	6363.42	388.25	0.00512654	1.30815
ENSDART00000104520	0	11	1838341	1840954	0	0	0	fe36b09	23	489	0	0	0	0	0	0	0	0	0	0	http://www.ensembl.org/Danio_rerio/transview?db=core;transcript=ENSDART00000104520		47740.3	3156.72	36668.5	1268.52	0.00817913	0.768084
OTTDART00000028198	0	16	158341	166313	0	0	0	0	0	0	0	0	0	zgc:73341	novel protein similar to elongation of very long chain fatty acids (FEN1/Elo2, SUR4/Elo3, yeast)-like 4 (elovl4, zgc:73341)	0	0	ELOVL4	Homo sapiens	elongation of very long chain fatty acids (FEN1/Elo2, SUR4/Elo3, yeast)-like 4	http://vega.sanger.ac.uk/Danio_rerio/transview?transcript=OTTDART00000028198&amp;db=core		2940.58	328.442	4548.39	334.473	0.00840496	1.54677
ZV700S00006725	Dr.122528	8	18610929	18613124	fk56g02.x1	8	2415	0	0	0	0	0	0	0	0	MGC4293	Similar to CG2245 gene product (Hypothetical protein).;hypothetical protein LOC83475	0	0	0	http://www.ncbi.nlm.nih.gov/sites/entrez?db=nucest&cmd=search&term=AW826706		1011.54	194.096	181.834	44.1392	0.0084678	0.179759
TC252543	0	0	0	0	fj78e01.x1	3	4990	0	0	0	0	0	0	0	N/A	0	0	0	0	0	http://compbio.dfci.harvard.edu/tgi/cgi-bin/tgi/tc_report.pl?gudb=zfish&tc=TC252543		7694.33	749.461	2646.64	1358.61	0.00905647	0.343973
NM_001030182	0	Zv7_NA1172	2820	28289	0	0	0	0	0	0	erm	6	48	0	0	0	0	ETV1	Homo sapiens	ets variant gene 1	http://www.ncbi.nlm.nih.gov/entrez/viewer.fcgi?db=nuccore&id=71834507		5263.71	1138.04	12147.7	1797.16	0.00973143	2.30782
OTTDART00000002303	0	10	14676001	14691779	0	0	0	0	0	0	0	0	0	per1	period homolog 1 (Drosophila)	0	0	0	0	0	http://vega.sanger.ac.uk/Danio_rerio/transview?transcript=OTTDART00000002303&amp;db=core		7221.96	724.745	3643.3	824.406	0.00973143	0.504475
OTTDART00000009810	0	4	24857893	24879251	0	0	0	0	0	0	0	0	0	cacna2d4	novel protein similar to vertebrate calcium channel, voltage-dependent, alpha 2/delta 3 subunit (CACNA2D3)	0	0	0	0	0	http://vega.sanger.ac.uk/Danio_rerio/transview?transcript=OTTDART00000009810&amp;db=core		505.532	35.1741	1076.67	66.6149	0.00990761	2.12978
OTTDART00000019279	0	5	12491557	12506262	0	0	0	0	0	0	0	0	0	dao.2	novel protein similar to vertebrate D-amino-acid oxidase (DAO)	0	0	DAO	Homo sapiens	D-amino-acid oxidase	http://vega.sanger.ac.uk/Danio_rerio/transview?transcript=OTTDART00000019279&amp;db=core		2349.1	343.135	561.471	407.823	0.0109172	0.239016
ENSDART00000077775	0	13	24191940	24227197	0	0	0	id:ibd5103	13	323.44	0	0	0	0	Histone acetyltransferase MYST4 (EC 2.3.1.48) (EC 2.3.1.-) (MYST protein 4) (MOZ, YBF2/SAS3, SAS2 and TIP60 protein 4) (Histone acetyltransferase MOZ2) (Monocytic leukemia zinc finger protein- related factor) (Histone acetyltransferase MORF). [Source:Uniprot/SWISSPROT;Acc:Q8WYB5]	0	0	0	0	0	http://www.ensembl.org/Danio_rerio/transview?db=core;transcript=ENSDART00000077775		1535.71	160.723	2468.86	181.253	0.0109971	1.60763
ZV700S00000306	Dr.82700	Zv7_NA569	17425	18236	bz1j13.z	2	1039	0	0	0	AL845369	5	14.8	0	0	0	0	0	0	0	http://www.ncbi.nlm.nih.gov/sites/entrez?db=nucest&cmd=search&term=BI880166		3712.68	387.445	1116.32	692.531	0.0111418	0.300677
ZV700S00000352	Dr.11235	8	38805678	38840908	0	0	0	0	0	0	0	0	0	0	0	PRNP	prion protein (p27-30) (Creutzfeld-Jakob disease, Gerstmann-Strausler-Scheinker syndrome, fatal familial insomnia);prion protein (p27-30) (Creutzfeld-Jakob disease, Gerstmann-Strausler-Scheinker syndrome, fatal familial insomnia);prion protein preproprotein	0	0	0	http://www.ncbi.nlm.nih.gov/UniGene/clust.cgi?ORG=Dr&CID=116262		2980.51	351.636	978.592	492.631	0.0122106	0.328331
ENSDART00000058297	0	16	50385250	50387955	0	0	0	0	0	0	0	0	0	0	0	0	0	0	0	0	http://www.ensembl.org/Danio_rerio/transview?db=core;transcript=ENSDART00000058297		1416.01	153.867	588.703	133.812	0.0137651	0.415749
ENSDART00000093600	0	MT	4993	6039	0	0	0	fa96h07	12	173.95	0	0	0	mt-nd2	NADH-ubiquinone oxidoreductase chain 2 (EC 1.6.5.3) (NADH dehydrogenase subunit 2). [Source:Uniprot/SWISSPROT;Acc:Q9MIY9]	0	0	0	0	0	http://www.ensembl.org/Danio_rerio/transview?db=core;transcript=ENSDART00000093600		55251	2114.37	63289.6	1377.43	0.0146903	1.14549
ZV700S00002639	Dr.38212	5	37516142	37554780	fc48f10	5	2958	0	0	0	flot2a	5	86.5	0	0	FLOT2	Similar to flotillin 2.;flotillin 2;flotillin 2	0	0	0	http://www.ncbi.nlm.nih.gov/sites/entrez?db=nucest&cmd=search&term=BC044499.1		1654.58	81.6836	2413.69	157.121	0.0152698	1.45879
NM_001080022	0	16	25964095	25976555	0	0	0	0	0	0	0	0	0	0	0	0	0	0	0	0	http://www.ncbi.nlm.nih.gov/entrez/viewer.fcgi?db=nuccore&id=121583951		1630.22	45.6131	772.718	212.78	0.0158306	0.473998
ZV700S00005561	Dr.116934;Dr.74211	11	12998965	12999759	fc57a10	11	1319	0	0	0	0	0	0	0	0	TA-KRP	Hypothetical protein KIAA1842 (Fragment).;T-cell activation kelch repeat protein.;T-cell activation kelch repeat protein	KBTBD8	Homo sapiens	kelch repeat and BTB (POZ) domain containing 8	http://www.ncbi.nlm.nih.gov/UniGene/clust.cgi?ORG=Dr&CID=116934		4678.43	369.58	2878.86	403.336	0.0176565	0.615347
BC067725.1	Dr.82660	Zv7_NA1983	10319	12462	0	0	0	foxg1	17	255.1	0	0	0	0	0	FOXG1B	Similar to forkhead box O1.;forkhead box G1B;forkhead box G1B	0	0	0	http://www.ncbi.nlm.nih.gov/sites/entrez?db=gene&cmd=search&term=BC067725.1		3004.58	568.91	1063.83	174.299	0.0188842	0.354069
ZV700S00004233	Dr.85135	3	60949693	60955347	0	0	0	0	0	0	0	0	0	0	0	NDUFA6	NADH dehydrogenase (ubiquinone) 1 alpha subcomplex, 6, 14kDa;NADH dehydrogenase (ubiquinone) 1 alpha	0	0	0	http://www.ncbi.nlm.nih.gov/UniGene/clust.cgi?ORG=Dr&CID=85135		7094.37	352.117	4194.82	838.863	0.0210215	0.591289
ENSDART00000059181	0	3	20297507	20316307	0	0	0	0	0	0	0	0	0	LOC555784	0	0	0	0	0	0	http://www.ensembl.org/Danio_rerio/transview?db=core;transcript=ENSDART00000059181		1770.78	506.753	3802.67	371.86	0.0221026	2.14746
ENSDART00000035873	0	16	21135505	21155645	0	0	0	0	0	0	0	0	0	0	Multidrug resistance protein 3 (EC 3.6.3.44) (ATP-binding cassette sub-family B member 4) (P-glycoprotein 3). [Source:Uniprot/SWISSPROT;Acc:P21439]	0	0	0	0	0	http://www.ensembl.org/Danio_rerio/transview?db=core;transcript=ENSDART00000035873		15271.1	1551.7	6020.27	2514.79	0.0238408	0.394226
OTTDART00000008571	Dr.134042	4	3178217	3179047	0	0	0	0	0	0	0	0	0	si:ch211-214j24.8	novel transcript	IMAP1 /// HIMAP4 /// hIAN7 /// HIMAP2 /// hIAN2	Immunity-associated protein 1 (hIMAP1). /// Immunity-associated protein 4 (Immunity-associated nucleotide 1 protein) (hIAN1) (MSTP062). /// Similar to hypothetical protein FLJ11110. /// Immunity-associated protein 2 (hIMAP2). /// Hypothetical protein FLJ22690.;FLJ00102 protein (Fragment).;HIAN2 protein.	0	0	0	http://vega.sanger.ac.uk/Danio_rerio/transview?transcript=OTTDART00000008571&amp;db=core		4780.27	551.677	7767.45	770.38	0.0280029	1.6249
ENSDART00000060814	0	16	42637646	42663905	0	0	0	0	0	0	0	0	0	LOC570587	0	0	0	0	0	0	http://www.ensembl.org/Danio_rerio/transview?db=core;transcript=ENSDART00000060814		1426.98	76.996	2235.02	189.068	0.0280029	1.56625
ZV700S00004731	Dr.87685	9	40632576	40633010	0	0	0	0	0	0	0	0	0	0	0	PRSS12	protease, serine, 12 (neurotrypsin, motopsin);Protease, serine, 12 (Neurotrypsin, motopsin).;neurotrypsin precursor	0	0	0	http://www.ncbi.nlm.nih.gov/UniGene/clust.cgi?ORG=Dr&CID=87685		3598.41	252.135	1957.59	438.563	0.0323641	0.544015
BI879853	Dr.122528	0	0	0	0	0	0	0	0	0	0	0	0	0	0	MGC4293	Similar to CG2245 gene product (Hypothetical protein).;hypothetical protein LOC83475	0	0	0	http://www.ncbi.nlm.nih.gov/sites/entrez?db=nucest&cmd=search&term=BI879853		876.072	131.742	220.699	40.756	0.0323641	0.251919
TC262899	Dr.75066;Dr.120298	23	601535	641799	nadl1.1	23	126	nadl1.1	23	0	nadl1.1	23	5.8	0	0	L1CAM	L1 cell adhesion molecule (Fragment).;L1 cell adhesion molecule (hydrocephalus, stenosis of aqueduct of Sylvius 1, MASA (mental retardation, aphasia, shuffling gait and adducted thumbs) syndrome, spastic paraplegia 1);L1 cell adhesion molecule isoform 2 precursor;L1 cell adhesion molecule isoform 1 precursor	0	0	0	http://compbio.dfci.harvard.edu/tgi/cgi-bin/tgi/tc_report.pl?gudb=zfish&tc=TC262899		931.206	57.9123	1588.17	126.18	0.0323958	1.7055
ZV700S00006687	Dr.9751	20	14342587	14353969	fk47g04.x1	20	1210	0	0	0	fmo5	20	50.6	0	0	FMO5	Hypothetical protein FLJ12110 (FMO5).;Similar to flavin containing monooxygenase 5.;flavin containing monooxygenase 5;flavin containing monooxygenase 5	Fmo9	Mus musculus	flavin containing monooxygenase 9	http://www.ncbi.nlm.nih.gov/UniGene/clust.cgi?ORG=Dr&CID=99431		3348.34	494.33	1368.32	376.53	0.0334283	0.408657
OTTDART00000016730	0	20	22481943	22498931	0	0	0	0	0	0	0	0	0	si:ch211-231n5.1	novel kinase domain containing protein	0	0	0	0	0	http://vega.sanger.ac.uk/Danio_rerio/transview?transcript=OTTDART00000016730&amp;db=core		2373.27	194.244	1118.19	319.594	0.0339648	0.471163
ENSDART00000105128	0	6	6492219	6522522	0	0	0	0	0	0	AI722360	6	25.5	wu:fc26c03	Wu:fc26c03 protein (Fragment). [Source:Uniprot/SPTREMBL;Acc:Q5CZQ9]	0	0	0	0	0	http://www.ensembl.org/Danio_rerio/transview?db=core;transcript=ENSDART00000105128		1770.08	217.311	2827.48	211.582	0.0349489	1.59737
OTTDART00000012917	0	20	19427943	19475008	0	0	0	0	0	0	0	0	0	si:ch211-239d11.2	novel protein	0	0	0	0	0	http://vega.sanger.ac.uk/Danio_rerio/transview?transcript=OTTDART00000012917&amp;db=core		1463.71	381.2	2753.47	76.7285	0.0401106	1.88115
ENSDART00000052235	0	19	25649873	25650721	0	0	0	0	0	0	0	0	0	LOC100000603	0	0	0	0	0	0	http://www.ensembl.org/Danio_rerio/transview?db=core;transcript=ENSDART00000052235		1181.11	123.188	3773.91	824.739	0.0447884	3.19524

## Sheet: 7d, female
SEQ_ID	UNIGENE CLUSTER ID	ZV7 CHROMOSOME	START BP	END BP	T51 PANEL MARKER	T51 PANEL LINKAGE GROUP	T51 PANEL POSITION (CR)	LN54 PANEL MARKER	LN54 PANEL LINKAGE GROUP	LN54 PANEL POSITION (CR)	HEAT MAP MARKER	HEAT MAP LINKAGE GROUP	HEAT MAP POSITION (CM)	ZEBRAFISH GENE SYMBOL	ZEBRAFISH GENE DESCRIPTION	HUMAN ORTHOLOG GENE SYMBOL	HUMAN ORTHOLOG GENE DESCRIPTION	HOMOLOGENE GENE SYMBOL	HOMOLOGENE SPECIES	HOMOLOGENE DESCRIPTION	URL		Control.mean	Control.std.dev	100ppb.mean	100ppb.std.dev	BH	FC
TC239247	0	5	29785919	29791425	fb63b08.u1	0	0	0	0	0	0	0	0	0	N/A	0	0	0	0	0	http://compbio.dfci.harvard.edu/tgi/cgi-bin/tgi/tc_report.pl?gudb=zfish&tc=TC239247		167.904	126.714	1066.82	141.554	0	6.35376
OTTDART00000028731	0	H_16_30	310445	330598	0	0	0	0	0	0	0	0	0	zgc:136803	novel protein similar to vertebrate RNA binding motif protein 24 (RBM24, zgc:136803)	0	0	0	0	0	http://vega.sanger.ac.uk/Danio_rerio/transview?transcript=OTTDART00000028731&amp;db=core		2037.19	68.7184	1182.47	138.671	0	0.580442
OTTDART00000011549	0	22	10820355	11009670	fj80b01.x1	22	1544	0	0	0	0	0	0	inadl	novel protein similar to vertebrate InaD-like protein (INADL)	0	0	0	0	0	http://vega.sanger.ac.uk/Danio_rerio/transview?transcript=OTTDART00000011549&amp;db=core		1464.51	156.995	2424.32	113.382	0	1.65538
TC258027	Dr.75178;Dr.75866;Dr.96472;Dr.47556;Dr.75062;Dr.77354;Dr.75615;Dr.121594;Dr.105567;Dr.114076;Dr.122555	2	45884818	45916372	0	0	0	0	0	0	eef1d	20	134.1	0	0	EEF1D	Hypothetical protein (Eukaryotic translation elongation factor 1 delta) (Guanine nucleotide exchange protein).;eukaryotic translation elongation factor 1 delta (guanine nucleotide exchange protein);Hypothetical protein FLJ20897.;Hypothetical protein (Fragment).;eukaryotic translation elongation factor 1 delta (guanine nucleotide exchange protein);EEF1D protein.;eukaryotic translation elongation f…	0	0	0	http://compbio.dfci.harvard.edu/tgi/cgi-bin/tgi/tc_report.pl?gudb=zfish&tc=TC258027		56956.1	1470.38	47989	801.856	0	0.842561
TC256233	0	5	5721008	5721464	0	0	0	0	0	0	0	0	0	0	N/A	0	0	0	0	0	http://compbio.dfci.harvard.edu/tgi/cgi-bin/tgi/tc_report.pl?gudb=zfish&tc=TC256233		5418.24	141.654	3936.25	213.913	0	0.726481
OTTDART00000013278	0	4	29174277	29175387	fc47g05	17	1	0	0	0	AI793450	4	56.7	si:ch211-238e22.4	novel protein	0	0	0	0	0	http://vega.sanger.ac.uk/Danio_rerio/transview?transcript=OTTDART00000013278&amp;db=core		2529.76	103.765	1635.26	103.417	0	0.646411
OTTDART00000017702	0	18	15022379	15025707	0	0	0	0	0	0	0	0	0	si:dkey-242h9.3	novel protein	0	0	0	0	0	http://vega.sanger.ac.uk/Danio_rerio/transview?transcript=OTTDART00000017702&amp;db=core		167.124	18.9374	904.338	161.903	0	5.41118
OTTDART00000024456	Dr.31373	2	19352936	19356829	0	0	0	zsnp1988	2	366.32	0	0	0	zgc:92635	novel protein (zgc:92635)	TCEB1	transcription elongation factor B (SIII), polypeptide 1 (15kDa, elongin C);elongin C	0	0	0	http://vega.sanger.ac.uk/Danio_rerio/transview?transcript=OTTDART00000024456&amp;db=core		4026.21	91.7613	3020.44	69.677	0	0.750194
ENSDART00000079128	0	Zv7_scaffold2592	22785	33337	0	0	0	0	0	0	0	0	0	0	0	0	0	0	0	0	http://www.ensembl.org/Danio_rerio/transview?db=core;transcript=ENSDART00000079128		247.274	119.071	1121.89	140.822	0	4.53702
OTTDART00000012597	Dr.24937	22	26295580	26343809	fb22e01.u1	22	3082	fb22e01	22	3082	cspg6	22	46.3	smc3	chondroitin sulfate proteoglycan 6 (bamacan)	SMC2L1	SMC2 structural maintenance of chromosomes 2-like 1 (yeast);SMC2 structural maintenance of chromosomes 2-like 1 (Yeast).;structural maintenance of chromosomes 2-like 1	SMC3	Homo sapiens	structural maintenance of chromosomes 3	http://vega.sanger.ac.uk/Danio_rerio/transview?transcript=OTTDART00000012597&amp;db=core		2123.12	277.536	3577.99	123.066	0	1.68525
ZV700S00005504	Dr.77799	24	6900015	6915151	0	0	0	0	0	0	0	0	0	0	0	GALNT11	UDP-N-acetyl-alpha-D-galactosamine:polypeptide N-acetylgalactosaminyltransferase 11 (GalNAc-T11);UDP-N-acetyl-alpha-D-galactosamine:polypeptide N-acetylgalactosaminyltransferase 11 (GalNAc-T11);Hypothetical protein FLJ21634.;Hypothetical protein FLJ22403.	GALNT11	Homo sapiens	UDP-N-acetyl-alpha-D-galactosamine:polypeptide N-acetylgalactosaminyltransferase 11 (GalNAc-T11)	http://www.ncbi.nlm.nih.gov/sites/entrez?db=nucest&cmd=search&term=BI476178		2190.82	35.8156	2692.01	67.0789	0	1.22877
ZV700S00001073	Dr.123072	14	10720582	10721934	0	0	0	0	0	0	0	0	0	0	0	BT007433 /// SLBP	Stem-loop (Histone) binding protein. /// stem-loop (histone) binding protein;stem-loop (histone) binding protein;histone stem-loop binding protein	0	0	0	http://www.ncbi.nlm.nih.gov/sites/entrez?db=nucest&cmd=search&term=BQ093566		6457.56	344.345	3181.37	496.178	0	0.492658
ZV700S00004180	Dr.126361;Dr.10549;Dr.76075	Zv7_NA19	48349	53857	0	0	0	0	0	0	0	0	0	0	0	UQCRH	ubiquinol-cytochrome c reductase hinge protein;ubiquinol-cytochrome c reductase hinge protein;ubiquinol-cytochrome c reductase hinge protein;ubiquinol-cytochrome c reductase hinge protein	LOC440567	Homo sapiens	hCG25371	http://www.ncbi.nlm.nih.gov/UniGene/clust.cgi?ORG=Dr&CID=76075		15527	510.549	11411.5	137.905	0	0.734948
ZV700S00002569	Dr.118632	16	37441414	37441865	CG1777-T7	16	3574	0	0	0	0	0	0	0	0	0	0	0	0	0	http://www.ncbi.nlm.nih.gov/UniGene/clust.cgi?ORG=Dr&CID=79685		8903.43	301.031	6407.31	449.024	0	0.719645
TC258560	0	9	27323133	27323711	0	0	0	0	0	0	0	0	0	0	N/A	0	0	0	0	0	http://compbio.dfci.harvard.edu/tgi/cgi-bin/tgi/tc_report.pl?gudb=zfish&tc=TC258560		5544.95	172.564	4136.02	199.235	0	0.745907
NM_200260	0	Zv7_NA7715	10	5407	0	0	0	0	0	0	0	0	0	0	0	0	0	PPP4R1	Homo sapiens	protein phosphatase 4, regulatory subunit 1	http://www.ncbi.nlm.nih.gov/entrez/viewer.fcgi?db=nuccore&id=41053747		2814.99	329.8	4842.16	44.8408	0	1.72013
ZV700S00006251	Dr.7975	Zv7_NA7715	10	5406	0	0	0	0	0	0	0	0	0	0	0	PPP4R1	protein phosphatase 4, regulatory subunit 1;Protein serine/threonine phosphatase 4 regulatory subunit 1.;protein phosphatase 4, regulatory subunit 1	0	0	0	http://www.ncbi.nlm.nih.gov/UniGene/clust.cgi?ORG=Dr&CID=7975		4506.33	344.573	6989.86	267.816	0	1.55112
CD606547_R	0	0	0	0	0	0	0	0	0	0	0	0	0	0	0	0	0	0	0	0	http://www.ncbi.nlm.nih.gov/sites/entrez?db=nucest&cmd=search&term=CD606547		4155.41	236.87	2854.81	92.8673	0	0.687009
ENSDART00000027237	0	5	14568133	14569471	0	0	0	0	0	0	0	0	0	LOC563897	0	0	0	0	0	0	http://www.ensembl.org/Danio_rerio/transview?db=core;transcript=ENSDART00000027237		8376.05	628.191	5294.69	288.633	0.0001147	0.632122
ENSDART00000075577	0	1	28215326	28224594	0	0	0	0	0	0	0	0	0	Q2MGT6_DANRE	LIM domain only 7 (Fragment). [Source:Uniprot/SPTREMBL;Acc:Q2MGT6]	0	0	0	0	0	http://www.ensembl.org/Danio_rerio/transview?db=core;transcript=ENSDART00000075577		2949.52	328.719	4602.89	140.404	0.0001147	1.56056
TC267170	0	4	36405023	36406219	0	0	0	0	0	0	AI793450	4	56.7	0	N/A	0	0	0	0	0	http://compbio.dfci.harvard.edu/tgi/cgi-bin/tgi/tc_report.pl?gudb=zfish&tc=TC267170		2437.55	181.451	1498.27	71.9614	0.000328081	0.614663
TC255667	0	20	22190258	22190706	fc90h02.x1	20	1948	0	0	0	0	0	0	0	N/A	0	0	0	0	0	http://compbio.dfci.harvard.edu/tgi/cgi-bin/tgi/tc_report.pl?gudb=zfish&tc=TC255667		8482.12	323.545	5935.55	560.273	0.000416392	0.699772
OTTDART00000025773	0	8	13759395	13779896	0	0	0	0	0	0	0	0	0	cry2a	cryptochrome 2a	0	0	0	0	0	http://vega.sanger.ac.uk/Danio_rerio/transview?transcript=OTTDART00000025773&amp;db=core		5424.97	150.743	8549.93	842.903	0.00069784	1.57603
ZV700S00006423	Dr.8516	2	23045420	23053073	fb59b06	2	2766	fb59b06	2	2766	0	0	0	0	0	SEPP1	selenoprotein P, plasma, 1;selenoprotein P precursor	0	0	0	http://www.ncbi.nlm.nih.gov/UniGene/clust.cgi?ORG=Dr&CID=8516		5707.91	271.581	4180.2	265.029	0.00266351	0.732351
ENSDART00000102659	0	20	30624071	30632398	0	0	0	0	0	0	ephx1	13	63.3	ephx1	hypothetical protein LOC394043 [Source:RefSeq_peptide;Acc:NP_957362]	0	0	0	0	0	http://www.ensembl.org/Danio_rerio/transview?db=core;transcript=ENSDART00000102659		2909.85	142.966	4244.23	323.111	0.00266351	1.45857
OTTDART00000019501	Dr.120006;Dr.126827;Dr.114870;Dr.125417;Dr.76870	5	10131646	10138742	0	0	0	0	0	0	0	0	0	zgc:66417	novel protein (zgc:66417)	GBGT1;GBGT1	globoside;globoside alpha-1,3-N-acetylgalactosaminyltransferase 1;globoside;globoside alpha-1,3-N-acetylgalactosaminyltransferase 1	0	0	0	http://vega.sanger.ac.uk/Danio_rerio/transview?transcript=OTTDART00000019501&amp;db=core		3513.05	454.56	1006.2	446.875	0.00282753	0.286418
ENSDART00000101366	0	3	61031596	61035913	0	0	0	0	0	0	0	0	0	mhc1ze	similar to MHC class I antigen (LOC556263), mRNA [Source:RefSeq_dna;Acc:XR_029654]	0	0	0	0	0	http://www.ensembl.org/Danio_rerio/transview?db=core;transcript=ENSDART00000101366		2594.27	253.422	4162.86	319.349	0.00516866	1.60464
OTTDART00000022356	0	5	25026639	25032009	fb63b08.u1	0	0	0	0	0	0	0	0	si:ch211-271e10.3	novel protein	0	0	0	0	0	http://vega.sanger.ac.uk/Danio_rerio/transview?transcript=OTTDART00000022356&amp;db=core		750.4	231.088	2186.63	290.922	0.00516866	2.91395
ENSDART00000030330	0	14	49993869	50014222	0	0	0	0	0	0	ccr4	21	90.8	CNOT6 (2 of 2)	CCR4-NOT transcription complex subunit 6 (EC 3.1.-.-) (Cytoplasmic deadenylase) (Carbon catabolite repressor protein 4 homolog) (CCR4 carbon catabolite repression 4-like). [Source:Uniprot/SWISSPROT;Acc:Q9ULM6]	0	0	0	0	0	http://www.ensembl.org/Danio_rerio/transview?db=core;transcript=ENSDART00000030330		2258.95	345.401	3885.05	228.369	0.020705	1.71984
NM_001004121	0	Zv7_NA1922	28	6026	0	0	0	0	0	0	0	0	0	0	0	0	0	0	0	0	http://www.ncbi.nlm.nih.gov/entrez/viewer.fcgi?db=nuccore&id=51870937		8674.02	864.92	12175.7	183.728	0.0370787	1.40369
BG883255_R	Dr.127273;Dr.85682	0	0	0	0	0	0	0	0	0	0	0	0	0	0	RORA	RAR-related orphan receptor A;RAR-related orphan receptor A isoform d;RAR-related orphan receptor A isoform c;RAR-related orphan receptor A isoform b;RAR-related orphan receptor A isoform a;RAR-related orphan receptor A	0	0	0	http://www.ncbi.nlm.nih.gov/sites/entrez?db=nucest&cmd=search&term=BG883255		8530.18	354.289	4940.33	1022.6	0.0471813	0.579159

## Sheet: 7d, immature
SEQ_ID	UNIGENE CLUSTER ID	ZV7 CHROMOSOME	START BP	END BP	T51 PANEL MARKER	T51 PANEL LINKAGE GROUP	T51 PANEL POSITION (CR)	LN54 PANEL MARKER	LN54 PANEL LINKAGE GROUP	LN54 PANEL POSITION (CR)	HEAT MAP MARKER	HEAT MAP LINKAGE GROUP	HEAT MAP POSITION (CM)	ZEBRAFISH GENE SYMBOL	ZEBRAFISH GENE DESCRIPTION	HUMAN ORTHOLOG GENE SYMBOL	HUMAN ORTHOLOG GENE DESCRIPTION	HOMOLOGENE GENE SYMBOL	HOMOLOGENE SPECIES	HOMOLOGENE DESCRIPTION	URL		Control.mean	Control.std.dev	100ppb.mean	100ppb.std.dev	BH	FC
NM_201028	0	21	45075940	45076300	0	0	0	0	0	0	0	0	0	0	0	0	0	0	0	0	http://www.ncbi.nlm.nih.gov/entrez/viewer.fcgi?db=nuccore&id=41053356		738.087	84.0561	1567.21	149.951	0	2.12334
OTTDART00000006558	0	20	29855115	29873512	0	0	0	0	0	0	0	0	0	si:ch211-214k9.1	novel protein similar to human and mouse neuroblastoma-amplified protein (NAG)	0	0	0	0	0	http://vega.sanger.ac.uk/Danio_rerio/transview?transcript=OTTDART00000006558&amp;db=core		1273.8	126.598	284.11	33.31	0	0.223041
NM_001077745	0	Zv7_NA548	90932	99518	0	0	0	0	0	0	0	0	0	0	0	0	0	0	0	0	http://www.ncbi.nlm.nih.gov/entrez/viewer.fcgi?db=nuccore&id=118150467		1734.99	115.711	887.908	59.6057	0	0.511767
ENSDART00000104870	0	25	2633256	2642488	0	0	0	0	0	0	BC045293	25	5	slc35b4	UDP-xylose and UDP-N-acetylglucosamine transporter (Solute carrier family 35 member B4). [Source:Uniprot/SWISSPROT;Acc:Q7ZW46]	0	0	0	0	0	http://www.ensembl.org/Danio_rerio/transview?db=core;transcript=ENSDART00000104870		2519.46	258.261	1153.85	105.103	0	0.457976
ENSDART00000105891	0	22	7440560	7442802	0	0	0	0	0	0	0	0	0	0	0	0	0	0	0	0	http://www.ensembl.org/Danio_rerio/transview?db=core;transcript=ENSDART00000105891		1790.16	163.697	751.396	138.075	0	0.419738
OTTDART00000013976	0	22	15570240	15571562	0	0	0	0	0	0	0	0	0	si:dkey-21e2.14	novel protein containing trypsin domains	0	0	0	0	0	http://vega.sanger.ac.uk/Danio_rerio/transview?transcript=OTTDART00000013976&amp;db=core		728.534	33.1893	1403.87	61.5409	0	1.92697
OTTDART00000017384	Dr.77221	22	1457844	1469943	fb60e09	22	560	zsnp1696	22	56.64	aqp12	22	7.6	zgc:92747	novel protein (zgc:92747)	AF092132 /// PAK1 /// PAK2 /// PAK3;AF092132 /// PAK1 /// PAK2 /// PAK3	PAK2. /// p21/Cdc42/Rac1-activated kinase 1 (STE20 homolog, yeast);P21/Cdc42/Rac1-activated kinase 1 (STE20 homolog, yeast).;p21/Cdc42/Rac1-activated kinase 1 (STE20 homolog, yeast);p21-activated kinase 1 /// p21 (CDKN1A)-activated kinase 2;P21-activated kinase 2.;p21-activated kinase 2 /// p21 (CDKN1A)-activated kinase 3;p21-activated kinase 3;p21 (CDKN1A)-activated kinase 3;PAK2. /// p21/Cdc42/…	AQP12A	Homo sapiens	aquaporin 12A	http://vega.sanger.ac.uk/Danio_rerio/transview?transcript=OTTDART00000017384&amp;db=core		29247.8	1893.5	12698.6	3517.62	0	0.434175
OTTDART00000009599	Dr.133094	4	23566556	23661724	0	0	0	0	0	0	0	0	0	si:dkey-28j4.1	novel protein similar to vertebrate protein phosphatase 1, regulatory inhibitor subunit 12A (PPP1R12A)	PPP1R12A	protein phosphatase 1, regulatory (inhibitor) subunit 12A;protein phosphatase 1, regulatory (inhibitor) subunit 12A;protein phosphatase 1, regulatory (inhibitor) subunit 12A;Hypothetical protein (Fragment).;protein phosphatase 1, regulatory (inhibitor)	PPP1R12A	Homo sapiens	protein phosphatase 1, regulatory (inhibitor) subunit 12A	http://vega.sanger.ac.uk/Danio_rerio/transview?transcript=OTTDART00000009599&amp;db=core		9673.58	279.048	7274.1	423.117	0	0.751955
OTTDART00000006884	0	20	35573281	35574501	fj16d01.x1	20	3433	0	0	0	0	0	0	si:dkey-217m5.3	novel protein	0	0	0	0	0	http://vega.sanger.ac.uk/Danio_rerio/transview?transcript=OTTDART00000006884&amp;db=core		913.704	98.3672	2127.3	209.888	0	2.32822
OTTDART00000008470	0	H_4_7	31528	68321	0	0	0	0	0	0	adipor1	8	66.3	adipor2	novel protein similar to vertebrate adiponectin receptor 2 (ADIPOR2)	0	0	0	0	0	http://vega.sanger.ac.uk/Danio_rerio/transview?transcript=OTTDART00000008470&amp;db=core		10015.3	711.749	6558.62	300.251	0	0.654858
ENSDART00000080753	0	3	6525604	6537933	0	0	0	0	0	0	0	0	0	CXorf57	Uncharacterized protein CXorf57. [Source:Uniprot/SWISSPROT;Acc:Q6NSI4]	0	0	0	0	0	http://www.ensembl.org/Danio_rerio/transview?db=core;transcript=ENSDART00000080753		472.879	72.3504	1345.22	61.3256	0	2.84475
ENSDART00000081654	0	23	4568576	4603672	0	0	0	0	0	0	0	0	0	0	0	0	0	0	0	0	http://www.ensembl.org/Danio_rerio/transview?db=core;transcript=ENSDART00000081654		278.265	48.1261	830.5	73.4467	0	2.98456
ENSDART00000060335	0	9	21016019	21016708	0	0	0	0	0	0	0	0	0	0	0	0	0	0	0	0	http://www.ensembl.org/Danio_rerio/transview?db=core;transcript=ENSDART00000060335		392.531	26.853	889.313	34.4015	0	2.26559
ENSDART00000052335	0	Zv7_scaffold2513	37713	38792	fc47g05	17	1	0	0	0	AI793450	4	56.7	LOC100003772	0	0	0	0	0	0	http://www.ensembl.org/Danio_rerio/transview?db=core;transcript=ENSDART00000052335		1394.21	109.441	633.473	29.3487	0	0.454359
ENSDART00000059207	0	Zv7_NA3484	5372	23548	0	0	0	0	0	0	0	0	0	PEMT	Phosphatidylethanolamine N-methyltransferase (EC 2.1.1.17) (PEAMT) (PEMT) (PEMT2). [Source:Uniprot/SWISSPROT;Acc:Q9UBM1]	0	0	0	0	0	http://www.ensembl.org/Danio_rerio/transview?db=core;transcript=ENSDART00000059207		983.847	63.9113	2185.19	156.94	0	2.22107
ENSDART00000101004	0	1	46513789	46544153	0	0	0	0	0	0	AI957393	17	74.3	0	0	0	0	0	0	0	http://www.ensembl.org/Danio_rerio/transview?db=core;transcript=ENSDART00000101004		1127.24	27.914	2460.28	226.116	0	2.18257
ENSDART00000103937	0	11	17951707	17953611	0	0	0	0	0	0	0	0	0	0	0	0	0	0	0	0	http://www.ensembl.org/Danio_rerio/transview?db=core;transcript=ENSDART00000103937		427.396	55.4253	985.758	50.1958	0	2.30643
ENSDART00000100065	0	8	20188205	20261812	0	0	0	0	0	0	0	0	0	si:ch211-55k22.1	Novel protein (Fragment). [Source:Uniprot/SPTREMBL;Acc:Q1L9C5]	0	0	0	0	0	http://www.ensembl.org/Danio_rerio/transview?db=core;transcript=ENSDART00000100065		1753	181.279	3371.36	260.588	0	1.92319
ENSDART00000087599	0	5	17850347	17956165	0	0	0	0	0	0	0	0	0	LOC100003826	0	0	0	0	0	0	http://www.ensembl.org/Danio_rerio/transview?db=core;transcript=ENSDART00000087599		892.491	96.8729	1637.89	115.376	0	1.83518
ENSDART00000099550	0	20	54240664	54243087	0	0	0	0	0	0	0	0	0	0	0	0	0	0	0	0	http://www.ensembl.org/Danio_rerio/transview?db=core;transcript=ENSDART00000099550		1072.17	164.985	2329.01	161.203	0	2.17225
ZV700S00002123	Dr.118458;Dr.118468;Dr.107777;Dr.119407	Zv7_NA4736	1587	2238	0	0	0	0	0	0	0	0	0	0	0	PUM1	pumilio homolog 1 (Drosophila);pumilio homolog 1 (Drosophila);Pumilio homolog 1 (Drosophila).;pumilio 1 isoform 1;pumilio homolog 1	0	0	0	http://www.ncbi.nlm.nih.gov/UniGene/clust.cgi?ORG=Dr&CID=119407		4357.36	639.283	7787.34	292.619	0	1.78717
ZV700S00002226	Dr.86073	24	27727742	28181854	0	0	0	0	0	0	adcyap1	7	188.4	0	0	IMPG2 /// IMPG1	interphotoreceptor matrix proteoglycan 2;interphotoreceptor matrix proteoglycan 2 /// interphotoreceptor matrix proteoglycan 1;Hypothetical protein DKFZp686K0887.;interphotoreceptor matrix proteoglycan 1	0	0	0	http://www.ncbi.nlm.nih.gov/sites/entrez?db=nucest&cmd=search&term=BI982135		327.246	77.4891	946.604	80.9547	0	2.89264
ZV700S00001527	Dr.79996	6	46647682	46650751	0	0	0	0	0	0	0	0	0	0	0	MLL5	Similar to myeloid/lymphoid or mixed-lineage leukemia 5 (Trithorax homolog, Drosophila) (Hypothetical protein) (Fragment).;HDCMC04P.;Hypothetical protein (Fragment).;Hypothetical protein.;myeloid/lymphoid or mixed-lineage leukemia 5 (trithorax homolog, Drosophila);Myeloid/lymphoid or mixed-lineage leukemia 5.;Mixed-lineage leukemia 5 (Fragment).;MLL5 (Fragment).;Truncated MLL5 (Fragment).;MLL5 pr…	0	0	0	http://www.ncbi.nlm.nih.gov/UniGene/clust.cgi?ORG=Dr&CID=79996		7450.18	259.019	5336.03	282.085	0	0.716229
TC237453	Dr.104799	0	0	0	0	0	0	0	0	0	BQ261442	22	49	0	0	C20orf67	Posphorylated CTD interacting factor PCIF1.;chromosome 20 open reading frame 67;phosphorylated CTD interacting factor 1	0	0	0	http://compbio.dfci.harvard.edu/tgi/cgi-bin/tgi/tc_report.pl?gudb=zfish&tc=TC237453		5464.3	180.203	3990.21	282.604	0	0.730232
TC240970	Dr.79996	6	46647682	46651408	0	0	0	0	0	0	0	0	0	0	0	MLL5	Similar to myeloid/lymphoid or mixed-lineage leukemia 5 (Trithorax homolog, Drosophila) (Hypothetical protein) (Fragment).;HDCMC04P.;Hypothetical protein (Fragment).;Hypothetical protein.;myeloid/lymphoid or mixed-lineage leukemia 5 (trithorax homolog, Drosophila);Myeloid/lymphoid or mixed-lineage leukemia 5.;Mixed-lineage leukemia 5 (Fragment).;MLL5 (Fragment).;Truncated MLL5 (Fragment).;MLL5 pr…	0	0	0	http://compbio.dfci.harvard.edu/tgi/cgi-bin/tgi/tc_report.pl?gudb=zfish&tc=TC240970		8824.2	544.806	5008.15	95.5012	0	0.567547
ZV700S00005040	Dr.3374	17	27785710	27793048	fb34e12.u1	17	3831	fb34e12	17	264.37	0	0	0	0	0	CTSB	cathepsin B;Cathepsin B (Fragment).;Hypothetical protein DKFZp686N0152.;cathepsin B preproprotein	CTSB	Homo sapiens	cathepsin B	http://www.ncbi.nlm.nih.gov/UniGene/clust.cgi?ORG=Dr&CID=3374		13943.1	2357.48	40244.6	4799.03	0	2.88635
ZV700S00006170	Dr.117647;Dr.75109;Dr.122957	4	34278428	34281743	cct2	4	2749	0	0	0	tcp1	23	8.4	0	0	CCT2	chaperonin containing TCP1, subunit 2 (beta);chaperonin containing TCP1, subunit 2	CCT2	Homo sapiens	chaperonin containing TCP1, subunit 2 (beta)	http://www.ncbi.nlm.nih.gov/UniGene/clust.cgi?ORG=Dr&CID=75109		29237.5	1476.34	19569.7	1799.42	0	0.669336
ZV700S00004319	Dr.141383;Dr.98360;Dr.128145;Dr.79368	10	42023043	42023665	zeh0038	0	0	0	0	0	CK017628	10	62.6	0	0	LOC119587	Carboxypeptidase Hlo.;Potential carboxypeptidase-like protein X2 precursor.	0	0	0	http://www.ncbi.nlm.nih.gov/UniGene/clust.cgi?ORG=Dr&CID=75539		5364.93	311.998	2458.49	221.028	0	0.458251
ZV700S00002509	0	14	56387985	56391407	z60947	14	53	fb95c07	14	53	0	0	0	0	0	LEPROTL1	leptin receptor overlapping transcript-like 1;leptin receptor overlapping transcript-like 1	0	0	0	http://www.ncbi.nlm.nih.gov/UniGene/clust.cgi?ORG=Dr&CID=105601		4631.05	231.629	6068.04	234.804	0	1.31029
ZV700S00003084	Dr.81640	11	754606	800652	0	0	0	0	0	0	AB194125	14	18.1	0	0	MAPK14	mitogen-activated protein kinase 14 isoform 1;mitogen-activated protein kinase 14;Mitogen-activated protein kinase 14.;Protein-serine/threonine kinase (Fragment).;mitogen-activated protein kinase 14 isoform 3;mitogen-activated protein kinase 14 isoform 4;mitogen-activated protein kinase 14 isoform 2	0	0	0	http://www.ncbi.nlm.nih.gov/UniGene/clust.cgi?ORG=Dr&CID=81640		2794.77	178.667	1689.01	158.485	0	0.604348
OTTDART00000027610	0	1	10191519	10196654	0	0	0	0	0	0	0	0	0	zgc:73228	novel protein similar to vertebrate mitochondrial carrier triple repeat 1 (MCART1, zgc:73228)	0	0	MCART1	Homo sapiens	mitochondrial carrier triple repeat 1	http://vega.sanger.ac.uk/Danio_rerio/transview?transcript=OTTDART00000027610&amp;db=core		1638.61	57.4019	2908.33	176.817	0	1.77487
OTTDART00000027813	Dr.122168;Dr.76729	3	24111581	24114677	0	0	0	fb23a02	3	208.92	0	0	0	zgc:92588	novel protein similar to H.Sapiens RRAS2, related RAS viral (r-ras) oncogene homolog 2 (RRAS2, zgc:92588)	RRAS	related RAS viral (r-ras) oncogene homolog;related RAS viral (r-ras) oncogene homolog	0	0	0	http://vega.sanger.ac.uk/Danio_rerio/transview?transcript=OTTDART00000027813&amp;db=core		447.603	52.3585	1061.11	73.0638	0	2.37065
OTTDART00000027589	0	2	30093172	30137209	fd24a10.x1	2	3578	0	0	0	0	0	0	zgc:91992	novel protein (zgc:91992)	0	0	CRLF1	Homo sapiens	cytokine receptor-like factor 1	http://vega.sanger.ac.uk/Danio_rerio/transview?transcript=OTTDART00000027589&amp;db=core		1254.41	98.0476	576.49	9.60285	0	0.45957
OTTDART00000025815	Dr.79093;Dr.83048;Dr.117296	12	17999825	18000714	hoxb1b	12	3414	hoxb1b	12	3414	0	0	0	hoxb1b	homeo box B1b	HOXB1	homeo box B1;homeobox B1;homeo box B1	0	0	0	http://vega.sanger.ac.uk/Danio_rerio/transview?transcript=OTTDART00000025815&amp;db=core		1925.29	280.117	4044.57	373.906	0	2.10076
OTTDART00000027545	Dr.104779;Dr.4740	2	21777069	21787818	fj22d03.x1	2	2766	0	0	0	0	0	0	zgc:136930	novel keratin family protein (zgc:136930)	KRT8	keratin 8;Keratin 8.;KRT8 protein (Fragment).;KRT8 protein.;keratin 8	0	0	0	http://vega.sanger.ac.uk/Danio_rerio/transview?transcript=OTTDART00000027545&amp;db=core		2039.78	587.667	5140.45	174.836	0	2.5201
OTTDART00000029490	Dr.14647	17	34196307	34214863	0	0	0	0	0	0	amy2a	2	51.1	zgc:66313	novel protein similar to H.sapiens amylase, alpha (zgc:66313)	AMY1A /// AMY2A /// AMY2B	Amylase, alpha 1A; salivary.;amylase, alpha 1A; salivary /// amylase, alpha 2A; pancreatic;amylase, alpha 2A; pancreatic precursor /// Similar to hypothetical protein FLJ20008, KIAA1839 protein.;amylase, alpha 2B; pancreatic;amylase, alpha 2B; pancreatic precursor	AMY1C	Homo sapiens	amylase, alpha 1C (salivary)	http://vega.sanger.ac.uk/Danio_rerio/transview?transcript=OTTDART00000029490&amp;db=core		16055.3	1050.16	8339.19	1631.9	0	0.519406
OTTDART00000030256	0	5	23049219	23064256	0	0	0	0	0	0	smarca2	5	89	si:dkey-226m8.10	novel protein similar to human and mouse SWI/SNF related, matrix associated, actin dependent regulator of chromatin, subfamily a	0	0	0	0	0	http://vega.sanger.ac.uk/Danio_rerio/transview?transcript=OTTDART00000030256&amp;db=core		581.668	74.3715	1261.21	97.2	0	2.16827
OTTDART00000029044	Dr.79649	24	22324858	22335094	0	0	0	0	0	0	0	0	0	zgc:136847	novel protein similar to H.sapiens RNPC3, RNA-binding region (RNP1, RRM) containing 3 (RNP3, zgc:136847)	AMY2A /// AMY2B /// AMY1A /// AB058742 /// AK057799 /// FLJ25070	amylase, alpha 2A; pancreatic;amylase, alpha 2A; pancreatic precursor /// Similar to hypothetical protein FLJ20008, KIAA1839 protein.;amylase, alpha 2B; pancreatic;amylase, alpha 2B; pancreatic precursor /// Amylase, alpha 1A; salivary.;amylase, alpha 1A; salivary /// Hypothetical protein KIAA1839 (Fragment). /// Hypothetical protein FLJ25070. /// Hypothetical protein KIAA1839 (Fragment).;Hypothe…	RNPC3	Homo sapiens	RNA-binding region (RNP1, RRM) containing 3	http://vega.sanger.ac.uk/Danio_rerio/transview?transcript=OTTDART00000029044&amp;db=core		1548.96	39.874	905.041	52.0014	0	0.584287
OTTDART00000028731	0	H_16_30	310445	330598	0	0	0	0	0	0	0	0	0	zgc:136803	novel protein similar to vertebrate RNA binding motif protein 24 (RBM24, zgc:136803)	0	0	0	0	0	http://vega.sanger.ac.uk/Danio_rerio/transview?transcript=OTTDART00000028731&amp;db=core		2037.19	68.7184	647.573	205.804	0	0.317876
OTTDART00000028819	Dr.84494	14	9267489	9279899	0	0	0	0	0	0	0	0	0	zgc:112474	novel protein similar to vertebrate NAD(P) dependent steroid dehydrogenase-like (NSDHL, zgc:112474)	H105E3	NAD(P)-dependent steroid dehydrogenase (EC 1.1.1.-) (H105e3 protein).	NSDHL	Homo sapiens	NAD(P) dependent steroid dehydrogenase-like	http://vega.sanger.ac.uk/Danio_rerio/transview?transcript=OTTDART00000028819&amp;db=core		585.354	56.8037	1097.91	35.7981	0	1.87564
ENSDART00000041802	0	9	5053941	5091423	0	0	0	0	0	0	0	0	0	LOC571027	0	0	0	0	0	0	http://www.ensembl.org/Danio_rerio/transview?db=core;transcript=ENSDART00000041802		730.19	110.355	1872.14	169.988	0	2.56391
ENSDART00000028011	0	15	45264356	45268014	0	0	0	0	0	0	0	0	0	KIAA1826	DC25. [Source:Uniprot/SPTREMBL;Acc:Q9H2N4]	0	0	0	0	0	http://www.ensembl.org/Danio_rerio/transview?db=core;transcript=ENSDART00000028011		3466.8	568.64	6832.11	506.805	0	1.97073
BC081401.1	Dr.82165;Dr.118844	17	23002663	23006414	0	0	0	0	0	0	0	0	0	0	0	MAL	mal, T-cell differentiation protein;T-lymphocyte maturation-associated protein;T-lymphocyte maturation-associated protein;T-lymphocyte maturation-associated protein;T-lymphocyte maturation-associated protein	0	0	0	http://www.ncbi.nlm.nih.gov/sites/entrez?db=gene&cmd=search&term=BC081401.1		934.703	152.758	2850.5	208.549	0	3.04963
ENSDART00000042638	0	2	43677431	43678896	0	0	0	0	0	0	0	0	0	0	0	0	0	0	0	0	http://www.ensembl.org/Danio_rerio/transview?db=core;transcript=ENSDART00000042638		501.652	165.102	2333.13	233.056	0	4.6509
BC068224.1	Dr.39930	0	0	0	fb69e08	25	794	0	0	0	0	0	0	0	0	FADS2	fatty acid desaturase 2;P5327.;Hypothetical protein FLJ14607.;Hypothetical protein (Fragment).;Fatty acid desaturase 2.;Hypothetical protein DKFZp686H20132 (Fragment).;fatty acid desaturase 2	0	0	0	http://www.ncbi.nlm.nih.gov/sites/entrez?db=gene&cmd=search&term=BC068224.1		40299.1	3813.91	19455.2	950.336	0	0.482772
CD606705	0	0	0	0	fj67d10.x1	22	1635	0	0	0	0	0	0	0	0	0	0	0	0	0	http://www.ncbi.nlm.nih.gov/sites/entrez?db=nucest&cmd=search&term=CD606705		217.857	37.4664	701.544	38.0218	0	3.22021
AW279689	Dr.107040	0	0	0	fj43d01.x1	5	3987	0	0	0	0	0	0	0	0	AY382667 /// ACACA /// ACACB	Acetyl-CoA carboxylase 2 (EC 6.4.1.2). /// Acetyl-CoA carboxylase alpha.;Acetyl-CoA carboxylase 1 (Fragment).;Acetyl-CoA carboxylase 1 (Fragment).;Acetyl-CoA carboxylase 1 (Fragment).;Acetyl-CoA carboxylase 1 (Fragment).;Acetyl-CoA carboxylase 1.;Hypothetical protein (Fragment).;acetyl-Coenzyme A carboxylase alpha;acetyl-Coenzyme A carboxylase alpha isoform 3;acetyl-Coenzyme A carboxylase alpha i…	0	0	0	http://www.ncbi.nlm.nih.gov/sites/entrez?db=nucleotide&cmd=search&term=AW279689		1878.51	92.1248	1288.38	21.9134	0	0.685853
BQ261229_R	Dr.18367	0	0	0	0	0	0	0	0	0	AI584475	5	44	0	0	FZR1	Fzr1 protein;Fizzy-related protein homolog (Fzr) (Cdh1/Hct1 homolog) (hCDH1) (CDC20-like protein 1).	0	0	0	http://www.ncbi.nlm.nih.gov/sites/entrez?db=nucest&cmd=search&term=BQ261229		405.599	56.6093	904.652	18.7368	0	2.23041
AW281869	0	0	0	0	0	0	0	0	0	0	0	0	0	0	0	0	0	0	0	0	http://www.ncbi.nlm.nih.gov/sites/entrez?db=nucleotide&cmd=search&term=AW281869		3916.37	280.978	1825.07	281.211	0	0.46601
BI878415_R	0	0	0	0	0	0	0	0	0	0	0	0	0	0	0	0	0	0	0	0	http://www.ncbi.nlm.nih.gov/sites/entrez?db=nucest&cmd=search&term=BI878415		1465.41	137.543	604.625	48.7438	0	0.412598
OTTDART00000022797	0	5	38017201	38038360	fb63h11	0	0	0	0	0	0	0	0	hmgcra	novel protein similar to vertebrate 3-hydroxy-3-methylglutaryl-Coenzyme A reductase (HMGCR)	0	0	0	0	0	http://vega.sanger.ac.uk/Danio_rerio/transview?transcript=OTTDART00000022797&amp;db=core		4777.98	436.908	1429.96	740.786	4.41e-05	0.299281
OTTDART00000015820	0	18	22181390	22184768	0	0	0	0	0	0	0	0	0	v2rd1	novel protein similar to vertebrate pheromone receptor	0	0	0	0	0	http://vega.sanger.ac.uk/Danio_rerio/transview?transcript=OTTDART00000015820&amp;db=core		389.417	56.5769	1096.39	140.467	4.41e-05	2.81548
ENSDART00000051812	0	Zv7_NA538	430958	434267	0	0	0	0	0	0	0	0	0	LOC100007428	0	0	0	0	0	0	http://www.ensembl.org/Danio_rerio/transview?db=core;transcript=ENSDART00000051812		1563.44	322.925	3364.5	286.993	0.000123031	2.15199
OTTDART00000007988	0	20	36820347	36824966	0	0	0	fd51f05	20	54.01	cx43	20	94.6	cx28.9	novel connexin family protein	0	0	0	0	0	http://vega.sanger.ac.uk/Danio_rerio/transview?transcript=OTTDART00000007988&amp;db=core		1676.65	206.715	597.243	125.477	0.000123031	0.356211
ENSDART00000083378	0	Zv7_NA446	6208	13471	0	0	0	0	0	0	0	0	0	ALPK1	Alpha-protein kinase 1 (EC 2.7.11.-) (Lymphocyte alpha-protein kinase) (Chromosome 4 kinase). [Source:Uniprot/SWISSPROT;Acc:Q96QP1]	0	0	0	0	0	http://www.ensembl.org/Danio_rerio/transview?db=core;transcript=ENSDART00000083378		1027.21	88.9513	1854.09	169.536	0.000123031	1.80496
OTTDART00000026317	Dr.29744	16	8994809	8995899	0	0	0	0	0	0	0	0	0	sp8l	sp8 transcription factor-like	SP8	Sp8 transcription factor;Sp8 transcription factor;Specificity protein 8 long isoform.;Specificity protein 8 short isoform.;Sp8 transcription factor isoform 1;Sp8 transcription factor isoform 2	0	0	0	http://vega.sanger.ac.uk/Danio_rerio/transview?transcript=OTTDART00000026317&amp;db=core		701.707	140.672	1678.79	179.045	0.000123031	2.39244
BC051126.1	Dr.83416;Dr.121103	3	14889845	14907509	0	0	0	0	0	0	0	0	0	0	0	DKFZP434H0115	Hypothetical protein.	0	0	0	http://www.ncbi.nlm.nih.gov/sites/entrez?db=gene&cmd=search&term=BC051126.1		407.234	64.443	998.375	99.0405	0.000241744	2.4516
ZV700S00004007	Dr.116669;Dr.72340	10	16351043	16351747	fj58g06.x1	10	1083	0	0	0	0	0	0	0	0	C8orf4	chromosome 8 open reading frame 4;chromosome 8 open reading frame 4	0	0	0	http://www.ncbi.nlm.nih.gov/sites/entrez?db=nucest&cmd=search&term=AW281891		1967.58	164.812	2842.24	105.505	0.000505589	1.44454
TC249591	Dr.114477;Dr.79353;Dr.35374;Dr.114479	3	45130788	45196408	fc68d06.x1	3	4708	0	0	0	bmp4	17	113.6	0	0	PPAP2B	phosphatidic acid phosphatase type 2B;Phosphatidic acid phosphatase type 2B.;Hypothetical protein.;phosphatidic acid phosphatase type 2B;phosphatidic acid phosphatase type 2B	0	0	0	http://compbio.dfci.harvard.edu/tgi/cgi-bin/tgi/tc_report.pl?gudb=zfish&tc=TC249591		2109.02	272.283	748.098	177.886	0.000505589	0.354713
OTTDART00000025411	0	16	26655626	26807375	0	0	0	0	0	0	0	0	0	zfpm2a	zinc finger protein, multitype 2a	0	0	ZFPM2	Homo sapiens	zinc finger protein, multitype 2	http://vega.sanger.ac.uk/Danio_rerio/transview?transcript=OTTDART00000025411&amp;db=core		1433.17	81.7466	881.722	59.9625	0.000647915	0.615226
ENSDART00000089946	0	1	52549199	52551985	0	0	0	0	0	0	0	0	0	0	0	0	0	0	0	0	http://www.ensembl.org/Danio_rerio/transview?db=core;transcript=ENSDART00000089946		393.19	66.0166	1095.37	151.836	0.000675152	2.78586
OTTDART00000026954	Dr.75149;Dr.104394	23	32214198	32244140	fa10a05.s1	23	6041	fb72f10	8	219.82	plod1b	23	125.7	plod3	procollagen-lysine, 2-oxoglutarate 5-dioxygenase 3	PLOD3	Hypothetical protein (Fragment).;procollagen-lysine, 2-oxoglutarate 5-dioxygenase 3;procollagen-lysine, 2-oxoglutarate 5-dioxygenase	PLOD3	Homo sapiens	procollagen-lysine, 2-oxoglutarate 5-dioxygenase 3	http://vega.sanger.ac.uk/Danio_rerio/transview?transcript=OTTDART00000026954&amp;db=core		11590.5	841.588	6534.14	1050.84	0.00073876	0.563751
NM_001002432	0	7	32275041	32438907	0	0	0	0	0	0	AI477317	21	117.1	0	0	0	0	0	0	0	http://www.ncbi.nlm.nih.gov/entrez/viewer.fcgi?db=nuccore&id=50539923		1532.39	155.543	2358.52	101.05	0.000873662	1.53911
OTTDART00000006802	Dr.78705;Dr.52426;Dr.132479	20	28849683	28855565	fi76g05.x1	20	2960	0	0	0	0	0	0	prg4	novel protein similar to vertebrate proteoglycan 4, (megakaryocyte stimulating factor, articular superficial zone protein, camptodactyly, arthropathy, coxa vara, pericarditis syndrome) (PRG4)	PRG4 /// MUC7;PRG4 /// MUC7	proteoglycan 4;proteoglycan 4, (megakaryocyte stimulating factor, articular superficial zone protein, camptodactyly, arthropathy, coxa vara, pericarditis syndrome) /// mucin 7, salivary;mucin 7, salivary;proteoglycan 4;proteoglycan 4, (megakaryocyte stimulating factor, articular superficial zone protein, camptodactyly, arthropathy, coxa vara, pericarditis syndrome) /// mucin 7, salivary;mucin 7, …	0	0	0	http://vega.sanger.ac.uk/Danio_rerio/transview?transcript=OTTDART00000006802&amp;db=core		3732.63	223.265	1628.53	544.439	0.00093218	0.436295
OTTDART00000016579	0	18	13003251	13023731	0	0	0	0	0	0	0	0	0	chka	novel protein similar to vertebrate choline kinase alpha (CHKA)	0	0	CHKA	Homo sapiens	choline kinase alpha	http://vega.sanger.ac.uk/Danio_rerio/transview?transcript=OTTDART00000016579&amp;db=core		2896.34	173.413	1491.85	337.752	0.000988897	0.515081
ENSDART00000093391	0	9	544034	554797	z3784	0	0	0	0	0	0	0	0	0	0	0	0	0	0	0	http://www.ensembl.org/Danio_rerio/transview?db=core;transcript=ENSDART00000093391		682.649	212.957	1688.31	89.5665	0.00104389	2.47317
OTTDART00000023122	Dr.76752;Dr.115198;Dr.24841	5	53373401	53427506	ctg523F	5	1159	fb98e05	5	58.41	0	0	0	slc1a3	solute carrier family 1 (glial high affinity glutamate transporter), member 3	SLC1A3	Solute carrier family 1 (Glial high affinity glutamate transporter), member 3.;Hypothetical protein.;solute carrier family 1 (glial high affinity glutamate transporter), member 3;Glutamate transporter variant EAAT1ex9skip.;solute carrier family 1 (glial high affinity	SLC1A3	Homo sapiens	solute carrier family 1 (glial high affinity glutamate transporter), member 3	http://vega.sanger.ac.uk/Danio_rerio/transview?transcript=OTTDART00000023122&amp;db=core		3018.67	393.301	1292.17	126.515	0.00106278	0.428059
OTTDART00000005818	0	H_20_8	313749	336999	0	0	0	fi14h07	20	492.5	esr1	20	75.3	esr1	estrogen receptor 1	0	0	0	0	0	http://vega.sanger.ac.uk/Danio_rerio/transview?transcript=OTTDART00000005818&amp;db=core		1794.79	193.462	696.202	192.749	0.00108112	0.387903
NM_001080028	0	5	1598933	1604507	z17204	20	1	z17204	20	1	0	0	0	0	0	0	0	0	0	0	http://www.ncbi.nlm.nih.gov/entrez/viewer.fcgi?db=nuccore&id=121583813		5036.44	367.404	2612.36	549.128	0.00116586	0.518692
ENSDART00000086768	0	3	20853848	20854788	0	0	0	0	0	0	0	0	0	Q1L664_DANRE	P300-B (Fragment). [Source:Uniprot/SPTREMBL;Acc:Q1L664]	0	0	0	0	0	http://www.ensembl.org/Danio_rerio/transview?db=core;transcript=ENSDART00000086768		3974.19	196.007	2639.81	294.687	0.00118219	0.664238
ZV700S00000392	Dr.76722	21	41329063	41329540	wz10594.1.exp	21	3312	fb09b10	21	4889	0	0	0	0	0	CPEB3	KIAA0940 protein (Fragment).;cytoplasmic polyadenylation element binding protein 3;cytoplasmic polyadenylation element binding	0	0	0	http://www.ncbi.nlm.nih.gov/sites/entrez?db=nucest&cmd=search&term=AI396655		10220.5	222.028	7126.65	872.785	0.00135528	0.697293
OTTDART00000028157	Dr.119606;Dr.80062	6	8313578	8325768	0	0	0	0	0	0	0	0	0	zgc:55944	novel protein similar to vertebrate aspartyl aminopeptidase (DNPEP, zgc:55944)	DNPEP	aspartyl aminopeptidase;Hypothetical protein FLJ10915.;Hypothetical protein.;aspartyl aminopeptidase;Similar to aspartyl aminopeptidase.;Similar to aspartyl aminopeptidase (Fragment).;aspartyl aminopeptidase	DNPEP	Homo sapiens	aspartyl aminopeptidase	http://vega.sanger.ac.uk/Danio_rerio/transview?transcript=OTTDART00000028157&amp;db=core		892.982	93.3213	1583.19	133.228	0.00194588	1.77293
ZV700S00004917	Dr.2933	20	45446331	45447101	fj99e08.x1	20	3777	0	0	0	laptm4a	20	104.6	0	0	LAPTM4A	MTP.;Lysosomal-associated protein transmembrane 4 alpha.;lysosomal-associated protein transmembrane 4 alpha;lysosomal-associated protein transmembrane 4	LAPTM4A	Homo sapiens	lysosomal-associated protein transmembrane 4 alpha	http://www.ncbi.nlm.nih.gov/UniGene/clust.cgi?ORG=Dr&CID=2933		8217.43	404.772	6503.54	90.6615	0.00200886	0.791433
BQ419706_R	Dr.19055	0	0	0	0	0	0	0	0	0	0	0	0	0	0	LPIN2 /// LPIN1	lipin 2;lipin 2 /// lipin 1;Hypothetical protein DKFZp781P1796.;lipin 1	0	0	0	http://www.ncbi.nlm.nih.gov/sites/entrez?db=nucest&cmd=search&term=BQ419706		456.199	105.273	1035.57	39.8596	0.00204413	2.26999
NM_199726	0	17	10104399	10119427	fd02e01	12	1210	0	0	0	0	0	0	0	0	0	0	PARVB	Homo sapiens	parvin, beta	http://www.ncbi.nlm.nih.gov/entrez/viewer.fcgi?db=nuccore&id=41152412		1704.79	128.25	884.617	155.475	0.00207846	0.518901
ENSDART00000104666	0	22	34101781	34109746	0	0	0	0	0	0	0	0	0	LOC560372	0	0	0	0	0	0	http://www.ensembl.org/Danio_rerio/transview?db=core;transcript=ENSDART00000104666		457.386	87.3397	976.595	30.745	0.00223343	2.13516
ENSDART00000090312	0	18	14150534	14170056	0	0	0	0	0	0	0	0	0	LOC562982	0	0	0	0	0	0	http://www.ensembl.org/Danio_rerio/transview?db=core;transcript=ENSDART00000090312		2831.03	166.603	3937.15	241.086	0.0022944	1.39071
BG728977	0	0	0	0	689f04	13	4805	0	0	0	0	0	0	0	0	0	0	0	0	0	http://www.ncbi.nlm.nih.gov/sites/entrez?db=nucest&cmd=search&term=BG728977		2449.44	41.9082	1935.38	97.7737	0.00269917	0.790134
OTTDART00000011458	Dr.141144;Dr.76054;Dr.141150;Dr.122511	22	8584531	8593181	fb06e07.u1	22	1375	fb06e07	22	1375	tpm4	22	36.1	tpm4	novel protein similar to vertebrate tropomyosin 4 (TPM4) (zgc:63909)	TPM4	tropomyosin 4;tropomyosin 4	-	Canis lupus familiaris	similar to tropomyosin 1 (alpha)	http://vega.sanger.ac.uk/Danio_rerio/transview?transcript=OTTDART00000011458&amp;db=core		1407.67	164.546	624.071	61.9518	0.00269917	0.443336
ENSDART00000081987	0	10	24852537	24870105	0	0	0	0	0	0	0	0	0	0	Tetratricopeptide repeat protein 3 (TPR repeat protein 3) (TPR repeat protein D) (RING finger protein 105). [Source:Uniprot/SWISSPROT;Acc:P53804]	0	0	0	0	0	http://www.ensembl.org/Danio_rerio/transview?db=core;transcript=ENSDART00000081987		3438.7	465.737	6160.36	597.366	0.00342609	1.79148
ZV700S00006521	Dr.9049	8	28336637	28355043	fi27d11.x1	8	2684	0	0	0	0	0	0	0	0	MAPK6	Similar to mitogen-activated protein kinase 6.;mitogen-activated protein kinase 6;mitogen-activated protein kinase 6	MAPK4	Homo sapiens	mitogen-activated protein kinase 4	http://www.ncbi.nlm.nih.gov/UniGene/clust.cgi?ORG=Dr&CID=9049		2918.65	150.321	1996.23	183.217	0.00342609	0.683957
ENSDART00000034178	0	1	19336959	19349484	0	0	0	0	0	0	0	0	0	0	0	0	0	0	0	0	http://www.ensembl.org/Danio_rerio/transview?db=core;transcript=ENSDART00000034178		1455.78	186.799	2851.53	344.984	0.00372227	1.95877
ENSDART00000054446	0	1	17493207	17513580	0	0	0	0	0	0	0	0	0	LOC100003503	0	0	0	0	0	0	http://www.ensembl.org/Danio_rerio/transview?db=core;transcript=ENSDART00000054446		583.709	141.431	1449.57	168.686	0.00378871	2.48337
ZV700S00000925	Dr.126596;Dr.123544;Dr.140842;Dr.83539;Dr.108267	24	34415991	34416375	0	0	0	0	0	0	0	0	0	0	0	SLC12A7	solute carrier family 12 (potassium/chloride transporters), member 7;solute carrier family 12 (potassium/chloride transporters), member 7;solute carrier family 12 (potassium/chloride transporters), member 7	0	0	0	http://www.ncbi.nlm.nih.gov/UniGene/clust.cgi?ORG=Dr&CID=83539		5769.66	425.427	3204.74	583.407	0.00412393	0.555446
OTTDART00000022738	0	5	45031465	45043471	0	0	0	0	0	0	AL845369	5	14.8	upk3l	novel protein	0	0	0	0	0	http://vega.sanger.ac.uk/Danio_rerio/transview?transcript=OTTDART00000022738&amp;db=core		460.384	119.015	1133.52	98.4688	0.00457352	2.46213
ENSDART00000043631	0	17	6924336	6933115	0	0	0	0	0	0	0	0	0	LOC560458	0	0	0	0	0	0	http://www.ensembl.org/Danio_rerio/transview?db=core;transcript=ENSDART00000043631		453.275	122.75	1097.99	70.383	0.00492314	2.42236
ZV700S00006613	Dr.75725;Dr.121493;Dr.105078	18	1584780	1592242	0	0	0	0	0	0	cyp1a1	18	2.5	0	0	CYP1A1	cytochrome P450, family 1, subfamily A, polypeptide 1;cytochrome P450, family 1, subfamily A,	CYP1A1	Homo sapiens	cytochrome P450, family 1, subfamily A, polypeptide 1	http://www.ncbi.nlm.nih.gov/UniGene/clust.cgi?ORG=Dr&CID=105078		7810.44	3589.68	35571.5	7404.49	0.00522048	4.55436
OTTDART00000030701	Dr.82202;Dr.119569;Dr.79999	20	22984049	23007668	0	0	0	0	0	0	esr1	20	75.3	esr1	estrogen receptor 1	BX640939;BX640939	Hypothetical protein DKFZp686N23123.;Hypothetical protein DKFZp686N23123.	ESR1	Homo sapiens	estrogen receptor 1	http://vega.sanger.ac.uk/Danio_rerio/transview?transcript=OTTDART00000030701&amp;db=core		2607.7	355.193	949.632	252.557	0.00533611	0.364165
ZV700S00001064	Dr.30455;Dr.75119;Dr.26749	16	28319887	28322466	her6	0	0	her6	6	74.43	rps9	16	79.1	0	0	RPS9	ribosomal protein S9;ribosomal protein S9;ribosomal protein S9	0	0	0	http://www.ncbi.nlm.nih.gov/UniGene/clust.cgi?ORG=Dr&CID=75119		56754.9	2913.64	42412.1	2668.72	0.00544915	0.747286
NM_001039621	0	Zv7_NA323	109086	109379	0	0	0	fc25c04	9	267.74	0	0	0	0	0	0	0	FSTL1	Homo sapiens	follistatin-like 1	http://www.ncbi.nlm.nih.gov/entrez/viewer.fcgi?db=nuccore&id=88900440		1166.5	101.819	1906.79	158.651	0.0055169	1.63463
OTTDART00000026567	Dr.115524;Dr.126539;Dr.136037;Dr.79043	21	6624023	6641281	0	0	0	0	0	0	0	0	0	sms	spermine synthase	SMS;EFEMP2	spermine synthase;spermine synthase;spermine synthase;EGF-containing fibulin-like extracellular matrix protein 2;EGF-containing fibulin-like extracellular matrix protein 2;EGF-containing fibulin-like extracellular matrix	SMS	Homo sapiens	spermine synthase	http://vega.sanger.ac.uk/Danio_rerio/transview?transcript=OTTDART00000026567&amp;db=core		5004.33	409.043	3323.16	104.341	0.00566776	0.664057
TC258306_R	Dr.106932	19	2600462	2616856	fj60g01.x1	19	583	fk87f09	19	94.02	0	0	0	0	0	ZNF197;ZNF197	zinc finger protein 197;PVHL-associated KRAB domain-containing protein.;Znf197 truncated protein (Fragment).;Zinc finger protein (Fragment).;Polypeptide (Fragment).;zinc finger protein 197 isoform 2;zinc finger protein 197;zinc finger protein 197;PVHL-associated KRAB domain-containing protein.;Znf197 truncated protein (Fragment).;Zinc finger protein (Fragment).;Polypeptide (Fragment).;zinc finger…	0	0	0	http://compbio.dfci.harvard.edu/tgi/cgi-bin/tgi/tc_report.pl?gudb=zfish&tc=TC258306		2545.33	175.322	3440.61	139.312	0.00573166	1.35174
ENSDART00000062254	0	8	20749449	20751987	0	0	0	0	0	0	0	0	0	MAD2L2 (2 of 2)	Mitotic spindle assembly checkpoint protein MAD2B (MAD2-like 2) (hREV7). [Source:Uniprot/SWISSPROT;Acc:Q9UI95]	0	0	0	0	0	http://www.ensembl.org/Danio_rerio/transview?db=core;transcript=ENSDART00000062254		406.884	222.035	1472.19	155.285	0.00583558	3.6182
OTTDART00000022796	0	5	37997440	38011492	fc37f11.x1	5	3609	0	0	0	0	0	0	zgc:92147	novel protein (zgc:92147)	0	0	0	0	0	http://vega.sanger.ac.uk/Danio_rerio/transview?transcript=OTTDART00000022796&amp;db=core		652.814	106.419	1316.61	116.622	0.00593729	2.01682
OTTDART00000012489	0	22	27428412	27436536	0	0	0	0	0	0	0	0	0	si:ch211-257f16.5	novel protein	0	0	0	0	0	http://vega.sanger.ac.uk/Danio_rerio/transview?transcript=OTTDART00000012489&amp;db=core		498.936	43.463	1053.51	121.837	0.00595582	2.11152
ENSDART00000091905	0	2	5356802	5370785	0	0	0	0	0	0	0	0	0	0	0	0	0	0	0	0	http://www.ensembl.org/Danio_rerio/transview?db=core;transcript=ENSDART00000091905		251.781	43.7594	659.23	34.2672	0.006415	2.61826
ENSDART00000075709	0	10	1295205	1313326	0	0	0	0	0	0	0	0	0	KIAA1967	p30 DBC protein [Source:RefSeq_peptide;Acc:NP_954675]	0	0	0	0	0	http://www.ensembl.org/Danio_rerio/transview?db=core;transcript=ENSDART00000075709		1434.26	129.048	2119.64	94.0406	0.00674567	1.47786
OTTDART00000013278	0	4	29174277	29175387	fc47g05	17	1	0	0	0	AI793450	4	56.7	si:ch211-238e22.4	novel protein	0	0	0	0	0	http://vega.sanger.ac.uk/Danio_rerio/transview?transcript=OTTDART00000013278&amp;db=core		2529.76	103.765	1546.59	258.642	0.00710887	0.611357
TC239076_R	Dr.78705;Dr.52426;Dr.132479	20	33220750	33230464	0	0	0	0	0	0	0	0	0	0	0	PRG4 /// MUC7;PRG4 /// MUC7	proteoglycan 4;proteoglycan 4, (megakaryocyte stimulating factor, articular superficial zone protein, camptodactyly, arthropathy, coxa vara, pericarditis syndrome) /// mucin 7, salivary;mucin 7, salivary;proteoglycan 4;proteoglycan 4, (megakaryocyte stimulating factor, articular superficial zone protein, camptodactyly, arthropathy, coxa vara, pericarditis syndrome) /// mucin 7, salivary;mucin 7, …	0	0	0	http://compbio.dfci.harvard.edu/tgi/cgi-bin/tgi/tc_report.pl?gudb=zfish&tc=TC239076		2592.41	176.337	1038.06	424.154	0.00723146	0.400421
ZV700S00002569	Dr.118632	16	37441414	37441865	CG1777-T7	16	3574	0	0	0	0	0	0	0	0	0	0	0	0	0	http://www.ncbi.nlm.nih.gov/UniGene/clust.cgi?ORG=Dr&CID=79685		8903.43	301.031	5244.35	1088.07	0.0080829	0.589025
TC251569	Dr.133331	2	27244933	27260556	0	0	0	0	0	0	0	0	0	0	0	PRPF4B	PRP4 pre-mRNA processing factor 4 homolog B (yeast);PRPF4B protein.;PRPF4B protein.;serine/threonine-protein kinase PRP4K	0	0	0	http://compbio.dfci.harvard.edu/tgi/cgi-bin/tgi/tc_report.pl?gudb=zfish&tc=TC251569		1584.08	93.0379	941.957	126.705	0.0094129	0.594641
OTTDART00000027044	0	23	23801854	23808724	0	0	0	0	0	0	0	0	0	uts2a	urotensin 2, alpha	0	0	0	0	0	http://vega.sanger.ac.uk/Danio_rerio/transview?transcript=OTTDART00000027044&amp;db=core		439.536	65.8808	942.061	81.8184	0.0104149	2.14331
OTTDART00000024699	Dr.141580;Dr.76562;Dr.134573;Dr.140840;Dr.121311;Dr.132414;Dr.126261	6	29051302	29091475	zeh1364	6	3639	0	0	0	0	0	0	ahcy	S-adenosylhomocysteine hydrolase	AHCY	S-adenosylhomocysteine hydrolase;S-adenosylhomocysteine hydrolase.;OTTHUMP00000030683.;S-adenosylhomocysteine hydrolase	AHCY	Homo sapiens	S-adenosylhomocysteine hydrolase	http://vega.sanger.ac.uk/Danio_rerio/transview?transcript=OTTDART00000024699&amp;db=core		29913.7	3178.19	16595.9	1665.27	0.0104633	0.554791
BC081677.1	Dr.36552	13	17269625	17289631	fc21b02.x1	13	3694	0	0	0	0	0	0	0	0	CDC42EP3	Cdc42 effector protein 3;CRIB-containing BORG2 protein (Hypothetical protein) (CDC42 effector protein (Rho GTPase binding) 3).	0	0	0	http://www.ncbi.nlm.nih.gov/sites/entrez?db=gene&cmd=search&term=BC081677.1		1308.65	158.138	421.268	174.924	0.0123242	0.32191
ENSDART00000080485	0	6	10801006	10819366	0	0	0	0	0	0	0	0	0	39514	E3 ubiquitin-protein ligase MARCH7 (EC 6.3.2.-) (Membrane-associated RING finger protein 7) (Membrane-associated RING-CH protein VII) (MARCH-VII) (RING finger protein 177) (Axotrophin). [Source:Uniprot/SWISSPROT;Acc:Q9H992]	0	0	0	0	0	http://www.ensembl.org/Danio_rerio/transview?db=core;transcript=ENSDART00000080485		12613.3	942.048	8734.86	455.206	0.0140397	0.692513
TC241981	Dr.120513;Dr.85593	0	0	0	0	0	0	0	0	0	0	0	0	0	0	NYD-SP20	Testis development-related NYD-SP20B.;Similar to testes development-related NYD-SP20.;testes development-related NYD-SP20	0	0	0	http://compbio.dfci.harvard.edu/tgi/cgi-bin/tgi/tc_report.pl?gudb=zfish&tc=TC241981		1077.86	122.41	1904.29	188.707	0.0141614	1.76673
ENSDART00000100308	0	7	27182608	27183490	0	0	0	0	0	0	0	0	0	LOC100007484	0	0	0	0	0	0	http://www.ensembl.org/Danio_rerio/transview?db=core;transcript=ENSDART00000100308		389.221	45.7112	792.736	39.0929	0.0159257	2.03672
OTTDART00000029372	Dr.32376	17	1728488	1733129	0	0	0	0	0	0	0	0	0	zgc:136578	novel protein similar to vertebrate UDP-galactose-4-epimerase (GALE, zgc:136578)	SEPN1;GALE	selenoprotein N, 1;Selenoprotein N.;SEPN1 protein.;selenoprotein N, 1 isoform 1 precursor;selenoprotein N, 1 isoform 2 precursor;galactose-4-epimerase, UDP-;galactose-4-epimerase, UDP-;UDP-galactose-4-epimerase	GALE	Homo sapiens	UDP-galactose-4-epimerase	http://vega.sanger.ac.uk/Danio_rerio/transview?transcript=OTTDART00000029372&amp;db=core		557.344	104.436	1196.77	117.369	0.0159257	2.14728
ENSDART00000044599	0	21	43506453	43527444	0	0	0	0	0	0	0	0	0	oatx	Oatx protein (Fragment). [Source:Uniprot/SPTREMBL;Acc:Q4VBJ1]	0	0	0	0	0	http://www.ensembl.org/Danio_rerio/transview?db=core;transcript=ENSDART00000044599		453.321	89.4627	952.675	39.8885	0.0159257	2.10155
ENSDART00000038491	0	23	27830755	27914169	0	0	0	0	0	0	0	0	0	ADCY6	Adenylate cyclase type 6 (EC 4.6.1.1) (Adenylate cyclase type VI) (ATP pyrophosphate-lyase 6) (Adenylyl cyclase 6) (Ca(2+)-inhibitable adenylyl cyclase). [Source:Uniprot/SWISSPROT;Acc:O43306]	0	0	0	0	0	http://www.ensembl.org/Danio_rerio/transview?db=core;transcript=ENSDART00000038491		1192.5	57.3386	634.664	123.767	0.0179503	0.532211
TC258027	Dr.75178;Dr.75866;Dr.96472;Dr.47556;Dr.75062;Dr.77354;Dr.75615;Dr.121594;Dr.105567;Dr.114076;Dr.122555	2	45884818	45916372	0	0	0	0	0	0	eef1d	20	134.1	0	0	EEF1D	Hypothetical protein (Eukaryotic translation elongation factor 1 delta) (Guanine nucleotide exchange protein).;eukaryotic translation elongation factor 1 delta (guanine nucleotide exchange protein);Hypothetical protein FLJ20897.;Hypothetical protein (Fragment).;eukaryotic translation elongation factor 1 delta (guanine nucleotide exchange protein);EEF1D protein.;eukaryotic translation elongation f…	0	0	0	http://compbio.dfci.harvard.edu/tgi/cgi-bin/tgi/tc_report.pl?gudb=zfish&tc=TC258027		56956.1	1470.38	43462.1	3985.77	0.0183858	0.763081
ENSDART00000103280	0	6	38528690	38534933	0	0	0	0	0	0	0	0	0	LOC562364	0	0	0	0	0	0	http://www.ensembl.org/Danio_rerio/transview?db=core;transcript=ENSDART00000103280		4225.23	985.609	8617.12	747.88	0.0183858	2.03945
NM_001045255	0	5	52632541	52684574	0	0	0	0	0	0	39722	1	0	0	0	0	0	POU2F3	Homo sapiens	POU class 2 homeobox 3	http://www.ncbi.nlm.nih.gov/entrez/viewer.fcgi?db=nuccore&id=113675178		546.388	76.8229	1248.01	174.919	0.0187386	2.28411
OTTDART00000011639	0	22	11465662	11487316	0	0	0	0	0	0	0	0	0	si:dkey-171o17.4	novel protein similar to vertebrate nardilysin (N-arginine dibasic convertase) (NRD1)	0	0	CG10588	Drosophila melanogaster	CG10588	http://vega.sanger.ac.uk/Danio_rerio/transview?transcript=OTTDART00000011639&amp;db=core		902.452	117.163	329.529	40.0154	0.0187386	0.365148
ENSDART00000047843	0	Zv7_NA3398	29244	31651	0	0	0	0	0	0	0	0	0	Q6NW61_DANRE	LOC407674 protein (Fragment). [Source:Uniprot/SPTREMBL;Acc:Q6NW61]	0	0	0	0	0	http://www.ensembl.org/Danio_rerio/transview?db=core;transcript=ENSDART00000047843		999.982	94.5063	1733.37	176.662	0.0205168	1.7334
NM_001033735	0	Zv7_scaffold2596	258878	263750	0	0	0	0	0	0	0	0	0	0	0	0	0	0	0	0	http://www.ncbi.nlm.nih.gov/entrez/viewer.fcgi?db=nuccore&id=76253760		3485.26	494.212	1219.45	412.17	0.0227954	0.349888
ZV700S00002775	Dr.36552	13	17289171	17289639	fc21b02.x1	13	3694	0	0	0	0	0	0	0	0	CDC42EP3	Cdc42 effector protein 3;CRIB-containing BORG2 protein (Hypothetical protein) (CDC42 effector protein (Rho GTPase binding) 3).	CDC42EP3	Homo sapiens	CDC42 effector protein (Rho GTPase binding) 3	http://www.ncbi.nlm.nih.gov/UniGene/clust.cgi?ORG=Dr&CID=36552		966.688	119.543	261.458	141.835	0.0296406	0.270468
TC256912	Dr.82586	15	39886226	39886654	fj35f12.x1	15	3713	0	0	0	0	0	0	0	0	AF272774 /// F9 /// F10 /// PROC /// F7	Factor VII active site mutant immunoconjugate. /// coagulation factor IX (plasma thromboplastic component, Christmas disease, hemophilia B);coagulation factor IX /// coagulation factor X;coagulation factor X;coagulation factor X precursor /// protein C (inactivator of coagulation factors Va and VIIIa);protein C (inactivator of coagulation factors Va and VIIIa);protein C (inactivator of coagulatio…	0	0	0	http://compbio.dfci.harvard.edu/tgi/cgi-bin/tgi/tc_report.pl?gudb=zfish&tc=TC256912		1032.14	134.238	416.889	41.7315	0.0307268	0.403909
TC238450_R	Dr.78809;Dr.132497	11	29725790	29748093	0	0	0	0	0	0	0	0	0	0	0	FLJ20244	Similar to hypothetical protein FLJ20244.;Probable N(2),N(2)-dimethylguanosine tRNA methyltransferase (EC 2.1.1.32) (tRNA(guanine-26,N(2)-N(2)) methyltransferase) (tRNA 2,2-dimethylguanosine-26 methyltransferase) (tRNA(m(2,2)G26)dimethyltransferase).;hypothetical protein LOC55621	0	0	0	http://compbio.dfci.harvard.edu/tgi/cgi-bin/tgi/tc_report.pl?gudb=zfish&tc=TC238450		1625.75	226.976	2656.45	161.614	0.0307273	1.63398
TC260859	Dr.122107;Dr.123009	22	21621316	21623037	0	0	0	0	0	0	0	0	0	0	0	MIDN	midnolin;midnolin	0	0	0	http://compbio.dfci.harvard.edu/tgi/cgi-bin/tgi/tc_report.pl?gudb=zfish&tc=TC260859		2975.41	204.941	1760.01	295.4	0.0356033	0.591516
OTTDART00000010594	0	H_14_32	167576	169996	0	0	0	0	0	0	0	0	0	si:dkey-149k8.4	novel immune-type receptor protein	0	0	0	0	0	http://vega.sanger.ac.uk/Danio_rerio/transview?transcript=OTTDART00000010594&amp;db=core		392.769	102.766	1063.78	146.838	0.0391262	2.7084
ENSDART00000014417	0	10	16253466	16269772	0	0	0	0	0	0	0	0	0	LOC565304	0	0	0	0	0	0	http://www.ensembl.org/Danio_rerio/transview?db=core;transcript=ENSDART00000014417		601.382	120.286	1336.23	160.633	0.0406984	2.22192
ENSDART00000076786	0	3	28901850	28912015	0	0	0	0	0	0	0	0	0	LOC570145	0	0	0	0	0	0	http://www.ensembl.org/Danio_rerio/transview?db=core;transcript=ENSDART00000076786		430.139	91.6331	1009.72	110.991	0.0413063	2.34743
ENSDART00000097691	0	2	53618084	53648827	0	0	0	0	0	0	cspg2	10	77.2	0	0	0	0	0	0	0	http://www.ensembl.org/Danio_rerio/transview?db=core;transcript=ENSDART00000097691		648.365	103.721	1204.53	76.5213	0.041594	1.85779
OTTDART00000002205	0	12	4910857	4931476	0	0	0	0	0	0	0	0	0	si:ch211-146f4.3	novel protein similar to human liver arginase (ARG1)	0	0	ARG1	Homo sapiens	arginase, liver	http://vega.sanger.ac.uk/Danio_rerio/transview?transcript=OTTDART00000002205&amp;db=core		1186.09	113.724	3024.85	588.021	0.042185	2.55026
ENSDART00000103834	0	6	27577206	27585633	0	0	0	0	0	0	0	0	0	LOC559448	0	0	0	0	0	0	http://www.ensembl.org/Danio_rerio/transview?db=core;transcript=ENSDART00000103834		1436.73	285.67	3539.16	599.891	0.0433776	2.46334
ENSDART00000074242	0	Zv7_NA1607	1360	2270	0	0	0	0	0	0	0	0	0	LOC799166	0	0	0	0	0	0	http://www.ensembl.org/Danio_rerio/transview?db=core;transcript=ENSDART00000074242		669.384	48.8253	1426.24	219.307	0.0442483	2.13068
ENSDART00000052970	0	14	36003449	36014328	0	0	0	0	0	0	0	0	0	LOC794116	0	0	0	0	0	0	http://www.ensembl.org/Danio_rerio/transview?db=core;transcript=ENSDART00000052970		399.839	65.8724	1150.87	210.794	0.0469097	2.87833

## Sheet: 14d, male
SEQ_ID	UNIGENE CLUSTER ID	ZV7 CHROMOSOME	START BP	END BP	T51 PANEL MARKER	T51 PANEL LINKAGE GROUP	T51 PANEL POSITION (CR)	LN54 PANEL MARKER	LN54 PANEL LINKAGE GROUP	LN54 PANEL POSITION (CR)	HEAT MAP MARKER	HEAT MAP LINKAGE GROUP	HEAT MAP POSITION (CM)	ZEBRAFISH GENE SYMBOL	ZEBRAFISH GENE DESCRIPTION	HUMAN ORTHOLOG GENE SYMBOL	HUMAN ORTHOLOG GENE DESCRIPTION	HOMOLOGENE GENE SYMBOL	HOMOLOGENE SPECIES	HOMOLOGENE DESCRIPTION	URL		Control.mean	Control.std.dev	100ppb.mean	100ppb.std.dev	BH	FC
ZV700S00005318	Dr.132717;Dr.132450;Dr.123800;Dr.119947;Dr.132529	21	34167866	34170070	0	0	0	0	0	0	AI667206	21	127.4	0	0	DSPP	dentin sialophosphoprotein	0	0	0	http://www.ncbi.nlm.nih.gov/sites/entrez?db=nucest&cmd=search&term=BQ260474		878.754	671.436	7545.12	1534.48	0	8.58616
OTTDART00000014960	Dr.8060	4	12796742	12801723	wz10696.1.exp	4	2714	0	0	0	0	0	0	mest	mesoderm specific transcript	MEST	PEG1/MEST protein (EC 3.3.2.3) (Mesoderm specific transcript (Mouse) homolog) (Hypothetical protein) (Epoxide hydrolase) (Mesoderm specific transcript homolog) (Mouse).;mesoderm specific transcript homolog (mouse);MEST protein.;mesoderm specific transcript isoform a;mesoderm specific transcript isoform b	MEST	Homo sapiens	mesoderm specific transcript homolog (mouse)	http://vega.sanger.ac.uk/Danio_rerio/transview?transcript=OTTDART00000014960&amp;db=core		6884.37	150.69	4301.45	576.306	0	0.624815
OTTDART00000016033	0	18	29443299	29448835	0	0	0	0	0	0	0	0	0	si:ch211-203b8.5	novel protein similar to vertebrate cyclin L1 (CCNL1)	0	0	0	0	0	http://vega.sanger.ac.uk/Danio_rerio/transview?transcript=OTTDART00000016033&amp;db=core		5330.96	2297.86	19001.5	2823.15	0	3.56437
OTTDART00000015679	0	18	11299610	11376809	cbfb	18	2162	0	0	0	cbfb	18	73.2	cbfb	core-binding factor, beta subunit	0	0	0	0	0	http://vega.sanger.ac.uk/Danio_rerio/transview?transcript=OTTDART00000015679&amp;db=core		1443.91	102.163	821.509	32.6649	0	0.568948
OTTDART00000014775	Dr.79005	18	2616278	2666401	0	0	0	0	0	0	c10orf45	18	50.2	fam107b	novel protein (zgc:56216)	C10orf45 /// BC064407	chromosome 10 open reading frame 45;CDNA FLJ45505 fis, clone BRTHA2020642, weakly similar to DRR1 protein.;C10orf45 protein.;hypothetical protein LOC83641 /// Chromosome 10 open reading frame 45 (Fragment).	FAM107B	Homo sapiens	family with sequence similarity 107, member B	http://vega.sanger.ac.uk/Danio_rerio/transview?transcript=OTTDART00000014775&amp;db=core		4610.41	2700.87	20101.1	2309.89	0	4.35993
OTTDART00000012761	0	20	3318550	3347718	fc68c05.x1	22	5247	0	0	0	0	0	0	si:ch211-255d18.1	novel protein similar to vertebrate phosphodiesterase 4 family , cAMP-specific (phosphodiesterase E3 dunce homolog, Drosophila) (PDE4)	0	0	0	0	0	http://vega.sanger.ac.uk/Danio_rerio/transview?transcript=OTTDART00000012761&amp;db=core		2469.14	73.4211	1278.38	261.557	0	0.517741
OTTDART00000012148	Dr.122510;Dr.75615;Dr.115737;Dr.119868;Dr.114076;Dr.52077	22	17608797	17611845	fb12c11.u1	22	1688	fb12c11	22	127.26	cirbp	22	36.1	cirbp	cold inducible RNA binding protein	CIRBP;CIRBP	cold inducible RNA binding protein;CDNA FLJ46566 fis, clone THYMU3040829, moderately similar to Cold-inducible RNA-binding protein.;cold inducible RNA binding protein;cold inducible RNA binding protein;cold inducible RNA binding protein;CDNA FLJ46566 fis, clone THYMU3040829, moderately similar to Cold-inducible RNA-binding protein.;cold inducible RNA binding protein;cold inducible RNA binding pro…	GR-RBP5	Arabidopsis thaliana	GR-RBP5 (glycine-rich RNA-binding protein 5); RNA binding	http://vega.sanger.ac.uk/Danio_rerio/transview?transcript=OTTDART00000012148&amp;db=core		8141.38	2854.32	32585	4717.41	0	4.00239
OTTDART00000014548	0	H_22_26	163242	164149	0	0	0	0	0	0	0	0	0	si:dkey-190j3.13	novel protein	0	0	0	0	0	http://vega.sanger.ac.uk/Danio_rerio/transview?transcript=OTTDART00000014548&amp;db=core		1481.39	697.076	6707.31	1115.21	0	4.52771
OTTDART00000013918	Dr.76644;Dr.114460	22	16740431	16746307	fb07g11.u1	22	1906	fb07g11	22	121.8	BC055141	16	112.2	zgc:55760	novel protein (zgc:55760)	RAB11B	RAB11B, member RAS oncogene family;RAB11B, member RAS oncogene family	AtRABA1f	Arabidopsis thaliana	AtRABA1f (Arabidopsis Rab GTPase homolog A1f); GTP binding	http://vega.sanger.ac.uk/Danio_rerio/transview?transcript=OTTDART00000013918&amp;db=core		6240.78	1213.57	20514.2	3523.07	0	3.28712
ZV700S00005251	Dr.4212	25	22370103	22378568	GA362T7	1	3494	0	0	0	ldha	25	52	0	0	LDHB	lactate dehydrogenase B;lactate dehydrogenase B	LDHA	Homo sapiens	lactate dehydrogenase A	http://www.ncbi.nlm.nih.gov/UniGene/clust.cgi?ORG=Dr&CID=4212		6209.6	1079.32	15859.9	540.194	0	2.55409
OTTDART00000017565	0	18	3397611	3406549	0	0	0	0	0	0	0	0	0	zgc:91911	novel protein (zgc:91911)	0	0	AT1G79470	Arabidopsis thaliana	inosine-5'-monophosphate dehydrogenase	http://vega.sanger.ac.uk/Danio_rerio/transview?transcript=OTTDART00000017565&amp;db=core		3128.84	1122.54	12313	1603.62	0	3.93533
OTTDART00000017928	0	H_18_35	167215	188892	0	0	0	0	0	0	0	0	0	plch1	novel protein similar to vertebrate phospholipase C-like 3 (PLCL3)	0	0	0	0	0	http://vega.sanger.ac.uk/Danio_rerio/transview?transcript=OTTDART00000017928&amp;db=core		3165.21	283.617	1512.96	204.787	0	0.477997
OTTDART00000017784	0	19	5064071	5088169	wz12125.1.exp	19	2176	0	0	0	0	0	0	si:rp71-15k1.2	novel protein similar to vertebrate myeloid/lymphoid or mixed-lineage leukemia (trithorax homolog, Drosophila) (MLL)	0	0	0	0	0	http://vega.sanger.ac.uk/Danio_rerio/transview?transcript=OTTDART00000017784&amp;db=core		534.363	63.9802	3262.66	684.112	0	6.10571
OTTDART00000017154	0	4	15971591	16268754	7fb58a06	4	1720	fc27g10	4	233.27	0	0	0	snd1	staphylococcal nuclease domain containing 1	0	0	0	0	0	http://vega.sanger.ac.uk/Danio_rerio/transview?transcript=OTTDART00000017154&amp;db=core		5195.63	792.326	15197.8	2157.51	0	2.92511
OTTDART00000016565	0	H_18_10	297226	302468	0	0	0	0	0	0	0	0	0	zgc:91911	novel protein similar to vertebrate IMP (inosine monophosphate) dehydrogenase 1 (IMPDH1)	0	0	0	0	0	http://vega.sanger.ac.uk/Danio_rerio/transview?transcript=OTTDART00000016565&amp;db=core		881.3	172.881	11845.2	2743.62	0	13.4406
OTTDART00000016483	0	18	12781291	12786497	0	0	0	0	0	0	0	0	0	si:ch211-245p7.3	novel protein similar to vertebrate hydrocephalus inducing (HYDIN)	0	0	0	0	0	http://vega.sanger.ac.uk/Danio_rerio/transview?transcript=OTTDART00000016483&amp;db=core		1204.94	154.945	472.605	74.8018	0	0.392224
OTTDART00000017139	0	14	1725179	1779280	fb78g05.x1	6	122	0	0	0	0	0	0	flj12716l	FLJ12716-like protein (H. sapiens)	0	0	0	0	0	http://vega.sanger.ac.uk/Danio_rerio/transview?transcript=OTTDART00000017139&amp;db=core		4139.6	157.18	5742.42	289.09	0	1.38719
OTTDART00000016773	Dr.39062	22	11909576	11911741	fj08f11.x1	22	2530	0	0	0	BC076456	22	43.8	zgc:91965	novel protein similar to vertebrate regulator of G-protein signalling 2, 24kDa (RGS2) (zgc:91965)	RGS2	regulator of G-protein signalling 2, 24kDa;RGS2 protein.;regulator of G-protein signalling 2, 24kDa	UCHL5	Homo sapiens	ubiquitin carboxyl-terminal hydrolase L5	http://vega.sanger.ac.uk/Danio_rerio/transview?transcript=OTTDART00000016773&amp;db=core		673.285	204.126	4445.6	406.597	0	6.60285
OTTDART00000009292	Dr.84100;Dr.80478	4	15540206	15543898	0	0	0	0	0	0	0	0	0	zgc:55308	novel protein similar to veterbrate Casitas B-lineage lymphoma-like 1 (zgc:55308)	CBLL1	Hypothetical protein FLJ23109.;Cas-Br-M (murine) ecotropic retroviral transforming sequence-like 1;Cas-Br-M (murine) ecotropic retroviral	CBLL1	Homo sapiens	Cas-Br-M (murine) ecotropic retroviral transforming sequence-like 1	http://vega.sanger.ac.uk/Danio_rerio/transview?transcript=OTTDART00000009292&amp;db=core		2800.15	66.0489	4741.14	178.604	0	1.69318
OTTDART00000008470	0	H_4_7	31528	68321	0	0	0	0	0	0	adipor1	8	66.3	adipor2	novel protein similar to vertebrate adiponectin receptor 2 (ADIPOR2)	0	0	0	0	0	http://vega.sanger.ac.uk/Danio_rerio/transview?transcript=OTTDART00000008470&amp;db=core		2585.83	1075.95	8546.07	372.037	0	3.30496
OTTDART00000009413	Dr.77218	4	22786903	22797147	fb62d08.y1	4	4220	fb62d08	4	256.92	orc5l	4	51.7	orc5l	novel protein similar to vertebrate origin recognition complex, subunit 5-like (ORC5L)	ORC5L	Origin recognition complex subunit ORC5T.;origin recognition complex, subunit 5-like (yeast);origin recognition complex subunit 5 isoform 1;origin recognition complex subunit 5 isoform 2	ORC5L	Homo sapiens	origin recognition complex, subunit 5-like (yeast)	http://vega.sanger.ac.uk/Danio_rerio/transview?transcript=OTTDART00000009413&amp;db=core		370.871	75.9609	1117.38	116.773	0	3.01284
OTTDART00000009296	Dr.84100;Dr.82304	4	15546632	15549763	0	0	0	0	0	0	0	0	0	bik	novel protein	MT	mitochondrial malonyltransferase isoform b;Hypothetical protein (BK1191B2.3.1) (Putative novel acyl transferase similar to C. elegans C50D2.7) (Variant 1).;Putative acyltransferase (BK1191B2.3.2) (Putative novel acyl transferase similar to C. elegans C50D2.7 (Variant 1)).;Similar to hypothetical gene supported by BC025519.;mitochondrial malonyltransferase isoform a	0	0	0	http://vega.sanger.ac.uk/Danio_rerio/transview?transcript=OTTDART00000009296&amp;db=core		3914.8	836.165	13390.8	2517.28	0	3.42056
OTTDART00000005919	Dr.128042;Dr.77961	20	23456781	23463225	CG831-T7	20	3200	fd19b11	7	446.82	cenpa	20	75.3	zgc:92765	novel protein	C2orf18;C2orf18	Similar to hypothetical protein FLJ21463.;Hypothetical protein.;CDNA FLJ90683 fis, clone PLACE1005927.;Similar to hypothetical protein FLJ21463.;Hypothetical protein.;CDNA FLJ90683 fis, clone PLACE1005927.	C2orf18	Homo sapiens	chromosome 2 open reading frame 18	http://vega.sanger.ac.uk/Danio_rerio/transview?transcript=OTTDART00000005919&amp;db=core		1014.85	139.717	3637.91	353.72	0	3.5847
ZV700S00005559	Dr.78558;Dr.127402	9	5205183	5217204	fc43c04.x1	9	516	0	0	0	0	0	0	0	0	PTPRN	Protein tyrosine phosphatase, receptor type, N.;protein tyrosine phosphatase, receptor type, N;PTPRN protein.;protein tyrosine phosphatase, receptor type, N	0	0	0	http://www.ncbi.nlm.nih.gov/UniGene/clust.cgi?ORG=Dr&CID=78558		2446.93	516.35	6054.38	850.079	0	2.47428
OTTDART00000004459	0	20	2132981	2143656	zc1c8.za	20	340	0	0	0	0	0	0	si:dkey-60a16.5	novel protein	0	0	0	0	0	http://vega.sanger.ac.uk/Danio_rerio/transview?transcript=OTTDART00000004459&amp;db=core		7423.79	696.296	3772.88	620.036	0	0.508215
OTTDART00000005883	0	20	23301404	23304477	0	0	0	0	0	0	0	0	0	si:dkey-12h9.2	novel protein similar to human and mouse myc target 1 (MYCT1)	0	0	0	0	0	http://vega.sanger.ac.uk/Danio_rerio/transview?transcript=OTTDART00000005883&amp;db=core		7162.76	630.554	3685.5	617.431	0	0.514536
OTTDART00000005551	Dr.119543	20	21058509	21061079	fb93a10.x1	20	2605	fb93a10	20	499.42	BI671369	20	86.7	chac1	novel protein	MGC4504	Hypothetical protein.;Hypothetical protein.;hypothetical protein LOC79094	CHAC1	Homo sapiens	ChaC, cation transport regulator homolog 1 (E. coli)	http://vega.sanger.ac.uk/Danio_rerio/transview?transcript=OTTDART00000005551&amp;db=core		16309.2	2864.15	28826.7	996.948	0	1.76751
ZV700S00005378	Dr.79060	9	34077208	34077759	0	0	0	0	0	0	AI957709	7	188.4	0	0	0	0	0	0	0	http://www.ncbi.nlm.nih.gov/sites/entrez?db=nucest&cmd=search&term=AI957709		4323.87	1806.92	15003.5	1128.84	0	3.46992
OTTDART00000010900	Dr.59680;Dr.78094;Dr.141350;Dr.134006;Dr.4960;Dr.141148;Dr.126033;Dr.118232;Dr.59019;Dr.114096;Dr.117961;Dr.35688;Dr.129999;Dr.1324;Dr.140538;Dr.117994;Dr.75117;Dr.140725;Dr.30295	22	7019033	7023324	CG1325-T7	22	1467	fa91g11	22	105.87	krt17	22	33.6	si:rp71-1n18.1	novel protein similar to vertebrate keratin type I family	KRT17	keratin 17;keratin 17;Hypothetical protein FLJ38023.;keratin 17;Radiated keratinocyte mRNA 266 (Keratin-related protein) (Fragment).;KRT17 protein.	0	0	0	http://vega.sanger.ac.uk/Danio_rerio/transview?transcript=OTTDART00000010900&amp;db=core		2227.03	377.585	12913.3	2547.91	0	5.79843
OTTDART00000011976	0	H_22_13	349034	349850	0	0	0	0	0	0	0	0	0	si:dkey-4c23.8	novel protein	0	0	0	0	0	http://vega.sanger.ac.uk/Danio_rerio/transview?transcript=OTTDART00000011976&amp;db=core		735.388	305.411	2657.65	86.5289	0	3.61394
OTTDART00000011938	0	22	16553784	16576210	0	0	0	0	0	0	0	0	0	si:dkey-110c1.9	novel protein similar to vertebrate myosin VA (heavy polypeptide 12, myoxin) (MYO5A)	0	0	0	0	0	http://vega.sanger.ac.uk/Danio_rerio/transview?transcript=OTTDART00000011938&amp;db=core		1288.53	24.611	532.922	122.305	0	0.413589
OTTDART00000010755	0	15	12773319	12791448	0	0	0	0	0	0	0	0	0	mipep	novel protein similar to vertebrate mitochondrial intermediate peptidase (MIPEP)	0	0	0	0	0	http://vega.sanger.ac.uk/Danio_rerio/transview?transcript=OTTDART00000010755&amp;db=core		4506.62	399.897	2498.43	178.533	0	0.554391
OTTDART00000010082	Dr.140566;Dr.122795	13	7199142	7219300	fb75h12	13	1401	fb75h12	13	267.17	0	0	0	tm9sf3	novel protein containing an endomembrane protein 70 domain (zgc:56246)	SMBP	Transmembrane 9 superfamily protein member 3 precursor (SM-11044 binding protein) (EP70-P-iso).;Hypothetical protein FLJ14532 (Hypothetical protein FLJ90612).;Hypothetical protein FLJ14882.;Hypothetical protein FLJ90343.;Hypothetical protein PLACE1006472.;PATY245.;Hypothetical protein.;Hypothetical protein FLJ14532 (Hypothetical protein FLJ90612).;endomembrane protein emp70 precursor isolog	TM9SF3	Homo sapiens	transmembrane 9 superfamily member 3	http://vega.sanger.ac.uk/Danio_rerio/transview?transcript=OTTDART00000010082&amp;db=core		1023.19	407.913	7919.03	1815.57	0	7.73953
OTTDART00000009644	0	H_10_25	172937	177268	fi48b06.x1	10	2410	fb01g06	10	368.27	0	0	0	hspa8	heat shock 70kDa protein 8	0	0	0	0	0	http://vega.sanger.ac.uk/Danio_rerio/transview?transcript=OTTDART00000009644&amp;db=core		6284.25	1039.22	42681.7	9910.62	0	6.79185
OTTDART00000010475	0	20	30460562	30467313	0	0	0	0	0	0	sesn3	15	93.8	sesn1	novel protein similar to vertebrate sestrin 1 (SESN1)	0	0	SESN1	Homo sapiens	sestrin 1	http://vega.sanger.ac.uk/Danio_rerio/transview?transcript=OTTDART00000010475&amp;db=core		4675.15	2001.25	17827.2	2473.43	0	3.81318
OTTDART00000010474	0	20	30460562	30467314	0	0	0	fb77c04	15	2640	sesn3	15	93.8	sesn1	novel protein similar to vertebrate sestrin 1 (SESN1)	0	0	SESN1	Homo sapiens	sestrin 1	http://vega.sanger.ac.uk/Danio_rerio/transview?transcript=OTTDART00000010474&amp;db=core		1524.23	1070.23	8170.71	1043.72	0	5.36054
ZV700S00005166	Dr.3907	13	11193228	11193910	bz30e18.z	24	2995	0	0	0	AI878447	11	91	0	0	PRSS11 /// PRSS25 /// FLJ90724 /// AY280666 /// HTRA3	protease, serine, 11;Protease, serine, 11 (IGF binding).;protease, serine, 11 (IGF binding) /// protease, serine, 25 isoform 1 preproprotein;protease, serine, 25;protease, serine, 25 isoform 2 /// CDNA FLJ90724 fis, clone PLACE1009279, weakly similar to Physiologically active protein which have serine protease activity. /// Pregnancy-related serine protease HTRA3. /// HtrA serine peptidase 3;Prob…	0	0	0	http://www.ncbi.nlm.nih.gov/UniGene/clust.cgi?ORG=Dr&CID=132543		602.174	184.176	2143.13	338.715	0	3.55899
OTTDART00000024534	Dr.77477	3	17694821	17711652	0	0	0	0	0	0	copz2	21	62.7	copz2	zeta2-cop	COPZ1	coatomer protein complex, subunit zeta 1;coatomer protein complex, subunit zeta 1	0	0	0	http://vega.sanger.ac.uk/Danio_rerio/transview?transcript=OTTDART00000024534&amp;db=core		4815.52	167.536	2319.21	579.332	0	0.481611
OTTDART00000024740	Dr.9515	3	22802556	22817554	fj83g12.x1	3	2773	0	0	0	0	0	0	coro1a	coronin, actin binding protein, 1A	CORO1A	coronin, actin binding protein, 1A;CDNA FLJ41407 fis, clone BRHIP2000819, moderately similar to Human actin binding protein p57.;Hypothetical protein FLJ41407.;coronin, actin binding protein, 1A	CORO1A	Homo sapiens	coronin, actin binding protein, 1A	http://vega.sanger.ac.uk/Danio_rerio/transview?transcript=OTTDART00000024740&amp;db=core		3497.34	251.816	2157.09	94.3905	0	0.61678
OTTDART00000024689	Dr.76719;Dr.75253	6	28316722	28328122	0	0	0	fb72h03	6	494.76	slc25a22	6	127.7	slc25a22	solute carrier family 25 (mitochondrial carrier: glutamate), member 22	SLC25A22	solute carrier family 25 (mitochondrial carrier: glutamate), member 22;SLC25A22 protein (Fragment).;mitochondrial glutamate carrier 1	SLC25A22	Homo sapiens	solute carrier family 25 (mitochondrial carrier: glutamate), member 22	http://vega.sanger.ac.uk/Danio_rerio/transview?transcript=OTTDART00000024689&amp;db=core		2415.31	449.351	8403.26	1562.1	0	3.47916
OTTDART00000024344	Dr.81051;Dr.115218	3	13965437	13977506	0	0	0	0	0	0	0	0	0	cdipt	CDP-diacylglycerol--inositol 3-phosphatidyltransferase (phosphatidylinositol synthase)	CDIPT	CDP-diacylglycerol--inositol 3-phosphatidyltransferase (phosphatidylinositol synthase);CDP-diacylglycerol--inositol 3-phosphatidyltransferase (phosphatidylinositol synthase);CDP-diacylglycerol--inositol	CDIPT	Homo sapiens	CDP-diacylglycerol--inositol 3-phosphatidyltransferase (phosphatidylinositol synthase)	http://vega.sanger.ac.uk/Danio_rerio/transview?transcript=OTTDART00000024344&amp;db=core		3683.45	1079.24	9685.55	1104.05	0	2.62948
OTTDART00000024103	Dr.85919	1	36433938	36441038	0	0	0	0	0	0	cldnf	15	7.3	rnf11	ring finger protein 11	RNF11	ring finger protein 11;ring finger protein 11;ring finger protein 11	0	0	0	http://vega.sanger.ac.uk/Danio_rerio/transview?transcript=OTTDART00000024103&amp;db=core		1532.49	236.487	6012	1140.51	0	3.92303
OTTDART00000023863	0	1	14397949	14426094	0	0	0	0	0	0	0	0	0	proml2	prominin-like 2	0	0	0	0	0	http://vega.sanger.ac.uk/Danio_rerio/transview?transcript=OTTDART00000023863&amp;db=core		1697.12	104.552	3601.78	395.944	0	2.12229
OTTDART00000024146	Dr.76758;Dr.140353	2	10618218	10622161	CG2355-T7	2	1294	fd19d09	2	240.58	glulb	6	64	glula	glutamate-ammonia ligase (glutamine synthase) a	GLUL	glutamate-ammonia ligase (glutamine synthase);glutamate-ammonia ligase (glutamine synthase);glutamate-ammonia ligase (glutamine synthase)	Gs1	Drosophila melanogaster	Glutamine synthetase 1	http://vega.sanger.ac.uk/Danio_rerio/transview?transcript=OTTDART00000024146&amp;db=core		4718.86	1359.51	10996.8	938.796	0	2.33039
OTTDART00000024131	Dr.9125	2	5910612	5962856	fc52d10	19	1352	0	0	0	syt4	7	65.9	syt11	synaptotagmin XI	SYT11;SYT11	synaptotagmin XI;Hypothetical protein KIAA0080 (Fragment).;synaptotagmin 12;synaptotagmin XI;Hypothetical protein KIAA0080 (Fragment).;synaptotagmin 12	SYT11	Homo sapiens	synaptotagmin XI	http://vega.sanger.ac.uk/Danio_rerio/transview?transcript=OTTDART00000024131&amp;db=core		1077.22	706.144	3707.43	185.387	0	3.44166
OTTDART00000025874	Dr.140382;Dr.104504;Dr.127757;Dr.30707	13	534870	550029	fk24g11.y1	13	68	0	0	0	tsga	2	152.9	perp	PERP, TP53 apoptosis effector	PERP;RPS28	P53-induced protein PIGPC1 (Hypothetical protein FLJ90104).;Hypothetical protein FLJ40639.;PERP, TP53 apoptosis effector;ribosomal protein S28;ribosomal protein S28;ribosomal protein S28	0	0	0	http://vega.sanger.ac.uk/Danio_rerio/transview?transcript=OTTDART00000025874&amp;db=core		532.326	187.518	4577.91	665.644	0	8.59983
OTTDART00000025773	0	8	13759395	13779896	0	0	0	0	0	0	0	0	0	cry2a	cryptochrome 2a	0	0	0	0	0	http://vega.sanger.ac.uk/Danio_rerio/transview?transcript=OTTDART00000025773&amp;db=core		4536.36	1489.19	13509.2	1212.34	0	2.97798
OTTDART00000026045	Dr.75732;Dr.118197;Dr.123125;Dr.118199;Dr.140535	15	7980782	7982890	0	0	0	0	0	0	sfrs1	21	114.7	sfrs1l	splicing factor, arginine/serine-rich 1, like	SFRS1	splicing factor, arginine/serine-rich 1 (splicing factor 2, alternate splicing factor);splicing factor, arginine/serine-rich 1 (splicing factor 2, alternate splicing factor);splicing factor, arginine/serine-rich 1	SF2	Drosophila melanogaster	SF2	http://vega.sanger.ac.uk/Danio_rerio/transview?transcript=OTTDART00000026045&amp;db=core		817.103	403.595	6664.21	1522.7	0	8.1559
OTTDART00000025882	0	12	24600403	24605112	timm23	12	4135	0	0	0	0	0	0	timm23	translocase of inner mitochondrial membrane 23 homolog (yeast)	0	0	0	0	0	http://vega.sanger.ac.uk/Danio_rerio/transview?transcript=OTTDART00000025882&amp;db=core		2171.89	616.036	4598.22	27.1731	0	2.11715
OTTDART00000025721	Dr.4376	17	33007173	33008352	0	0	0	0	0	0	npc2	17	98.9	npc2	Niemann-Pick disease, type C2	NPC2	Niemann-Pick disease, type C2;Niemann-Pick disease, type C2 precursor	NPC2	Homo sapiens	Niemann-Pick disease, type C2	http://vega.sanger.ac.uk/Danio_rerio/transview?transcript=OTTDART00000025721&amp;db=core		1884.79	385.077	6379.97	1041.23	0	3.38498
ZV700S00005141	Dr.3780	11	23838899	23845353	fc38e10.x1	11	2796	0	0	0	0	0	0	0	0	MAP1LC3A	MAP1 light chain 3-like protein 1 (Hypothetical protein) (Microtubule-associated protein 1 light chain 3 alpha).;microtubule-associated protein 1 light chain 3;microtubule-associated protein 1 light chain 3	MAP1LC3A	Homo sapiens	microtubule-associated protein 1 light chain 3 alpha	http://www.ncbi.nlm.nih.gov/UniGene/clust.cgi?ORG=Dr&CID=3780		2908.83	1058.84	9536.15	928.062	0	3.27835
OTTDART00000024797	0	H_6_57	629	2503	0	0	0	0	0	0	glulb	6	64	glulb	glutamate-ammonia ligase (glutamine synthase) b	0	0	0	0	0	http://vega.sanger.ac.uk/Danio_rerio/transview?transcript=OTTDART00000024797&amp;db=core		1438.76	489.548	3906.17	474.832	0	2.71496
OTTDART00000025538	0	8	31439577	31443033	fc32g01.x1	12	628	0	0	0	c10orf22a	12	32.8	prnp	prion protein	0	0	0	0	0	http://vega.sanger.ac.uk/Danio_rerio/transview?transcript=OTTDART00000025538&amp;db=core		2547.49	799.481	12373.7	1991.28	0	4.85722
OTTDART00000025457	Dr.203	17	23756405	23770796	fb34d07	17	3952	zsnp1410	8	19.48	ivd	17	79.2	ivd	isovaleryl Coenzyme A dehydrogenase	IVD	isovaleryl Coenzyme A dehydrogenase;isovaleryl Coenzyme A dehydrogenase	IVD	Homo sapiens	isovaleryl Coenzyme A dehydrogenase	http://vega.sanger.ac.uk/Danio_rerio/transview?transcript=OTTDART00000025457&amp;db=core		636.885	246.581	3148.01	538.112	0	4.94283
OTTDART00000021424	0	5	20307681	20415758	fm10g02.y1	15	489	0	0	0	dscam	14	4.8	si:ch211-69g13.1	novel protein similar to Down syndrome cell adhesion molecule (dscam)	0	0	0	0	0	http://vega.sanger.ac.uk/Danio_rerio/transview?transcript=OTTDART00000021424&amp;db=core		1290.67	164.665	4617.69	899.023	0	3.57775
OTTDART00000020225	0	H_22_19	288337	307021	0	0	0	0	0	0	0	0	0	pvalb7	parvalbumin	0	0	0	0	0	http://vega.sanger.ac.uk/Danio_rerio/transview?transcript=OTTDART00000020225&amp;db=core		20895.8	1113.69	32178.3	2602.78	0	1.53994
OTTDART00000021557	0	5	17100616	17182727	0	0	0	0	0	0	0	0	0	si:rp71-10d23.1	novel protein similar to human deafness, autosomal recessive 31 (DFNB31)	0	0	0	0	0	http://vega.sanger.ac.uk/Danio_rerio/transview?transcript=OTTDART00000021557&amp;db=core		1948.49	91.7854	1160.17	91.4214	0	0.595419
OTTDART00000021459	Dr.7804	19	25581459	25585277	0	0	0	0	0	0	0	0	0	azin1	antizyme inhibitor 1	AZIN1;OAZIN	ornithine decarboxylase antizyme inhibitor;ornithine decarboxylase antizyme inhibitor	AZIN1	Homo sapiens	antizyme inhibitor 1	http://vega.sanger.ac.uk/Danio_rerio/transview?transcript=OTTDART00000021459&amp;db=core		5965.73	2208.52	21033.3	1262.78	0	3.52569
OTTDART00000019350	Dr.93450;Dr.78563	5	13187169	13200124	0	0	0	0	0	0	0	0	0	zgc:66482	novel protein (zgc:66482)	MGC17330	Hypothetical protein FLJ90207.;Hypothetical protein (HGFL(L) protein).;MGC17330 protein.;HGFL protein	PIK3IP1	Homo sapiens	phosphoinositide-3-kinase interacting protein 1	http://vega.sanger.ac.uk/Danio_rerio/transview?transcript=OTTDART00000019350&amp;db=core		6283.07	2456.64	15841.6	944.834	0	2.52132
OTTDART00000018699	0	19	31858185	31870235	0	0	0	0	0	0	0	0	0	asb4	novel protein similar to vertebrate ankyrin repeat and SOCS box-containing 4 (ASB4)	0	0	ASB4	Homo sapiens	ankyrin repeat and SOCS box-containing 4	http://vega.sanger.ac.uk/Danio_rerio/transview?transcript=OTTDART00000018699&amp;db=core		3120.79	284.35	1367.74	331.322	0	0.438269
OTTDART00000018322	Dr.140284;Dr.126701;Dr.132503;Dr.3014	19	24155063	24163534	CG1625-T7	19	4291	fb07d11	19	279.29	0	0	0	zgc:85948	novel protein similar to KH domain containing, RNA binding, signal transduction associated 1 (khdrbs1)	AK091346	Hypothetical protein FLJ34027 (Sam68).	KHDRBS1	Homo sapiens	KH domain containing, RNA binding, signal transduction associated 1	http://vega.sanger.ac.uk/Danio_rerio/transview?transcript=OTTDART00000018322&amp;db=core		2983.09	343.259	6529.32	856.596	0	2.18878
OTTDART00000019128	0	5	9381475	9387371	0	0	0	0	0	0	efna2	5	44	nono	non-POU domain containing, octamer-binding	0	0	0	0	0	http://vega.sanger.ac.uk/Danio_rerio/transview?transcript=OTTDART00000019128&amp;db=core		1401.69	137.317	2801.23	240.521	0	1.99847
OTTDART00000019093	Dr.81160;Dr.114864	5	8623103	8658757	0	0	0	0	0	0	0	0	0	si:dkey-148b12.1	novel protein similar to SWI/SNF related, matrix associated, actin dependent regulator of chromatin, subfamily a, member 5 (smarca5)	SMARCA1	SWI/SNF-related matrix-associated;SWI/SNF-related matrix-associated;Similar to SWI/SNF related, matrix associated, actin dependent regulator of chromatin, subfamily a, member 1 (Fragment).;SWI/SNF related, matrix associated, actin dependent regulator of chromatin, subfamily a, member 1	0	0	0	http://vega.sanger.ac.uk/Danio_rerio/transview?transcript=OTTDART00000019093&amp;db=core		1668.87	58.6677	807.193	134.376	0	0.483677
OTTDART00000023584	0	22	5126249	5132148	0	0	0	0	0	0	rnh	25	41	si:dkey-236j7.1	novel protein	0	0	0	0	0	http://vega.sanger.ac.uk/Danio_rerio/transview?transcript=OTTDART00000023584&amp;db=core		417.203	69.0473	2474.16	566.161	0	5.93035
OTTDART00000023406	Dr.133341	5	9696699	9705656	0	0	0	0	0	0	0	0	0	gria3a	glutamate receptor, ionotropic, AMPA 3.1	GRIA2 /// GRIA3 /// GRIA1 /// GRIA4	glutamate receptor, ionotropic, AMPA 2;glutamate receptor, ionotropic, AMPA 2;Similar to glutamate receptor, ionotropic, AMPA 2. /// glutamate receptor 3 isoform flip precursor;glutamate receptor, ionotrophic, AMPA 3 isoform;glutamate receptor 3 isoform 3 precursor;glutamate receptor, ionotrophic, AMPA 3;Glutamate receptor, ionotrophic, AMPA 3. /// glutamate receptor, ionotropic, AMPA 1;glutamate…	0	0	0	http://vega.sanger.ac.uk/Danio_rerio/transview?transcript=OTTDART00000023406&amp;db=core		401.085	219.565	1853.25	72.0846	0	4.6206
OTTDART00000023814	Dr.79292	1	9973986	9994903	zc106d8.za	1	2381	0	0	0	0	0	0	klf12	Kruppel-like factor 12	KLF12	Kruppel-like factor 12 isoform b;Kruppel-like factor 12;Kruppel-like factor 12 isoform a	0	0	0	http://vega.sanger.ac.uk/Danio_rerio/transview?transcript=OTTDART00000023814&amp;db=core		636.725	137.39	3562.48	257.388	0	5.59501
OTTDART00000023782	Dr.141612;Dr.81182	2	2607077	2609236	fj55f04.x1	2	1004	0	0	0	0	0	0	zgc:154070	novel protein similar to vertebrate carbohydrate (N-acetylglucosamine-6-O) sulfotransferase 2 (CHST2)	CHST2	carbohydrate (N-acetylglucosamine-6-O) sulfotransferase 2;carbohydrate (N-acetylglucosamine-6-O)	0	0	0	http://vega.sanger.ac.uk/Danio_rerio/transview?transcript=OTTDART00000023782&amp;db=core		5840.52	644.681	9758.87	87.7955	0	1.67089
OTTDART00000023348	Dr.78996	4	18060553	18074757	0	0	0	0	0	0	0	0	0	zgc:55661	novel protein (zgc:55661)	USP44	ubiquitin specific protease 44;ubiquitin specific protease 44	USP44	Homo sapiens	ubiquitin specific peptidase 44	http://vega.sanger.ac.uk/Danio_rerio/transview?transcript=OTTDART00000023348&amp;db=core		657.669	123.657	1444.49	135.94	0	2.19638
OTTDART00000021743	0	5	21722120	21851838	0	0	0	0	0	0	0	0	0	si:dkey-245l10.1	novel protein similar to human laminin, gamma 3 (LAMC3)	0	0	0	0	0	http://vega.sanger.ac.uk/Danio_rerio/transview?transcript=OTTDART00000021743&amp;db=core		1287.86	41.0884	662.801	78.5795	0	0.514652
OTTDART00000021727	0	5	21260105	21261895	0	0	0	foxd1	8	187.19	foxd3	6	87.5	zgc:76875	novel protein (zgc:76875)	0	0	FOXD1	Homo sapiens	forkhead box D1	http://vega.sanger.ac.uk/Danio_rerio/transview?transcript=OTTDART00000021727&amp;db=core		4145.44	449.831	2329.64	83.3206	0	0.561975
OTTDART00000022644	0	5	42155492	42225643	fj30b02.x1	5	3843	fb83e08	5	301.42	taf6	5	96.6	taf6	TAF6 RNA polymerase II, TATA box binding protein (TBP)-associated factor	0	0	0	0	0	http://vega.sanger.ac.uk/Danio_rerio/transview?transcript=OTTDART00000022644&amp;db=core		1195.08	485.13	3491.59	354.62	0	2.92163
OTTDART00000022528	Dr.25643	5	32995399	33003897	wz13305.1.exp	5	6835	fi05f09	5	209.77	0	0	0	pias2	novel protein similar to vertebrate protein inhibitor of activated STAT, 3 (PIAS3)	MIZ1	Protein inhibitor of activated STAT protein PIASx.;PIAS-NY protein.;Protein inhibitor of activated STAT X.	0	0	0	http://vega.sanger.ac.uk/Danio_rerio/transview?transcript=OTTDART00000022528&amp;db=core		961.993	272.355	3086.58	388.283	0	3.20852
ENSDART00000091752	0	8	6410606	6472291	0	0	0	0	0	0	0	0	0	FNBP1 (1 of 2)	Formin-binding protein 1 (Formin-binding protein 17) (hFBP17). [Source:Uniprot/SWISSPROT;Acc:Q96RU3]	0	0	0	0	0	http://www.ensembl.org/Danio_rerio/transview?db=core;transcript=ENSDART00000091752		641.441	98.1592	1712.51	174.231	0	2.66978
ENSDART00000091728	0	25	7207546	7411345	0	0	0	0	0	0	ntrk1	16	101.7	si:dkey-18e5.1	Novel protein similar to vertebrate neurotrophic tyrosine kinase, receptor, type 3 (NTRK3) (Fragment). [Source:Uniprot/SPTREMBL;Acc:Q1LY70]	0	0	0	0	0	http://www.ensembl.org/Danio_rerio/transview?db=core;transcript=ENSDART00000091728		1697.17	322.633	3721.49	286.718	0	2.19276
ENSDART00000093004	0	17	2066642	2072154	0	0	0	0	0	0	map4k5	13	68.3	Q1LYC1_DANRE	Novel protein similar to vertebrate mitogen-activated protein kinase kinase kinase kinase 3 (MAP4K3) (Fragment). [Source:Uniprot/SPTREMBL;Acc:Q1LYC1]	0	0	0	0	0	http://www.ensembl.org/Danio_rerio/transview?db=core;transcript=ENSDART00000093004		789.757	271.617	2028.57	105.875	0	2.56861
ENSDART00000092402	0	16	1081133	1092400	0	0	0	0	0	0	0	0	0	C6orf174	Uncharacterized protein C6orf174 precursor. [Source:Uniprot/SWISSPROT;Acc:Q5TF21]	0	0	0	0	0	http://www.ensembl.org/Danio_rerio/transview?db=core;transcript=ENSDART00000092402		5870.92	38.4712	2367.96	559.056	0	0.403338
ENSDART00000089376	0	24	26524921	26553390	0	0	0	0	0	0	0	0	0	XR_030128.1	similar to nuclear protein SA-1 (LOC100008250), partial mRNA [Source:RefSeq_dna;Acc:XR_030128]	0	0	0	0	0	http://www.ensembl.org/Danio_rerio/transview?db=core;transcript=ENSDART00000089376		904.743	70.6321	1683.75	96.0755	0	1.86102
ENSDART00000088406	0	2	11878461	11900119	0	0	0	0	0	0	0	0	0	LOC559017	0	0	0	0	0	0	http://www.ensembl.org/Danio_rerio/transview?db=core;transcript=ENSDART00000088406		1432.71	488.778	7149.2	1191.71	0	4.99
ENSDART00000087985	0	Zv7_scaffold2599	36576	105829	0	0	0	0	0	0	0	0	0	XR_029307.1	similar to factor for adipocyte differentiation 104 (LOC568274), mRNA [Source:RefSeq_dna;Acc:XR_029307]	0	0	0	0	0	http://www.ensembl.org/Danio_rerio/transview?db=core;transcript=ENSDART00000087985		4004.59	206.014	1566.58	531.048	0	0.391196
ENSDART00000089196	0	Zv7_NA1024	9355	24318	0	0	0	fd14a01	22	25.22	myhz2	5	69.2	XR_030132.1	hypothetical LOC571931 (LOC571931), mRNA [Source:RefSeq_dna;Acc:XR_030132]	0	0	0	0	0	http://www.ensembl.org/Danio_rerio/transview?db=core;transcript=ENSDART00000089196		23444.4	1764.14	14642.7	1463.99	0	0.62457
ENSDART00000088747	0	1	15939517	15987597	0	0	0	0	0	0	0	0	0	LOC797950	0	0	0	0	0	0	http://www.ensembl.org/Danio_rerio/transview?db=core;transcript=ENSDART00000088747		1336.61	132.341	2431.82	250.252	0	1.81939
ENSDART00000099250	0	7	35123287	35124743	zc134f5.za	5	2891	0	0	0	0	0	0	Q8AXW9_DANRE	Putative tyrosine recombinase (Fragment). [Source:Uniprot/SPTREMBL;Acc:Q8AXW9]	0	0	0	0	0	http://www.ensembl.org/Danio_rerio/transview?db=core;transcript=ENSDART00000099250		2422.51	278.532	941.223	257.874	0	0.388532
ENSDART00000098526	0	Zv7_NA3292	5477	10698	0	0	0	0	0	0	0	0	0	0	0	0	0	0	0	0	http://www.ensembl.org/Danio_rerio/transview?db=core;transcript=ENSDART00000098526		5470.29	324.091	2791.13	574.233	0	0.510234
ENSDART00000099350	0	2	20396896	20414079	0	0	0	0	0	0	gyg	13	43	LOC564651	0	0	0	0	0	0	http://www.ensembl.org/Danio_rerio/transview?db=core;transcript=ENSDART00000099350		2498.69	138.365	1247.6	245.168	0	0.4993
ENSDART00000099295	0	9	50457184	50457464	0	0	0	0	0	0	0	0	0	il1rl	Interleukin 1 receptor (Fragment). [Source:Uniprot/SPTREMBL;Acc:Q6TQG6]	0	0	0	0	0	http://www.ensembl.org/Danio_rerio/transview?db=core;transcript=ENSDART00000099295		1691.68	214.508	805.314	30.2387	0	0.476044
ENSDART00000097678	0	2	54334640	54356231	0	0	0	slc7a6	7	120.27	0	0	0	0	0	0	0	0	0	0	http://www.ensembl.org/Danio_rerio/transview?db=core;transcript=ENSDART00000097678		1961.33	1267.9	8782.55	844.145	0	4.47786
ENSDART00000097261	0	Zv7_NA1123	70951	91447	0	0	0	0	0	0	0	0	0	0	0	0	0	0	0	0	http://www.ensembl.org/Danio_rerio/transview?db=core;transcript=ENSDART00000097261		1144.37	446.647	3657.14	527.916	0	3.19576
ENSDART00000097196	0	Zv7_NA538	431679	435419	0	0	0	0	0	0	0	0	0	LOC100007428	0	0	0	0	0	0	http://www.ensembl.org/Danio_rerio/transview?db=core;transcript=ENSDART00000097196		1283.42	71.0754	543.074	158.601	0	0.423147
ENSDART00000097598	0	5	37778882	37780686	0	0	0	0	0	0	0	0	0	0	0	0	0	0	0	0	http://www.ensembl.org/Danio_rerio/transview?db=core;transcript=ENSDART00000097598		2688.36	294.163	1119.06	254.884	0	0.416259
ENSDART00000097485	0	Zv7_scaffold2612	2361	11239	0	0	0	0	0	0	0	0	0	RAB11FIP4 (2 of 3)	Rab11 family-interacting protein 4 (Rab11-FIP4). [Source:Uniprot/SWISSPROT;Acc:Q86YS3]	0	0	0	0	0	http://www.ensembl.org/Danio_rerio/transview?db=core;transcript=ENSDART00000097485		1727.83	709.402	8766.79	1248.65	0	5.07389
ENSDART00000075522	0	13	37859961	37904909	Custom-5137	13	3958	id:ibd5137	13	423.38	AI626212	13	68.3	LOC559003	0	0	0	0	0	0	http://www.ensembl.org/Danio_rerio/transview?db=core;transcript=ENSDART00000075522		2619.25	929.493	10327	960.413	0	3.94273
ENSDART00000065805	0	3	14064899	14071144	0	0	0	0	0	0	0	0	0	LOC560726	0	0	0	0	0	0	http://www.ensembl.org/Danio_rerio/transview?db=core;transcript=ENSDART00000065805		2132.76	180.573	876.88	269.447	0	0.411148
ENSDART00000077861	0	9	952880	960496	0	0	0	0	0	0	0	0	0	LOC100005060	0	0	0	0	0	0	http://www.ensembl.org/Danio_rerio/transview?db=core;transcript=ENSDART00000077861		1989.88	193.813	1059.47	19.7952	0	0.532429
ENSDART00000076305	0	Zv7_scaffold2558	1251887	1252938	0	0	0	0	0	0	0	0	0	0	0	0	0	0	0	0	http://www.ensembl.org/Danio_rerio/transview?db=core;transcript=ENSDART00000076305		232.474	61.7121	962.639	133.675	0	4.14084
ENSDART00000065699	0	21	13456261	13459451	0	0	0	0	0	0	0	0	0	LOC571098	0	0	0	0	0	0	http://www.ensembl.org/Danio_rerio/transview?db=core;transcript=ENSDART00000065699		1771.03	112.867	828.157	60.2923	0	0.467612
ENSDART00000060188	0	15	29290919	29295641	0	0	0	0	0	0	AL845369	5	14.8	LOC556649	0	0	0	0	0	0	http://www.ensembl.org/Danio_rerio/transview?db=core;transcript=ENSDART00000060188		1793.91	91.4831	1240.45	8.41136	0	0.691482
ENSDART00000060182	0	15	29290919	29295304	0	0	0	0	0	0	AL845369	5	14.8	LOC556649	0	0	0	0	0	0	http://www.ensembl.org/Danio_rerio/transview?db=core;transcript=ENSDART00000060182		1928.23	211.171	896.025	141.602	0	0.464687
ENSDART00000062821	0	20	31728098	31728802	0	0	0	0	0	0	0	0	0	0	0	0	0	0	0	0	http://www.ensembl.org/Danio_rerio/transview?db=core;transcript=ENSDART00000062821		2384.7	74.2129	1408.16	138.487	0	0.5905
ENSDART00000061824	0	3	29140117	29174352	0	0	0	0	0	0	0	0	0	LOC556064	0	0	0	0	0	0	http://www.ensembl.org/Danio_rerio/transview?db=core;transcript=ENSDART00000061824		5936.16	411.041	3469.24	318.434	0	0.584426
ENSDART00000084805	0	6	42029440	42082870	z26321	6	6279	0	0	0	AL845369	5	14.8	KIF5A (2 of 2)	Kinesin heavy chain isoform 5A (Neuronal kinesin heavy chain) (NKHC) (Kinesin heavy chain neuron-specific 1). [Source:Uniprot/SWISSPROT;Acc:Q12840]	0	0	0	0	0	http://www.ensembl.org/Danio_rerio/transview?db=core;transcript=ENSDART00000084805		3621.28	220.324	1956.64	271.384	0	0.540316
ENSDART00000084454	0	15	39151835	39221205	0	0	0	0	0	0	0	0	0	LOC557665	0	0	0	0	0	0	http://www.ensembl.org/Danio_rerio/transview?db=core;transcript=ENSDART00000084454		1601.4	44.5298	2555.55	152.371	0	1.59582
ENSDART00000087665	0	9	31659044	31670485	0	0	0	0	0	0	0	0	0	0	0	0	0	0	0	0	http://www.ensembl.org/Danio_rerio/transview?db=core;transcript=ENSDART00000087665		4667.55	1810.16	17312	2457.66	0	3.709
ENSDART00000086318	0	9	494906	496536	0	0	0	0	0	0	0	0	0	ENDOD1 (2 of 8)	Endonuclease domain-containing 1 protein precursor (EC 3.1.30.-). [Source:Uniprot/SWISSPROT;Acc:O94919]	0	0	0	0	0	http://www.ensembl.org/Danio_rerio/transview?db=core;transcript=ENSDART00000086318		1160.1	66.3877	626.808	56.4902	0	0.540304
ENSDART00000083652	0	1	51609838	51611129	0	0	0	0	0	0	0	0	0	AFTPH (1 of 3)	Aftiphilin. [Source:Uniprot/SWISSPROT;Acc:Q6ULP2]	0	0	0	0	0	http://www.ensembl.org/Danio_rerio/transview?db=core;transcript=ENSDART00000083652		3099.68	823.231	9054.44	410.125	0	2.92109
ENSDART00000078464	0	Zv7_NA1713	56345	72504	z9287	17	191	z9287	17	71.78	0	0	0	0	0	0	0	0	0	0	http://www.ensembl.org/Danio_rerio/transview?db=core;transcript=ENSDART00000078464		3397.66	504.224	6032.19	349.174	0	1.7754
ENSDART00000078392	0	10	30308448	30348762	0	0	0	0	0	0	0	0	0	LOC792949	0	0	0	0	0	0	http://www.ensembl.org/Danio_rerio/transview?db=core;transcript=ENSDART00000078392		1148.24	68.5408	4516.4	757.159	0	3.93333
ENSDART00000082762	0	12	831013	853299	0	0	0	0	0	0	0	0	0	LOC555736	0	0	0	0	0	0	http://www.ensembl.org/Danio_rerio/transview?db=core;transcript=ENSDART00000082762		2414.17	11.4267	1357.83	153.065	0	0.562442
ENSDART00000080474	0	6	10801030	10815325	0	0	0	0	0	0	0	0	0	39514	E3 ubiquitin-protein ligase MARCH7 (EC 6.3.2.-) (Membrane-associated RING finger protein 7) (Membrane-associated RING-CH protein VII) (MARCH-VII) (RING finger protein 177) (Axotrophin). [Source:Uniprot/SWISSPROT;Acc:Q9H992]	0	0	0	0	0	http://www.ensembl.org/Danio_rerio/transview?db=core;transcript=ENSDART00000080474		2370.49	1282.39	13824.3	1537.26	0	5.83183
NM_001080753	0	7	30914655	30919393	0	0	0	0	0	0	0	0	0	0	0	0	0	0	0	0	http://www.ncbi.nlm.nih.gov/entrez/viewer.fcgi?db=nuccore&id=124001536		759.243	40.4276	1573.14	153.425	0	2.07199
NM_001076716	0	16	31445827	31661727	z35725-a3224d04.q1c	16	4077	0	0	0	rbms2	7	68.4	0	0	0	0	RBMS3	Homo sapiens	RNA binding motif, single stranded interacting protein	http://www.ncbi.nlm.nih.gov/entrez/viewer.fcgi?db=nuccore&id=115529304		4689.84	310.428	7400.21	368.609	0	1.57793
NM_001098181	0	12	9520329	9555659	0	0	0	0	0	0	0	0	0	0	0	0	0	0	0	0	http://www.ncbi.nlm.nih.gov/entrez/viewer.fcgi?db=nuccore&id=147906782		5521.5	455.952	9036.9	730.629	0	1.63668
NM_001089481	0	4	5776886	5786800	0	0	0	0	0	0	0	0	0	0	0	0	0	0	0	0	http://www.ncbi.nlm.nih.gov/entrez/viewer.fcgi?db=nuccore&id=147907081		1109.28	56.8268	623.184	44.1127	0	0.561794
NM_001040407	0	14	6655814	6665909	0	0	0	0	0	0	0	0	0	0	0	0	0	FGF16	Homo sapiens	fibroblast growth factor 16	http://www.ncbi.nlm.nih.gov/entrez/viewer.fcgi?db=nuccore&id=94536732		1754.25	30.808	859.823	210.35	0	0.490138
NM_001037560	0	0	0	0	0	0	0	0	0	0	tuba1	23	104.5	0	0	0	0	0	0	0	http://www.ncbi.nlm.nih.gov/entrez/viewer.fcgi?db=nuccore&id=83025059		1764.95	205.745	804.864	122.405	0	0.456026
NM_001034175	0	11	37165207	37196983	0	0	0	0	0	0	0	0	0	0	0	0	0	EMB1187	Arabidopsis thaliana	EMB1187 (EMBRYO DEFECTIVE 1187); kinase/ phosphotransferase, alcohol group as acceptor	http://www.ncbi.nlm.nih.gov/entrez/viewer.fcgi?db=nuccore&id=77681589		767.982	32.0433	296.041	77.9344	0	0.385479
NM_001040322	0	13	5707165	5711561	z9878	13	15	0	0	0	0	0	0	0	0	0	0	CCDC104	Homo sapiens	coiled-coil domain containing 104	http://www.ncbi.nlm.nih.gov/entrez/viewer.fcgi?db=nuccore&id=94536941		10357.7	1087.83	5666.91	285.37	0	0.547119
NM_001039829	0	23	30780033	30788464	zC137I18.yaF	5	4523	0	0	0	AI477219	23	96.3	0	0	0	0	0	0	0	http://www.ncbi.nlm.nih.gov/entrez/viewer.fcgi?db=nuccore&id=89886322		1969.51	97.3749	842.457	208.492	0	0.427749
OTTDART00000002214	Dr.78934	21	8814459	8823821	fc47a05	21	1967	0	0	0	0	0	0	pcf11	novel protein similar to human pre-mRNA cleavage complex II protein Pcf11 (PCF11)	PCF11	Pre-mRNA cleavage complex II protein Pcf11 (Fragment).;Hypothetical protein (Fragment).;pre-mRNA cleavage complex II protein Pcf11	PCF11	Homo sapiens	PCF11, cleavage and polyadenylation factor subunit, homolog (S. cerevisiae)	http://vega.sanger.ac.uk/Danio_rerio/transview?transcript=OTTDART00000002214&amp;db=core		4224.19	436.603	9707.13	1013.81	0	2.29799
OTTDART00000002004	0	AB	4815101	4821077	0	0	0	0	0	0	0	0	0	si:busm1-180o5.2	novel protein similar to E-cadherin (cdh1)	0	0	0	0	0	http://vega.sanger.ac.uk/Danio_rerio/transview?transcript=OTTDART00000002004&amp;db=core		563.267	219.495	3440.4	696.902	0	6.10794
OTTDART00000002406	0	AB	10790202	10836949	0	0	0	0	0	0	0	0	0	zgc:63772	novel protein similar to bacterial GDP-mannose 4,6-dehydratases	0	0	0	0	0	http://vega.sanger.ac.uk/Danio_rerio/transview?transcript=OTTDART00000002406&amp;db=core		826.458	257.481	3224.41	379.146	0	3.90148
OTTDART00000002357	Dr.78123	6	21372888	21377954	fc51e05	6	5556	0	0	0	0	0	0	zgc:91836	novel protein (zgc:91836)	CLONE24922	Hypothetical protein FLJ11094.	TRUB2	Homo sapiens	TruB pseudouridine (psi) synthase homolog 2 (E. coli)	http://vega.sanger.ac.uk/Danio_rerio/transview?transcript=OTTDART00000002357&amp;db=core		5373.89	486.324	3034.25	148.978	0	0.564628
OTTDART00000001903	0	AB	5875821	5936439	0	0	0	0	0	0	0	0	0	ptpn4	novel protein tyrosine phosphatase	0	0	0	0	0	http://vega.sanger.ac.uk/Danio_rerio/transview?transcript=OTTDART00000001903&amp;db=core		592.434	92.4834	1478.77	184.449	0	2.49608
NM_131556	0	Zv7_NA1890	85	5713	0	0	0	fgd	8	137.4	fgd	8	137.4	0	0	0	0	0	0	0	http://www.ncbi.nlm.nih.gov/entrez/viewer.fcgi?db=nuccore&id=67514524		1194.65	305.281	4833.4	237.019	0	4.04587
NM_001098388	0	13	30049034	30115668	fc45d05	13	2539	0	0	0	BX649355	4	64.2	0	0	0	0	0	0	0	http://www.ncbi.nlm.nih.gov/entrez/viewer.fcgi?db=nuccore&id=148357103		2825.75	131.953	1526.6	242.082	0	0.540246
NM_212587	0	7	63277592	63278308	zeh1271	14	865	fb07b06	14	274.34	hnrpab	14	40.5	0	0	0	0	0	0	0	http://www.ncbi.nlm.nih.gov/entrez/viewer.fcgi?db=nuccore&id=67972635		3730	1527.54	13567.4	2042.9	0	3.63737
NM_173286	0	Zv7_NA998	170363	196450	0	0	0	0	0	0	0	0	0	0	0	0	0	0	0	0	http://www.ncbi.nlm.nih.gov/entrez/viewer.fcgi?db=nuccore&id=31340648		3093.66	231.415	6440.11	202.394	0	2.08171
ENSDART00000100865	0	10	12945146	12974165	0	0	0	0	0	0	0	0	0	GNAZ	Guanine nucleotide-binding protein G(z) subunit alpha (G(x) alpha chain) (Gz-alpha). [Source:Uniprot/SWISSPROT;Acc:P19086]	0	0	0	0	0	http://www.ensembl.org/Danio_rerio/transview?db=core;transcript=ENSDART00000100865		4804.23	508.611	7770.11	620.759	0	1.61735
ENSDART00000100748	0	8	13201833	13202660	0	0	0	0	0	0	0	0	0	0	0	0	0	0	0	0	http://www.ensembl.org/Danio_rerio/transview?db=core;transcript=ENSDART00000100748		3370.25	857.406	10461.8	820.667	0	3.10417
ZV700S00006061	Dr.104276	25	3615200	3615791	odc	17	5101	0	0	0	0	0	0	0	0	0	0	0	0	0	http://www.ncbi.nlm.nih.gov/UniGene/clust.cgi?ORG=Dr&CID=104276		13299.7	5005.22	35399.5	1613.93	0	2.66167
ENSDART00000102422	0	15	1201385	1204355	0	0	0	0	0	0	0	0	0	CUL3 (3 of 3)	Cullin-3 (CUL-3). [Source:Uniprot/SWISSPROT;Acc:Q13618]	0	0	0	0	0	http://www.ensembl.org/Danio_rerio/transview?db=core;transcript=ENSDART00000102422		2772.53	616.118	12530.7	1044.48	0	4.51959
ENSDART00000100347	0	1	54800784	54807372	zk98h5.sp6	1	5575	0	0	0	0	0	0	0	Protein G7c precursor. [Source:Uniprot/SWISSPROT;Acc:Q9Y334]	0	0	0	0	0	http://www.ensembl.org/Danio_rerio/transview?db=core;transcript=ENSDART00000100347		2132.56	203.601	1304.19	17.6139	0	0.611561
ENSDART00000099482	0	10	32685375	32717785	0	0	0	0	0	0	0	0	0	KSR1 (1 of 2)	Kinase suppressor of Ras 1. [Source:Uniprot/SWISSPROT;Acc:Q8IVT5]	0	0	0	0	0	http://www.ensembl.org/Danio_rerio/transview?db=core;transcript=ENSDART00000099482		1258.23	50.0452	1861.01	117.747	0	1.47906
ENSDART00000099431	0	13	48887064	48930984	387g05	0	0	0	0	0	0	0	0	LOC100001311	0	0	0	0	0	0	http://www.ensembl.org/Danio_rerio/transview?db=core;transcript=ENSDART00000099431		1376.41	65.7765	759.992	89.9061	0	0.552157
ENSDART00000099736	0	21	38836194	38838779	0	0	0	0	0	0	0	0	0	LOC799156	0	0	0	0	0	0	http://www.ensembl.org/Danio_rerio/transview?db=core;transcript=ENSDART00000099736		3195.21	304.079	1255.17	234.706	0	0.392828
ZV700S00006070	Dr.91161;Dr.106709	23	38414664	38415692	fe18c08.x1	23	5652	0	0	0	AA605784	3	119.5	0	0	ANXA4	annexin A4;Hypothetical protein DKFZp686H02120 (Fragment).;annexin IV	0	0	0	http://www.ncbi.nlm.nih.gov/UniGene/clust.cgi?ORG=Dr&CID=76727		184.309	94.3543	1415.72	143.426	0	7.68122
NM_001006051	0	6	39584244	39586932	0	0	0	0	0	0	0	0	0	0	0	0	0	-	Schizosaccharomyces pombe	hypothetical protein	http://www.ncbi.nlm.nih.gov/entrez/viewer.fcgi?db=nuccore&id=54400603		628.269	347.497	2158.64	167.958	0	3.43585
NM_001004112	0	17	12439143	12445217	0	0	0	0	0	0	0	0	0	0	0	0	0	FHL5	Homo sapiens	four and a half LIM domains 5	http://www.ncbi.nlm.nih.gov/entrez/viewer.fcgi?db=nuccore&id=51871613		1340.61	33.5315	713.81	54.4365	0	0.53245
NM_001017665	0	18	49275129	49280917	wz11242.1.exp	20	308	0	0	0	AI585025	18	50.2	0	0	0	0	0	0	0	http://www.ncbi.nlm.nih.gov/entrez/viewer.fcgi?db=nuccore&id=62955298		1093.98	61.6741	436.927	88.008	0	0.39939
NM_001017400	0	3	13415702	13422817	0	0	0	0	0	0	0	0	0	0	0	0	0	TMEM11	Homo sapiens	transmembrane protein 11	http://www.ncbi.nlm.nih.gov/entrez/viewer.fcgi?db=nuccore&id=62899044		9199.7	1905.86	18818.2	1739.15	0	2.04552
ENSDART00000104893	0	17	18515772	18516912	0	0	0	0	0	0	0	0	0	Q2LGG2_DANRE	Muscarinic cholinergic receptor 3 (Fragment). [Source:Uniprot/SPTREMBL;Acc:Q2LGG2]	0	0	0	0	0	http://www.ensembl.org/Danio_rerio/transview?db=core;transcript=ENSDART00000104893		1160.43	77.8317	578.686	69.3789	0	0.498684
ENSDART00000102957	0	25	31243395	31243706	0	0	0	0	0	0	0	0	0	zgc:165555	hypothetical protein LOC100004395 [Source:RefSeq_peptide;Acc:NP_001092231]	0	0	0	0	0	http://www.ensembl.org/Danio_rerio/transview?db=core;transcript=ENSDART00000102957		1406.56	85.9569	597.941	131.608	0	0.425107
ENSDART00000102797	0	3	34550745	34553173	0	0	0	0	0	0	0	0	0	0	0	0	0	0	0	0	http://www.ensembl.org/Danio_rerio/transview?db=core;transcript=ENSDART00000102797		2054.26	299.085	4737.01	484.993	0	2.30594
ENSDART00000103216	0	25	29792539	29794219	0	0	0	0	0	0	0	0	0	0	0	0	0	0	0	0	http://www.ensembl.org/Danio_rerio/transview?db=core;transcript=ENSDART00000103216		4242.04	343.5	2145.34	375.64	0	0.505732
ENSDART00000103195	0	19	33546877	33555221	0	0	0	0	0	0	0	0	0	SLC45A4	solute carrier family 45, member 4 [Source:RefSeq_peptide;Acc:NP_001073900]	0	0	0	0	0	http://www.ensembl.org/Danio_rerio/transview?db=core;transcript=ENSDART00000103195		2677.44	189.631	1541.73	160.088	0	0.575825
TC262509	Dr.2321	0	0	0	0	0	0	fd02a05	12	69.24	AI957698	14	52.9	0	0	ZNF185 /// FUT11 /// PRG4 /// AK095258	Hypothetical protein FLJ37939.;Hypothetical protein DKFZp686O1389.;Hypothetical protein DKFZp686B22130 (Fragment).;zinc finger protein 185 (LIM domain);zinc finger protein 185 (LIM domain) /// fucosyltransferase 11 (alpha (1,3) fucosyltransferase);fucosyltransferase 11 (alpha (1,3) fucosyltransferase);fucosyltransferase 11 (alpha (1,3) /// proteoglycan 4;proteoglycan 4, (megakaryocyte stimulating…	0	0	0	http://compbio.dfci.harvard.edu/tgi/cgi-bin/tgi/tc_report.pl?gudb=zfish&tc=TC262509		1026.18	125.353	2367.04	212.542	0	2.30664
TC261897	Dr.83118	12	27802492	27808162	0	0	0	0	0	0	0	0	0	0	0	EPAS1	endothelial PAS domain protein 1;Hypothetical protein.;endothelial PAS domain protein 1;endothelial PAS domain protein 1	0	0	0	http://compbio.dfci.harvard.edu/tgi/cgi-bin/tgi/tc_report.pl?gudb=zfish&tc=TC261897		891.696	110.588	2629.72	433.269	0	2.94913
TC265890	Dr.53564	0	0	0	zeh0269	5	4005	0	0	0	vmhc	2	66.3	0	0	MYH7	myosin, heavy polypeptide 7, cardiac muscle, beta;Myosin heavy chain (Fragment).;Myosin, heavy polypeptide 7, cardiac muscle, beta variant (Fragment).;myosin, heavy polypeptide 7, cardiac muscle,	0	0	0	http://compbio.dfci.harvard.edu/tgi/cgi-bin/tgi/tc_report.pl?gudb=zfish&tc=TC265890		4239.44	489.764	1651.96	436.948	0	0.389664
TC262885	Dr.81848	18	42474380	42480657	0	0	0	0	0	0	irf2bp2	11	97	0	0	IRF2BP2	Interferon regulatory factor-2 binding protein 2A.;Interferon regulatory factor-2 binding protein 2B.;IRF2BP2 protein.;interferon regulatory factor 2 binding protein	0	0	0	http://compbio.dfci.harvard.edu/tgi/cgi-bin/tgi/tc_report.pl?gudb=zfish&tc=TC262885		3044.22	534.831	10032.2	1874.6	0	3.29551
TC261829	Dr.140917;Dr.9298	6	46527076	46532632	0	0	0	0	0	0	0	0	0	0	0	AF289603 /// BC001674 /// BC050626 /// FLJ22405	Hypothetical protein. /// Hypothetical protein DKFZp547C128. /// FLJ22405 protein. /// Hypothetical protein FLJ90311.;Hypothetical protein.;Hypothetical protein FLJ22405.;FLJ22405 protein.;hypothetical protein LOC64419	0	0	0	http://compbio.dfci.harvard.edu/tgi/cgi-bin/tgi/tc_report.pl?gudb=zfish&tc=TC261829		2109.83	318.283	3728.43	273.104	0	1.76717
TC261637	Dr.115807;Dr.108433;Dr.106261	0	0	0	0	0	0	0	0	0	0	0	0	0	0	BC030825 /// DKFZP566M1046	DKFZP566M1046 protein. /// Hypothetical protein KIAA1759 (Fragment).;Hypothetical protein.;Similar to hypothetical protein DKFZp566M1046.;hypothetical protein LOC84067	0	0	0	http://compbio.dfci.harvard.edu/tgi/cgi-bin/tgi/tc_report.pl?gudb=zfish&tc=TC261637		6559.6	391.696	13655.7	369.129	0	2.08179
TC261171	Dr.45818	12	11759916	11770983	fc44b08	12	2051	0	0	0	CK016396	12	48.3	0	0	AK127303	CDNA FLJ45370 fis, clone BRHIP3017558, weakly similar to Monocarboxylate transporter 3.	0	0	0	http://compbio.dfci.harvard.edu/tgi/cgi-bin/tgi/tc_report.pl?gudb=zfish&tc=TC261171		464.339	94.6021	1853.42	337.862	0	3.99152
ZV700S00004598	Dr.78388;Dr.132630;Dr.132700;Dr.110696;Dr.104887	25	29985313	29988935	0	0	0	0	0	0	0	0	0	0	0	INCENP	inner centromere protein antigens 135/155kDa;Inner centromere protein (INCENP protein).;inner centromere protein antigens 135/155kDa	0	0	0	http://www.ncbi.nlm.nih.gov/sites/entrez?db=nucest&cmd=search&term=AL916379		6562.49	734.472	2384.9	830.068	0	0.363414
TC261649	Dr.77248	4	14899505	14901760	fb75d06	4	1490	fk37b01	4	198.71	plxnb1	23	43.1	0	0	BC004542	Hypothetical protein (Plexin B2).	0	0	0	http://compbio.dfci.harvard.edu/tgi/cgi-bin/tgi/tc_report.pl?gudb=zfish&tc=TC261649		3637.36	567.436	11349.5	454.716	0	3.12025
ZV700S00000688	Dr.104970	7	29219821	29221463	0	0	0	fb50h02	7	136.89	caspr1	3	61.4	0	0	AK095407 /// MGC4562	Hypothetical protein FLJ38088. /// Hypothetical protein KIAA1955 (Fragment).;Hypothetical protein (Fragment).;Similar to mitotic control protein dis3 homolog.;Hypothetical protein FLJ38088.;hypothetical protein LOC115752	0	0	0	http://www.ncbi.nlm.nih.gov/sites/entrez?db=nucest&cmd=search&term=BI671399		830.647	205.072	2189.59	286.506	0	2.636
ZV700S00000685	Dr.133585;Dr.82729;Dr.122786	10	20812049	20817320	0	0	0	0	0	0	0	0	0	0	0	ARR3	arrestin 3, retinal (X-arrestin);Hypothetical protein.;arrestin 3, retinal (X-arrestin)	ARR3	Homo sapiens	arrestin 3, retinal (X-arrestin)	http://www.ncbi.nlm.nih.gov/UniGene/clust.cgi?ORG=Dr&CID=82729		1650.84	731.521	8056.86	1309.02	0	4.88047
ZV700S00000987	Dr.124711;Dr.132900;Dr.107259;Dr.116197;Dr.140692;Dr.124198;Dr.121828;Dr.75564;Dr.140278;Dr.140287;Dr.106145;Dr.132517;Dr.121329;Dr.120791;Dr.9483	8	30055547	30063281	GA4T7	13	44	fa55a04	8	377.64	sepp1a	8	74	0	0	SEPP1	selenoprotein P, plasma, 1;selenoprotein P precursor	0	0	0	http://www.ncbi.nlm.nih.gov/UniGene/clust.cgi?ORG=Dr&CID=107259		10631.1	4753.26	43819.8	6431.99	0	4.12186
ZV700S00000904	Dr.119248	19	45545030	45552746	wz10329.1.exp	5	197	0	0	0	0	0	0	0	0	FLJ38628	Hypothetical protein FLJ38628.;Similar to CG8974 gene product (Hypothetical protein).	0	0	0	http://www.ncbi.nlm.nih.gov/sites/entrez?db=nucest&cmd=search&term=AL926051		3603.97	1177.13	10187	1173.52	0	2.8266
ZV700S00000662	Dr.12381	8	52362344	52362974	0	0	0	id:ibd5038	8	673.08	0	0	0	0	0	0	0	0	0	0	http://www.ncbi.nlm.nih.gov/UniGene/clust.cgi?ORG=Dr&CID=12381		854.66	773.813	5867.2	888.336	0	6.86495
ZV700S00000131	Dr.122581	10	12511725	12513472	0	0	0	0	0	0	slc20a1	10	39.7	0	0	SLC20A1	solute carrier family 20 (phosphate;Hypothetical protein.	0	0	0	http://www.ncbi.nlm.nih.gov/UniGene/clust.cgi?ORG=Dr&CID=5307		655.026	35.7714	1183.07	67.2794	0	1.80615
TC266480	Dr.4838	14	40116344	40116792	0	0	0	fb51g06	14	603.75	0	0	0	0	0	ABLIM1 /// AK094754 /// ABLIM3 /// ABLIM2	actin binding LIM protein 1;actin binding LIM protein 1;actin binding LIM protein 1;actin binding LIM protein 1;actin-binding LIM protein 1 isoform b;actin-binding LIM protein 1 isoform c;actin-binding LIM protein 1 isoform a;actin-binding LIM protein 1 isoform s;actin binding LIM protein 1 /// Splice isoform 3 of Q6H8Q1 /// actin binding LIM protein family, member 3;actin binding LIM protein fam…	0	0	0	http://compbio.dfci.harvard.edu/tgi/cgi-bin/tgi/tc_report.pl?gudb=zfish&tc=TC266480		469.586	180.681	1715.2	279.365	0	3.65257
ZV700S00000620	Dr.12260	11	12583013	12584143	0	0	0	0	0	0	0	0	0	0	0	RAB7	Hypothetical protein (RAB7, member RAS oncogene family).;PRO2706.;Hypothetical protein FLJ20819.;Hypothetical protein DKFZp779L0164.;RAB7, member RAS oncogene family;RAB7, member RAS oncogene family	RAB7A	Homo sapiens	RAB7A, member RAS oncogene family	http://www.ncbi.nlm.nih.gov/UniGene/clust.cgi?ORG=Dr&CID=12260		8071.52	1685.61	21679.8	2837.98	0	2.68597
ZV700S00000576	Dr.12108	23	10835301	10836602	0	0	0	fb48e04	23	197.59	pgls	3	81.5	0	0	SULF2	sulfatase 2;Extracellular sulfatase Sulf-2 precursor (EC 3.1.6.-) (HSulf-2).;SULF2 protein (Fragment).;sulfatase 2 isoform a precursor;sulfatase 2 isoform b precursor	0	0	0	http://www.ncbi.nlm.nih.gov/UniGene/clust.cgi?ORG=Dr&CID=12108		1477.47	249.53	3522.26	441.297	0	2.38398
TC253177	Dr.117293;Dr.65546	12	27860261	27870424	0	0	0	0	0	0	0	0	0	0	0	PRKCE	protein kinase C, epsilon;protein kinase C, epsilon	0	0	0	http://compbio.dfci.harvard.edu/tgi/cgi-bin/tgi/tc_report.pl?gudb=zfish&tc=TC253177		3772.7	1107.54	8263.19	270.45	0	2.19026
TC253020	0	7	31009368	31009896	fq39h11.x1	7	3440	0	0	0	0	0	0	0	N/A	0	0	0	0	0	http://compbio.dfci.harvard.edu/tgi/cgi-bin/tgi/tc_report.pl?gudb=zfish&tc=TC253020		2172.89	773.734	5332.03	376.494	0	2.45389
TC254762	Dr.62387	21	22394396	22483367	0	0	0	0	0	0	0	0	0	0	0	NRXN3 /// NRXN2 /// NRXN1	neurexin 3;Neurexin 3-beta precursor (Neurexin III-beta).;Neurexin 3-beta (Fragment).;Neurexin 3, isoform beta.;Neurexin-3-beta precursor (Neurexin III-beta).;neurexin 3 isoform beta precursor /// neurexin 2;neurexin 2 isoform alpha-1 precursor;neurexin 2 isoform alpha-2 precursor;neurexin 2 isoform beta precursor /// neurexin 1;Neurexin 1-beta precursor (Neurexin I-beta).	0	0	0	http://compbio.dfci.harvard.edu/tgi/cgi-bin/tgi/tc_report.pl?gudb=zfish&tc=TC254762		1999.05	288.484	4307.39	234.817	0	2.15472
TC253636	Dr.80015	3	27899920	27911944	0	0	0	0	0	0	0	0	0	0	0	NUCB1 /// BC002356 /// NUCB2	nucleobindin 1;Hypothetical protein.;Nucleobindin 1.;nucleobindin 1 /// NUCB1 protein. /// nucleobindin 2;nucleobindin 2	0	0	0	http://compbio.dfci.harvard.edu/tgi/cgi-bin/tgi/tc_report.pl?gudb=zfish&tc=TC253636		1793.62	527.795	9205.86	1688.94	0	5.13255
TC252463	Dr.77347	23	25310347	25310899	0	0	0	fb74c11	23	313.56	0	0	0	0	0	AB040881	Hypothetical protein FLJ13122.	0	0	0	http://compbio.dfci.harvard.edu/tgi/cgi-bin/tgi/tc_report.pl?gudb=zfish&tc=TC252463		1939.08	1287.76	11339.2	2059.33	0	5.84773
TC251721	Dr.12931	9	21080924	21081443	0	0	0	0	0	0	0	0	0	0	0	STXBP5L	syntaxin binding protein 5-like	0	0	0	http://compbio.dfci.harvard.edu/tgi/cgi-bin/tgi/tc_report.pl?gudb=zfish&tc=TC251721		1018.62	575.893	3762.39	412.389	0	3.6936
TC251716	Dr.132523	12	16298372	16320588	0	0	0	0	0	0	0	0	0	0	0	RNASE3L	Ribonuclease III (EC 3.1.26.3) (RNase III) (p241).;Similar to ethanol induced 2 (Fragment).;Hypothetical protein.	0	0	0	http://compbio.dfci.harvard.edu/tgi/cgi-bin/tgi/tc_report.pl?gudb=zfish&tc=TC251716		1268.4	91.4035	2708.36	156.213	0	2.13526
TC251951	0	0	0	0	fj39e03.x1	11	2412	0	0	0	dbx2	25	2.5	0	N/A	0	0	0	0	0	http://compbio.dfci.harvard.edu/tgi/cgi-bin/tgi/tc_report.pl?gudb=zfish&tc=TC251951		809.303	144.218	1658.11	53.9241	0	2.04882
TC251779	Dr.121911;Dr.128358;Dr.125212;Dr.94896	0	0	0	0	0	0	0	0	0	AL724057	10	77.2	0	0	FLJ12443 /// AK090444	Hypothetical protein FLJ12443 (Hypothetical protein FLJ12437).;FLJ00365 protein (Fragment).;Hypothetical protein (Fragment).;FLJ12443 protein.;hypothetical protein FLJ12443 /// Phosphonoformate immuno-associated protein 3.	0	0	0	http://compbio.dfci.harvard.edu/tgi/cgi-bin/tgi/tc_report.pl?gudb=zfish&tc=TC251779		200.345	52.5382	778.686	104.836	0	3.88673
TC260766_R	0	3	6375874	6392286	fb18g03.u1	0	0	fb18g03	3	482.85	0	0	0	0	0	BRD4 /// BRDT /// AY166680 /// BRD2 /// BRD3;BRD4 /// BRDT /// AY166680 /// BRD2 /// BRD3;BRD4 /// BRDT /// AY166680 /// BRD2 /// BRD3	bromodomain-containing protein 4 isoform short;bromodomain containing 4;Similar to bromodomain-containing 4 (Fragment).;BRD4 protein (Fragment).;BRD4 protein.;bromodomain-containing protein 4 isoform long /// Hypothetical protein (Similar to bromodomain, testis-specific) (Fragment).;bromodomain, testis-specific;Testis-specific BRDT protein.;Similar to bromodomain, testis-specific (Fragment).;BRDT…	0	0	0	http://compbio.dfci.harvard.edu/tgi/cgi-bin/tgi/tc_report.pl?gudb=zfish&tc=TC260766		5086.23	1371.28	10946.1	598.97	0	2.15211
TC260689	Dr.76065	0	0	0	fi06f04.x1	3	1213	fi06f04	3	1213	0	0	0	0	0	TUFM	Tu translation elongation factor, mitochondrial;Tu translation elongation factor, mitochondrial;Tu translation elongation factor, mitochondrial;Tu translation elongation factor, mitochondrial	0	0	0	http://compbio.dfci.harvard.edu/tgi/cgi-bin/tgi/tc_report.pl?gudb=zfish&tc=TC260689		4258.22	1556.85	13001	715.285	0	3.05315
TC261118	Dr.66624;Dr.132751	1	49216857	49220233	GA436T7	5	209	0	0	0	0	0	0	0	0	RAB35 /// CIT	RAB35, member RAS oncogene family;RAB35, member RAS oncogene family /// citron (rho-interacting, serine/threonine kinase 21);citron (rho-interacting, serine/threonine kinase 21);Rho/rac-interacting citron kinase.;citron (rho-interacting, serine/threonine kinase 21);citron	0	0	0	http://compbio.dfci.harvard.edu/tgi/cgi-bin/tgi/tc_report.pl?gudb=zfish&tc=TC261118		174.872	78.6251	1981.22	447.733	0	11.3295
TC261096	Dr.115376;Dr.106510	16	37125549	37126458	fe23c07.x1	16	3526	bambi	12	56.8	0	0	0	0	0	AK075048 /// BC008344 /// AK024504 /// BC005169 /// BC007835 /// AK075029	Hypothetical protein FLJ90567. /// Hypothetical protein FLJ90567. /// Ser/Thr-like kinase (MGC4796). /// Hypothetical protein (Fragment). /// Hypothetical protein FLJ90548. /// Hypothetical protein FLJ90548.	0	0	0	http://compbio.dfci.harvard.edu/tgi/cgi-bin/tgi/tc_report.pl?gudb=zfish&tc=TC261096		665.054	79.2522	5766.37	547.651	0	8.67052
TC260637	Dr.85931	0	0	0	0	0	0	0	0	0	0	0	0	0	0	FLJ22625	Hypothetical protein FLJ22625.;Hypothetical protein FLJ31950.;Hypothetical protein DKFZp686L0872 (Fragment).	0	0	0	http://compbio.dfci.harvard.edu/tgi/cgi-bin/tgi/tc_report.pl?gudb=zfish&tc=TC260637		4451.94	340.556	1597.41	224.433	0	0.358811
TC259139	0	15	25681166	25682637	fc90e07.x1	0	0	0	0	0	0	0	0	0	N/A	0	0	0	0	0	http://compbio.dfci.harvard.edu/tgi/cgi-bin/tgi/tc_report.pl?gudb=zfish&tc=TC259139		1555.19	1005.25	11630.1	1907.14	0	7.47824
TC255373	Dr.18603	0	0	0	0	0	0	0	0	0	0	0	0	0	0	EGFR	epidermal growth factor receptor (erythroblastic leukemia viral (v-erb-b) oncogene homolog, avian);epidermal growth factor receptor (erythroblastic leukemia viral (v-erb-b) oncogene homolog, avian);epidermal growth factor receptor isoform b;epidermal growth factor receptor isoform c;epidermal growth factor receptor isoform d;EGFR protein.;epidermal growth factor receptor isoform a	0	0	0	http://compbio.dfci.harvard.edu/tgi/cgi-bin/tgi/tc_report.pl?gudb=zfish&tc=TC255373		1588.26	141.48	749.535	99.8555	0	0.471923
TC259908	Dr.113699	1	48817058	48848907	0	0	0	0	0	0	0	0	0	0	0	PPP3R1	Hypothetical protein (Fragment).;protein phosphatase 3 (formerly 2B), regulatory subunit B, 19kDa, alpha isoform (calcineurin B, type I);protein phosphatase 3, regulatory subunit B,	0	0	0	http://compbio.dfci.harvard.edu/tgi/cgi-bin/tgi/tc_report.pl?gudb=zfish&tc=TC259908		1955.13	321.462	4268.4	344.726	0	2.18319
TC259215	Dr.6752	11	18657113	18704685	0	0	0	fk91b07	11	244.83	0	0	0	0	0	ATP2B3	ATPase, Ca++ transporting, plasma membrane 3;Hypothetical protein FLJ26684.;plasma membrane calcium ATPase 3 isoform 3b;plasma membrane calcium ATPase 3 isoform 3a	0	0	0	http://compbio.dfci.harvard.edu/tgi/cgi-bin/tgi/tc_report.pl?gudb=zfish&tc=TC259215		4820.7	341.081	13836.3	2090.3	0	2.87019
ZV700S00003764	Dr.79112	8	54777617	54784618	fc44e02.x1	8	1	0	0	0	0	0	0	0	0	SRP19	signal recognition particle 19kDa;signal recognition particle 19kDa	0	0	0	http://www.ncbi.nlm.nih.gov/sites/entrez?db=nucest&cmd=search&term=BC053168.1		2122.2	387.061	4746.16	607.628	0	2.23644
ZV700S00003563	Dr.78320	10	13739195	13744792	0	0	0	0	0	0	AI626199	10	44.7	0	0	FLJ10458	WD-repeat protein HUSSY-07.	NLE1	Homo sapiens	notchless homolog 1 (Drosophila)	http://www.ncbi.nlm.nih.gov/sites/entrez?db=nucest&cmd=search&term=AI793387		3764.17	300.953	1579.02	249.27	0	0.419488
ZV700S00004142	Dr.122644;Dr.124875;Dr.110713	Zv7_scaffold2487	1917183	1917549	0	0	0	0	0	0	AI497430	19	96.7	0	0	CORO1B /// BC064514 /// FLJ14871 /// CORO1C	Hypothetical protein (Fragment).;coronin, actin binding protein, 1B;coronin, actin binding protein, 1B /// Hypothetical protein PP1782 (CORO6 protein). /// Hypothetical protein.;Hypothetical protein FLJ14871.;FLJ14871 protein. /// coronin, actin binding protein, 1C;coronin, actin binding protein, 1C	0	0	0	http://www.ncbi.nlm.nih.gov/UniGene/clust.cgi?ORG=Dr&CID=78286		1853.43	846.771	5323.39	422.421	0	2.87218
ZV700S00004078	Dr.30370	17	28374654	28375486	0	0	0	fi33f11	17	273.47	0	0	0	0	0	KIAA0157	Hypothetical protein.;Hypothetical protein KIAA0157 (Fragment).;hypothetical protein LOC23172	0	0	0	http://www.ncbi.nlm.nih.gov/UniGene/clust.cgi?ORG=Dr&CID=30370		441.211	14.9516	1121.15	113.075	0	2.54107
ZV700S00003195	Dr.88026	7	7804240	7811127	0	0	0	0	0	0	BX649355	4	64.2	0	0	0	0	0	0	0	http://www.ncbi.nlm.nih.gov/sites/entrez?db=nucest&cmd=search&term=AL924633		1970.57	171.585	955.178	138.297	0	0.484721
ZV700S00003089	Dr.19401	Zv7_NA1065	57362	57775	0	0	0	0	0	0	0	0	0	0	0	0	0	0	0	0	http://www.ncbi.nlm.nih.gov/sites/entrez?db=nucest&cmd=search&term=AL718725		662.34	162.816	1542.55	146.35	0	2.32894
ZV700S00002985	Dr.18791	1	35668951	35669263	0	0	0	0	0	0	0	0	0	0	0	0	0	0	0	0	http://www.ncbi.nlm.nih.gov/sites/entrez?db=nucest&cmd=search&term=BQ618128		2483.02	240.919	1321.04	155.117	0	0.532028
ZV700S00003154	Dr.19589	4	39196	42228	0	0	0	0	0	0	0	0	0	0	0	TAFA2	Hypothetical protein (TAFA2).	0	0	0	http://www.ncbi.nlm.nih.gov/sites/entrez?db=nucest&cmd=search&term=AL915282		5542.45	322.975	3015.09	305.715	0	0.544
ZV700S00003141	Dr.92568;Dr.140678;Dr.122002;Dr.129736;Dr.106069;Dr.121923;Dr.105636;Dr.122810	17	30566255	30569449	0	0	0	0	0	0	CK028355	6	92.7	0	0	PCDHGC5	protocadherin gamma subfamily C, 5;protocadherin gamma subfamily C, 5 isoform 2;protocadherin gamma subfamily C, 5 isoform 1	0	0	0	http://www.ncbi.nlm.nih.gov/sites/entrez?db=nucest&cmd=search&term=BI672412		545.745	375.305	5243.47	941.659	0	9.60791
ZV700S00004445	Dr.74345	Zv7_NA3799	1	437	0	0	0	0	0	0	0	0	0	0	0	MGC20398	Hypothetical protein FLJ31145.;Hypothetical protein (Fragment).;Similar to RIKEN cDNA 2410003C20 gene (Fragment).;Hypothetical protein.	0	0	0	http://www.ncbi.nlm.nih.gov/UniGene/clust.cgi?ORG=Dr&CID=74345		8609.61	157.259	5700.98	706.648	0	0.662165
ZV700S00004273	Dr.24956	3	15837758	15842086	0	0	0	0	0	0	sepx1	3	38.5	0	0	SEPX1	selenoprotein X, 1;selenoprotein X, 1;selenoprotein X, 1	0	0	0	http://www.ncbi.nlm.nih.gov/UniGene/clust.cgi?ORG=Dr&CID=24956		3679.57	296.585	2303.21	91.0487	0	0.625944
ZV700S00004460	Dr.30332;Dr.122795;Dr.140566;Dr.76029;Dr.122960	13	38247297	38251475	fi04e05.x1	20	204	fi04e05	20	204	sfrs5	13	68.3	0	0	BT007089	Splicing factor, arginine/serine-rich 5.	LOC423265	Gallus gallus	similar to Splicing factor, arginine/serine-rich 5 (Pre-mRNA splicing factor SRP40) (Insulin-induced growth response protein CL-4) (Delayed-early protein HRS)	http://www.ncbi.nlm.nih.gov/UniGene/clust.cgi?ORG=Dr&CID=76029		6399.25	1055.2	26573.5	4669.99	0	4.1526
ZV700S00004457	Dr.83146	5	36885658	36886128	0	0	0	0	0	0	0	0	0	0	0	RHOBTB2 /// RHOBTB1	Rho-related BTB domain containing 2;Hypothetical protein FLJ25878 (Fragment).;Rho-related BTB domain containing 2 /// Rho-related BTB domain containing 1;RHOBTB1 protein.;Rho-related BTB domain containing 1	0	0	0	http://www.ncbi.nlm.nih.gov/sites/entrez?db=nucest&cmd=search&term=CD605940		470.107	317.973	1984.72	253.66	0	4.22184
ZV700S00004265	Dr.24938	Zv7_NA4792	2192	2566	0	0	0	fb11d11	25	41	0	0	0	0	0	CREBBP	CREB binding protein (Rubinstein-Taybi syndrome);CREB binding protein (Rubinstein-Taybi syndrome)	0	0	0	http://www.ncbi.nlm.nih.gov/sites/entrez?db=nucest&cmd=search&term=BQ260191		5335.95	787.315	11694.9	931.299	0	2.19171
ZV700S00004185	Dr.76450	13	32743860	32744478	zeh0008	13	6368	0	0	0	0	0	0	0	0	FLJ10315	Hypothetical protein FLJ10315.;Hypothetical protein FLJ13269.;Similar to RIKEN cDNA 2610033C09 gene.	0	0	0	http://www.ncbi.nlm.nih.gov/UniGene/clust.cgi?ORG=Dr&CID=76450		1006.43	331.091	6492	1254.68	0	6.45054
ZV700S00004178	Dr.24473	18	17148272	17194299	0	0	0	0	0	0	0	0	0	0	0	LOC124245	Hypothetical protein FLJ32070.;FLJ00419 protein (Fragment).;Hypothetical protein (Fragment).;LOC124245 protein.;hypothetical protein LOC124245	0	0	0	http://www.ncbi.nlm.nih.gov/UniGene/clust.cgi?ORG=Dr&CID=24473		7745.53	534.288	11792.9	389.58	0	1.52255
ZV700S00004244	Dr.77891	23	40608756	40609699	0	0	0	0	0	0	0	0	0	0	0	ATP1B2	ATPase, Na+/K+ transporting, beta 2 polypeptide;Na+/K+ -ATPase beta 2 subunit	0	0	0	http://www.ncbi.nlm.nih.gov/UniGene/clust.cgi?ORG=Dr&CID=77891		3668.24	1038.02	19123.6	4245.65	0	5.21329
ZV700S00004243	Dr.77891	23	40608515	40610114	0	0	0	0	0	0	0	0	0	0	0	ATP1B2	ATPase, Na+/K+ transporting, beta 2 polypeptide;Na+/K+ -ATPase beta 2 subunit	0	0	0	http://www.ncbi.nlm.nih.gov/UniGene/clust.cgi?ORG=Dr&CID=77891		6301.25	2698.3	23869.6	3469.76	0	3.78808
ZV700S00001446	Dr.123375;Dr.78166	22	29738799	29756767	pvalb4a	22	3073	0	0	0	0	0	0	0	0	PVALB	parvalbumin;parvalbumin	0	0	0	http://www.ncbi.nlm.nih.gov/UniGene/clust.cgi?ORG=Dr&CID=78166		9380.44	5797.35	32478.8	2860.55	0	3.4624
ZV700S00001267	Dr.14066	15	24148126	24148697	0	0	0	0	0	0	0	0	0	0	0	KIAA0648 /// BC039256 /// APRIN /// BC041361	Hypothetical protein KIAA0648 (Fragment).;SCC-112.;Hypothetical protein.;Hypothetical protein FLJ41012 (Similar to KIAA0648 protein). /// Hypothetical protein. /// androgen-induced proliferation inhibitor;Hypothetical protein.;Androgen-induced prostate proliferative shutoff associated protein.;Hypothetical protein.;androgen-induced prostate proliferative shutoff;androgen-induced prostate prolifer…	0	0	0	http://www.ncbi.nlm.nih.gov/sites/entrez?db=nucest&cmd=search&term=BI981394		10870.6	1469.91	20390	1315.8	0	1.87569
ZV700S00001494	Dr.105296;Dr.116213;Dr.140596;Dr.131096;Dr.123460;Dr.75259;Dr.123940;Dr.122508;Dr.123944;Dr.141511;Dr.127055;Dr.125793	12	22852251	22859702	0	0	0	0	0	0	0	0	0	0	0	GCH1	GTP cyclohydrolase 1 (dopa-responsive dystonia);GTP cyclohydrolase 1 (dopa-responsive dystonia);GTP cyclohydrolase 1 (dopa-responsive dystonia);GTP cyclohydrolase 1 (dopa-responsive dystonia);GTP cyclohydrolase 1 (dopa-responsive dystonia);GTP cyclohydrolase 1 isoform 2;GTP cyclohydrolase 1 isoform 3	0	0	0	http://www.ncbi.nlm.nih.gov/UniGene/clust.cgi?ORG=Dr&CID=75259		2387.43	153.339	1506.35	126.454	0	0.630949
ZV700S00004500	Dr.46344;Dr.116122;Dr.123386;Dr.106050;Dr.121940;Dr.76851	14	31513687	31515733	fc17h02	3	1213	z14136	18	1	0	0	0	0	0	ZNF335	Zinc-finger/leucine-zipper co-transducer NIF1.;zinc finger protein 335;Similar to zinc finger protein 335 (Fragment).;zinc finger protein 335	0	0	0	http://www.ncbi.nlm.nih.gov/UniGene/clust.cgi?ORG=Dr&CID=116122		931.978	429.544	3355.99	214.393	0	3.60094
ZV700S00001152	Dr.13792	13	2794475	2815821	CG1351-T7	13	930	0	0	0	0	0	0	0	0	NCOA4	nuclear receptor coactivator 4;nuclear receptor coactivator 4;OK/SW-CL.6.;Nuclear receptor coactivator 4 (Fragment).;nuclear receptor coactivator 4;nuclear receptor coactivator 4	NCOA4	Homo sapiens	nuclear receptor coactivator 4	http://www.ncbi.nlm.nih.gov/UniGene/clust.cgi?ORG=Dr&CID=13792		523.863	176.056	1462.76	104.6	0	2.79225
ZV700S00001089	Dr.83215;Dr.116712	10	22589597	22594140	0	0	0	0	0	0	0	0	0	0	0	THRAP1	Thyroid hormone receptor-associated protein complex 240 kDa component (Trap240) (Activator-recruited cofactor 250 kDa component) (ARC250).;HSPC221.;thyroid hormone receptor associated protein 1	0	0	0	http://www.ncbi.nlm.nih.gov/UniGene/clust.cgi?ORG=Dr&CID=116712		1317.84	21.0085	3742.5	467.553	0	2.83987
ZV700S00001087	Dr.137225;Dr.79168	Zv7_NA98	56090	56812	0	0	0	fc66d05	6	115.15	0	0	0	0	0	C13orf10	PRO1777.;CTCL tumor antigen se70-2 (Cutaneous T-cell lymphoma tumor antigen se70-2).;Hypothetical protein FLJ20957.;Hypothetical protein FLJ14433.;chromosome 13 open reading frame 10;Hypothetical protein (Fragment).;C13orf10 protein.;Chromosome 13 open reading frame 10.;Chromosome 13 open reading frame 10.;Chromosome 13 open reading frame 10.;cutaneous T-cell lymphoma tumor antigen se70-2	0	0	0	http://www.ncbi.nlm.nih.gov/sites/entrez?db=nucest&cmd=search&term=AI878772		2314.28	526.946	6585.51	370.914	0	2.8456
ZV700S00001132	Dr.116786;Dr.118809;Dr.79609	10	34824309	34829867	zfish35938-522c02.q1c	6	5961	0	0	0	0	0	0	0	0	ZCCHC9	Hypothetical protein.;zinc finger, CCHC domain containing 9	ZCCHC9	Homo sapiens	zinc finger, CCHC domain containing 9	http://www.ncbi.nlm.nih.gov/UniGene/clust.cgi?ORG=Dr&CID=79609		2191.2	596.14	7421	1188.22	0	3.38672
ZV700S00001090	Dr.83215;Dr.116712	10	22584080	22589548	0	0	0	0	0	0	0	0	0	0	0	THRAP1	Thyroid hormone receptor-associated protein complex 240 kDa component (Trap240) (Activator-recruited cofactor 250 kDa component) (ARC250).;HSPC221.;thyroid hormone receptor associated protein 1	0	0	0	http://www.ncbi.nlm.nih.gov/UniGene/clust.cgi?ORG=Dr&CID=116712		1996.78	178.655	6542.34	1151.52	0	3.27644
ZV700S00002323	Dr.76396	2	30506274	30517347	0	0	0	0	0	0	0	0	0	0	0	C1orf16	chromosome 1 open reading frame 16;chromosome 1 open reading frame 16;SMG-7 homolog isoform 3;Hypothetical protein FLJ31473 (Fragment).;Hypothetical protein FLJ34158 (Fragment).;Hypothetical protein (Fragment).;chromosome 1 open reading frame 16;SMG-7 homolog isoform 1;SMG-7 homolog isoform 2;SMG-7 homolog isoform 4	0	0	0	http://www.ncbi.nlm.nih.gov/UniGene/clust.cgi?ORG=Dr&CID=76396		4722.96	3062.31	17433.5	1562.29	0	3.69122
ZV700S00002236	Dr.140963;Dr.86078	6	36358828	36362914	0	0	0	0	0	0	0	0	0	0	0	MAP3K7IP1	mitogen-activated protein kinase kinase kinase 7 interacting protein 1;TAB1-like protein.;mitogen-activated protein kinase kinase kinase 7 interacting protein 1;mitogen-activated protein kinase kinase kinase 7;mitogen-activated protein kinase kinase kinase 7	0	0	0	http://www.ncbi.nlm.nih.gov/UniGene/clust.cgi?ORG=Dr&CID=86078		10292.2	262.566	8172.44	173.954	0	0.794043
ZV700S00002973	Dr.75611	6	34489963	34525552	0	0	0	0	0	0	rhoa	23	5.8	0	0	ARHC	ras homolog gene family, member C;ras homolog gene family, member C	0	0	0	http://www.ncbi.nlm.nih.gov/UniGene/clust.cgi?ORG=Dr&CID=75611		1129.88	120.74	2293.61	262.1	0	2.02997
ZV700S00002713	Dr.125807	5	31736802	31737494	0	0	0	0	0	0	0	0	0	0	0	NOVA1	neuro-oncological ventral antigen 1 isoform 3;neuro-oncological ventral antigen 1;neuro-oncological ventral antigen 1 isoform 1;neuro-oncological ventral antigen 1 isoform 2	0	0	0	http://www.ncbi.nlm.nih.gov/UniGene/clust.cgi?ORG=Dr&CID=17958		232.956	78.2279	1619.31	356.651	0	6.95116
ZV700S00002115	Dr.85936	19	15847477	15847631	zc195e10.ya	16	4698	0	0	0	AI723285	25	35	0	0	0	0	0	0	0	http://www.ncbi.nlm.nih.gov/sites/entrez?db=nucest&cmd=search&term=BI703299		454.756	69.027	1033.39	16.1821	0	2.27241
ZV700S00001754	Dr.26777	16	28101521	28102094	0	0	0	0	0	0	0	0	0	0	0	L39000 /// PTP4A2 /// CSNK2A1 /// AY112721 /// CSNK2A2	Protein tyrosine phosphatase (Fragment). /// protein tyrosine phosphatase type IVA, member 2;protein tyrosine phosphatase type IVA, member 2;Protein tyrosine phosphatase (Fragment).;protein tyrosine phosphatase type IVA, member 2 /// casein kinase 2, alpha 1 polypeptide;casein kinase 2, alpha 1 polypeptide;casein kinase II alpha 1 subunit isoform a /// Casein kinase II alpha subunit. /// casein k…	0	0	0	http://www.ncbi.nlm.nih.gov/sites/entrez?db=nucest&cmd=search&term=BM005092		762.024	289.282	6983.91	1287.68	0	9.16494
ZV700S00001532	Dr.14785	12	45591211	45595918	0	0	0	0	0	0	0	0	0	0	0	BC014364	Hypothetical protein.	0	0	0	http://www.ncbi.nlm.nih.gov/sites/entrez?db=nucest&cmd=search&term=BQ078797		3160.17	271.463	4497.25	223.335	0	1.4231
ZV700S00002093	Dr.16392	21	11477384	11478117	0	0	0	0	0	0	0	0	0	0	0	C6	complement component 6;Complement component 6 precursor	C6	Homo sapiens	complement component 6	http://www.ncbi.nlm.nih.gov/UniGene/clust.cgi?ORG=Dr&CID=16392		2069.68	939.129	8628.98	1589.72	0	4.16923
ZV700S00001857	Dr.114201;Dr.105015	3	13129459	13139519	atp6l	3	1322	0	0	0	caspr1	3	61.4	0	0	ATP6V0C	ATPase, H+ transporting, lysosomal 16kDa, V0 subunit c;ATPase, H+ transporting, lysosomal, V0 subunit	Vha16	Drosophila melanogaster	Vacuolar H[+] ATPase 16kD subunit	http://www.ncbi.nlm.nih.gov/UniGene/clust.cgi?ORG=Dr&CID=114201		8649.55	752.338	17864.9	1343.91	0	2.06541
OTTDART00000028240	0	6	20986047	20996110	0	0	0	0	0	0	0	0	0	zgc:92404	novel protein similar to vertebrate cereblon (CRBN, zgc:92404)	0	0	CRBN	Homo sapiens	cereblon	http://vega.sanger.ac.uk/Danio_rerio/transview?transcript=OTTDART00000028240&amp;db=core		1049.17	102.212	1965.42	116.576	0	1.8733
OTTDART00000028068	Dr.5116	23	22220770	22233979	0	0	0	0	0	0	0	0	0	zgc:77714	novel protein similar to vertebrate CTD (carboxy-terminal domain, RNA polymerase II, polypeptide A) small phosphatase 2 (CTDSP2, zgc:77714)	CTDSP2	CTD (carboxy-terminal domain, RNA polymerase II, polypeptide A) small phosphatase 2;CTD (carboxy-terminal domain, RNA polymerase II, polypeptide A) small phosphatase 2;Hypothetical protein.;Hypothetical protein.	CTDSP2	Homo sapiens	CTD (carboxy-terminal domain, RNA polymerase II, polypeptide A) small phosphatase 2	http://vega.sanger.ac.uk/Danio_rerio/transview?transcript=OTTDART00000028068&amp;db=core		2306.43	1905.76	14814.1	1667.03	0	6.42292
OTTDART00000028375	Dr.76056;Dr.116623	10	10258885	10283289	GA365T7	0	0	zgc:92102	10	272.83	0	0	0	zgc:92102	novel protein similar to vertebrate 5'-nucleotidase, cytosolic II (NT5C2, zgc:92102)	NT5C2	5'-nucleotidase, cytosolic II;5'-nucleotidase, cytosolic II	0	0	0	http://vega.sanger.ac.uk/Danio_rerio/transview?transcript=OTTDART00000028375&amp;db=core		2328.73	396.025	9632.24	462.804	0	4.13625
OTTDART00000028360	0	10	9797484	9807165	0	0	0	0	0	0	bmp4	17	113.6	zgc:92228	novel protein similar to vertebrate protein kinase, AMP-activated, beta 1 non-catalytic subunit (PRKAB1, zgc:92228)	0	0	PRKAB1	Homo sapiens	protein kinase, AMP-activated, beta 1 non-catalytic subunit	http://vega.sanger.ac.uk/Danio_rerio/transview?transcript=OTTDART00000028360&amp;db=core		3363.8	345.105	1821.71	178.256	0	0.541562
OTTDART00000027918	0	3	24245427	24258283	0	0	0	0	0	0	0	0	0	zgc:56390	novel protein (zgc:56390)	0	0	FUS	Homo sapiens	fusion (involved in t(12;16) in malignant liposarcoma)	http://vega.sanger.ac.uk/Danio_rerio/transview?transcript=OTTDART00000027918&amp;db=core		4385.7	805.13	10826	1509.96	0	2.46848
ZV700S00005013	Dr.76955	16	39017107	39018173	fb24d01	16	3271	fb24d01	16	322.54	0	0	0	0	0	C6orf111	HSPC261 (Fragment).;chromosome 6 open reading frame 111;SR rich protein (Fragment).;SR rich protein (Fragment).;Hypothetical protein FLJ14992 (Fragment).;Hypothetical protein (Fragment).;C6orf111 protein (Fragment).;C6orf111 protein.;hypothetical protein LOC25957;C6orf111 protein (Fragment).;Hypothetical protein.	0	0	0	http://www.ncbi.nlm.nih.gov/UniGene/clust.cgi?ORG=Dr&CID=76955		2723.84	2090.06	12131.5	1456.8	0	4.45384
OTTDART00000027530	Dr.78260	2	21013187	21015302	cmyc	24	1293	0	0	0	0	0	0	mycb	myelocytomatosis oncogene b	MYC	v-myc myelocytomatosis viral oncogene homolog (avian);v-myc myelocytomatosis viral oncogene homolog	MYC	Homo sapiens	v-myc myelocytomatosis viral oncogene homolog (avian)	http://vega.sanger.ac.uk/Danio_rerio/transview?transcript=OTTDART00000027530&amp;db=core		17530.1	2236.08	7674.53	1539.47	0	0.437791
OTTDART00000027816	Dr.76348	12	5932708	5982423	CG935T7	12	1556	0	0	0	0	0	0	zgc:63504	novel protein similar to vertebrate fer-1-like 3, myoferlin (C. elegans) (FER1L3, zgc:63504)	DYSF	dysferlin, limb girdle muscular dystrophy 2B (autosomal recessive);FLJ00175 protein (Fragment).;Hypothetical protein FLJ23862.;dysferlin	0	0	0	http://vega.sanger.ac.uk/Danio_rerio/transview?transcript=OTTDART00000027816&amp;db=core		1928.5	187.588	1058.74	105.487	0	0.548995
OTTDART00000027720	Dr.113557	1	13862210	13871889	0	0	0	0	0	0	0	0	0	zgc:123274	novel protein (zgc:123274)	FLJ33167	Hypothetical protein FLJ33167.;Hypothetical protein FLJ33167.;Hypothetical protein DKFZp313L1724.	CCDC111	Homo sapiens	coiled-coil domain containing 111	http://vega.sanger.ac.uk/Danio_rerio/transview?transcript=OTTDART00000027720&amp;db=core		3409.58	254.039	1461.11	447.342	0	0.428531
OTTDART00000028861	0	11	1212698	1219567	0	0	0	0	0	0	pcia1	11	14.8	zgc:64154	novel protein (zgc:64154)	0	0	C19orf58	Homo sapiens	chromosome 19 open reading frame 58	http://vega.sanger.ac.uk/Danio_rerio/transview?transcript=OTTDART00000028861&amp;db=core		11091.2	605.475	32108.1	4148.45	0	2.89491
OTTDART00000028790	0	7	48140590	48163943	0	0	0	0	0	0	0	0	0	zgc:76878	novel protein similar to vertebrate importin 7 (IPO7, zgc:76878)	0	0	0	0	0	http://vega.sanger.ac.uk/Danio_rerio/transview?transcript=OTTDART00000028790&amp;db=core		4442.87	1061.07	12700.9	1831.67	0	2.85871
OTTDART00000029370	0	17	38055055	38093847	fb02d02.y1	17	4649	0	0	0	zcchc10	21	127.4	vil2l	villin 2 (ezrin) like	0	0	RDX	Homo sapiens	radixin	http://vega.sanger.ac.uk/Danio_rerio/transview?transcript=OTTDART00000029370&amp;db=core		1859.83	175.511	819.796	174.755	0	0.440791
OTTDART00000029170	Dr.78673	11	30836688	30844951	0	0	0	0	0	0	0	0	0	zgc:101021	novel protein similar to vertebrate calcium activated nucleotidase 1 (CANT1, zgc:101021)	MGEA5 /// AF307332 /// BC039583	Hypothetical protein KIAA0679 (Fragment).;Meningioma-expressed antigen 5.;Meningioma-expressed antigen 5s splice variant.;Similar to meningioma expressed antigen 5 (Hyaluronidase) (Fragment).;meningioma expressed antigen 5 (hyaluronidase);Hypothetical protein (Fragment).;meningioma expressed antigen 5 (hyaluronidase) /// Meningioma-expressed antigen 5s splice variant. /// MGEA5 protein.	CG5276	Drosophila melanogaster	CG5276	http://vega.sanger.ac.uk/Danio_rerio/transview?transcript=OTTDART00000029170&amp;db=core		3666.26	380.179	9552.48	708.69	0	2.60551
OTTDART00000028665	Dr.52077	16	28648495	28657585	0	0	0	0	0	0	0	0	0	zgc:123285	novel protein (zgc:123285)	FLJ10647 /// CD2AP	Hypothetical protein FLJ10647. /// CD2-associated protein;CD2-associated protein	1700029G01Rik	Mus musculus	RIKEN cDNA 1700029G01 gene	http://vega.sanger.ac.uk/Danio_rerio/transview?transcript=OTTDART00000028665&amp;db=core		3983.76	793.944	10657.2	1105.94	0	2.67517
OTTDART00000028458	Dr.12496	7	35979549	35997151	0	0	0	0	0	0	0	0	0	zgc:55456	novel protein (zgc:55456)	AB093206	C12ORF2.	RASSF7	Homo sapiens	Ras association (RalGDS/AF-6) domain family 7	http://vega.sanger.ac.uk/Danio_rerio/transview?transcript=OTTDART00000028458&amp;db=core		1932.41	86.8932	1173.93	132.882	0	0.607492
OTTDART00000028376	Dr.76056;Dr.116623	10	10276657	10281104	0	0	0	0	0	0	0	0	0	zgc:92102	novel protein similar to vertebrate 5'-nucleotidase, cytosolic II (NT5C2, zgc:92102)	NT5C2	5'-nucleotidase, cytosolic II;5'-nucleotidase, cytosolic II	0	0	0	http://vega.sanger.ac.uk/Danio_rerio/transview?transcript=OTTDART00000028376&amp;db=core		1860.92	669.139	14818.5	1742.24	0	7.96298
OTTDART00000028615	0	8	26091061	26126475	0	0	0	0	0	0	0	0	0	zgc:91897	novel protein similar to H.sapiens IPO11, importin 11 (IPO11, zgc:91897)	0	0	0	0	0	http://vega.sanger.ac.uk/Danio_rerio/transview?transcript=OTTDART00000028615&amp;db=core		6673.31	720.111	2377.45	944.704	0	0.356262
OTTDART00000028460	Dr.8916	7	35953990	35966721	0	0	0	0	0	0	0	0	0	zgc:110734	novel protein similar to vertebrate v-Ha-ras Harvey rat sarcoma viral oncogene homolog (HRAS, zgc:110734)	HRAS /// NRAS /// KRAS2	v-Ha-ras Harvey rat sarcoma viral oncogene homolog;Similar to v-Ha-ras Harvey rat sarcoma viral oncogene homolog (P19 H-RasIDX protein).;v-Ha-ras Harvey rat sarcoma viral oncogene;v-Ha-ras Harvey rat sarcoma viral oncogene /// neuroblastoma RAS viral (v-ras) oncogene homolog;neuroblastoma RAS viral (v-ras) oncogene /// Hypothetical protein.;Hypothetical protein (Fragment).;PR371 c-K-ras oncogene …	HRAS	Homo sapiens	v-Ha-ras Harvey rat sarcoma viral oncogene homolog	http://vega.sanger.ac.uk/Danio_rerio/transview?transcript=OTTDART00000028460&amp;db=core		1385.53	52.5081	2043.96	142.477	0	1.47522
OTTDART00000026387	Dr.74178	4	22822545	22827648	0	0	0	0	0	0	0	0	0	golgb1	novel protein	GOLGB1	golgi autoantigen, golgin subfamily b, macrogolgin (with transmembrane signal), 1;golgi autoantigen, golgin subfamily b,	0	0	0	http://vega.sanger.ac.uk/Danio_rerio/transview?transcript=OTTDART00000026387&amp;db=core		2886.2	278.437	1633.16	164.46	0	0.565849
OTTDART00000026354	Dr.82017;Dr.140314	16	13015295	13016357	ctg6567-5F	12	883	fk66d11	12	25.44	0	0	0	slc16a9b	solute carrier family 16 (monocarboxylic acid transporters), member 9b	SLC16A9	CDNA FLJ43803 fis, clone TESTI4000724, weakly similar to Homo sapiens solute carrier family 16 (monocarboxylic acid transporters), member 4 (SLC16A4).;Hypothetical protein (Fragment).;solute carrier family 16 (monocarboxylic acid	0	0	0	http://vega.sanger.ac.uk/Danio_rerio/transview?transcript=OTTDART00000026354&amp;db=core		612.851	115.388	1603.62	119.471	0	2.61665
OTTDART00000026612	Dr.76857;Dr.123147	16	18727018	18738765	fb33b01.u1	16	2767	fb33b01	16	2767	BC059441	16	61.2	ywhabl	tyrosine 3-monooxygenase/tryptophan 5-monooxygenase activation protein, beta polypeptide like	YWHAB	tyrosine 3-monooxygenase/tryptophan 5-monooxygenase activation protein, beta polypeptide;GW128.;tyrosine 3-monooxygenase/tryptophan 5-monooxygenase activation protein, beta polypeptide;GW128 (YWHAB protein).;tyrosine 3-monooxygenase/tryptophan	LOC741140	Pan troglodytes	similar to 14-3-3 protein zeta/delta (Protein kinase C inhibitor protein 1) (KCIP-1)	http://vega.sanger.ac.uk/Danio_rerio/transview?transcript=OTTDART00000026612&amp;db=core		8587.59	1317.45	18250.8	1481.28	0	2.12526
OTTDART00000026575	Dr.119830;Dr.124767;Dr.122022;Dr.31625	21	8704924	8720586	fc86g11	21	1979	fc14f10	21	153.22	dlat	21	68	dlat	dihydrolipoamide S-acetyltransferase (E2 component of pyruvate dehydrogenase complex)	DLAT;AF170562 /// USP25 /// AF266283 /// USP28	Pyruvate dehydrogenase complex component E2 (Fragment).;Similar to dihydrolipoamide S-acetyltransferase precursor.;dihydrolipoamide S-acetyltransferase (E2 component of pyruvate dehydrogenase complex);Dihydrolipoamide S-acetyltransferase (EC 2.3.1.12) (Fragment).;Human mammary dihydrolipoamide acetyltransferase, mature sequence precursor (EC 2.3.1.12) (Fragment).;dihydrolipoamide S-acetyltransfer…	DLAT	Homo sapiens	dihydrolipoamide S-acetyltransferase (E2 component of pyruvate dehydrogenase complex)	http://vega.sanger.ac.uk/Danio_rerio/transview?transcript=OTTDART00000026575&amp;db=core		1101.97	634.784	10556.3	845.944	0	9.5795
OTTDART00000026346	Dr.32320;Dr.123645;Dr.105962	13	28897866	28908517	chunp57	13	3175	fa98g05	13	3175	lgmn	13	68.3	lgmn	legumain	LGMN	Protease, cysteine, 1 (Legumain).;Hypothetical protein (Fragment).;legumain;legumain preproprotein	LGMN	Homo sapiens	legumain	http://vega.sanger.ac.uk/Danio_rerio/transview?transcript=OTTDART00000026346&amp;db=core		4433.06	1231.67	19470.2	2087.19	0	4.39205
OTTDART00000026261	Dr.114389;Dr.76190	13	25526373	25529061	fb18a04.u1	0	0	fb18a04	13	357.12	cfl1	13	63.3	cfl1l	cofilin 1 (non-muscle)	CFL1	cofilin 1 (non-muscle);cofilin 1 (non-muscle);cofilin 1 (non-muscle)	0	0	0	http://vega.sanger.ac.uk/Danio_rerio/transview?transcript=OTTDART00000026261&amp;db=core		5207.55	2068.42	24831.9	3828.8	0	4.76845
OTTDART00000026100	Dr.118270;Dr.125436;Dr.123807;Dr.32734	15	17371449	17375678	0	0	0	fi22e10	15	301.95	ywhae	15	66.2	ywhae1	tyrosine 3-monooxygenase/tryptophan 5-monooxygenase activation protein, epsilon polypeptide	YWHAE;YWHAE	tyrosine 3-monooxygenase/tryptophan 5-monooxygenase activation protein, epsilon polypeptide;tyrosine 3/tryptophan 5 -monooxygenase;tyrosine 3-monooxygenase/tryptophan 5-monooxygenase activation protein, epsilon polypeptide;tyrosine 3/tryptophan 5 -monooxygenase	YWHAE	Homo sapiens	tyrosine 3-monooxygenase/tryptophan 5-monooxygenase activation protein, epsilon polypeptide	http://vega.sanger.ac.uk/Danio_rerio/transview?transcript=OTTDART00000026100&amp;db=core		6002.6	1842.23	24930	2953.23	0	4.1532
ZV700S00005085	Dr.354	7	2534211	2535764	fi06d11.x1	8	5923	exorh	8	137.4	rho	8	137.4	0	0	RHO	Hypothetical protein DKFZp686B2082.;rhodopsin	RHO	Homo sapiens	rhodopsin (opsin 2, rod pigment) (retinitis pigmentosa 4, autosomal dominant)	http://www.ncbi.nlm.nih.gov/UniGene/clust.cgi?ORG=Dr&CID=354		26616.6	3810.46	63210	1421.18	0	2.37483
OTTDART00000026288	Dr.76342	13	28484297	28492516	0	0	0	fc25b01	13	381.61	cnih	18	136.3	gmfb	glia maturation factor, beta	GMFB	glia maturation factor, beta;glia maturation factor, beta;Glia maturation factor, beta.	GMFB	Homo sapiens	glia maturation factor, beta	http://vega.sanger.ac.uk/Danio_rerio/transview?transcript=OTTDART00000026288&amp;db=core		530.04	101.34	1243.57	117.059	0	2.34619
OTTDART00000027365	Dr.79766	9	12530328	12545876	0	0	0	0	0	0	0	0	0	arl5a	novel protein similar to vertebrate ADP-ribosylation factor-like 5A (ARL5A,zgc:92193)	ARL5	ADP-ribosylation factor-like 5 isoform 1;ADP-ribosylation factor-like 5	ARL5A	Homo sapiens	ADP-ribosylation factor-like 5A	http://vega.sanger.ac.uk/Danio_rerio/transview?transcript=OTTDART00000027365&amp;db=core		570.634	60.5279	1202.55	124.48	0	2.10739
OTTDART00000027196	Dr.75343;Dr.75704	24	12233914	12235978	zeh0800	24	2196	0	0	0	ptgds	24	53.8	ptgds	prostaglandin D2 synthase	PTGDS;PTGDS	prostaglandin D2 synthase 21kDa (brain);prostaglandin D2 synthase 21kDa (brain);prostaglandin H2 D-isomerase;prostaglandin D2 synthase 21kDa (brain);prostaglandin D2 synthase 21kDa (brain);prostaglandin H2 D-isomerase	PTGDS	Homo sapiens	prostaglandin D2 synthase 21kDa (brain)	http://vega.sanger.ac.uk/Danio_rerio/transview?transcript=OTTDART00000027196&amp;db=core		5143.82	3113.99	19446.8	2547.95	0	3.78062
ZV700S00005050	Dr.28785	Zv7_NA1208	23150	34462	fa14f04.s1	21	177	fa14f04	21	52.97	oaz	22	36.1	0	0	OAZ1	ornithine decarboxylase antizyme 1;ornithine decarboxylase antizyme 1	0	0	0	http://www.ncbi.nlm.nih.gov/UniGene/clust.cgi?ORG=Dr&CID=28785		4328.95	1238.74	11741.8	1329.39	0	2.7124
OTTDART00000027370	0	3	9394751	9419233	0	0	0	0	0	0	0	0	0	zgc:63701	novel protein similar to vertebrate GYS1, glycogen synthase 1 (muscle) (GYS1, zgc:63701)	0	0	0	0	0	http://vega.sanger.ac.uk/Danio_rerio/transview?transcript=OTTDART00000027370&amp;db=core		12854.3	1636.61	30184	2076.65	0	2.34816
OTTDART00000027162	Dr.75144	24	10097360	10112178	fb78g10.x1	24	2751	fb82h03	24	61.6	nktr	24	61.6	nktr	natural killer-tumor recognition sequence	NKTR;NKTR;NKTR	Hypothetical protein DKFZp686J06106.;Hypothetical protein DKFZp686G0426 (Fragment).;natural killer-tumor recognition sequence;Natural killer-tumor recognition sequence, isoform b.;natural killer-tumor recognition sequence;natural killer-tumor recognition sequence;Hypothetical protein DKFZp686J06106.;Hypothetical protein DKFZp686G0426 (Fragment).;natural killer-tumor recognition sequence;Natural k…	0	0	0	http://vega.sanger.ac.uk/Danio_rerio/transview?transcript=OTTDART00000027162&amp;db=core		7224.76	2281.91	18682.7	1938.48	0	2.58593
OTTDART00000026817	Dr.77967	25	7106261	7113165	0	0	0	0	0	0	0	0	0	dnm1l	dynamin 1-like	DNM1L	dynamin 1-like;dynamin 1-like protein isoform 3;dynamin 1-like protein isoform 1;dynamin 1-like protein isoform 2;dynamin 1-like;Dynamin-like protein Dymple isoform.;Dynamin-like protein DYNIV-11.;Dynamin 1-like.;dynamin 1-like	DNM1L	Homo sapiens	dynamin 1-like	http://vega.sanger.ac.uk/Danio_rerio/transview?transcript=OTTDART00000026817&amp;db=core		1538.42	932.107	6935.88	556.258	0	4.50844
OTTDART00000026615	Dr.11532	16	19302187	19315507	bz87c14.z	16	2696	0	0	0	0	0	0	fbxo32	F-box protein 32	FBXO32	F-box only protein 32;H. sapiens.;F-box only protein 32 isoform 2;F-box only protein 32 isoform 1	FBXO32	Homo sapiens	F-box protein 32	http://vega.sanger.ac.uk/Danio_rerio/transview?transcript=OTTDART00000026615&amp;db=core		858.477	439.015	21059.2	4811.7	0	24.5309
OTTDART00000027090	Dr.81033	24	3934190	3959976	fj38f12.x1	24	578	0	0	0	sp5	9	0	gad2	glutamate decarboxylase 2	GAD2	Glutamic acid decarboxylase (EC 4.1.1.15) (Fragment).;glutamate decarboxylase 2 (pancreatic islets and brain, 65kDa);glutamate decarboxylase 2	0	0	0	http://vega.sanger.ac.uk/Danio_rerio/transview?transcript=OTTDART00000027090&amp;db=core		6818.17	897.002	14585.8	1360.68	0	2.13925
OTTDART00000026988	Dr.4186	23	11738110	11755984	0	0	0	0	0	0	tpd52l2	23	66.4	tpd52l2	tumor protein D52-like 2	TPD52L2	Tumor protein D52-like 2.;D54 isoform (DJ591C20.2.2) (Tumor protein D52-like 2) (Fragment).;CDNA FLJ44665 fis, clone BRACE3004371.;tumor protein D52-like 2;tumor protein D52-like 2 isoform f;tumor protein D52-like 2 isoform b;tumor protein D52-like 2 isoform d;tumor protein D52-like 2 isoform e;tumor protein D52-like 2 isoform a;tumor protein D52-like 2 isoform c	TPD52L2	Homo sapiens	tumor protein D52-like 2	http://vega.sanger.ac.uk/Danio_rerio/transview?transcript=OTTDART00000026988&amp;db=core		1463.78	135.238	4449.13	666.912	0	3.03948
TC240538	Dr.75158	9	45290147	45300271	0	0	0	0	0	0	0	0	0	0	0	KIAA0977	Hypothetical protein KIAA0977.;Hypothetical protein (Fragment).;Similar to KIAA0977 protein.	0	0	0	http://compbio.dfci.harvard.edu/tgi/cgi-bin/tgi/tc_report.pl?gudb=zfish&tc=TC240538		1176.52	163.745	5379.1	173.506	0	4.57206
ZV700S00004893	Dr.132629;Dr.78596	7	11293821	11314570	men1	7	1388	men1	7	1388	men1	7	55.9	0	0	MEN1	Menin (Fragment).;Similar to multiple endocrine neoplasia I.;Hypothetical protein (Fragment).;multiple endocrine neoplasia I;mRNA 3'-region (Unknown function) (Fragment).;menin isoform 2;menin isoform 1	MEN1	Homo sapiens	multiple endocrine neoplasia I	http://www.ncbi.nlm.nih.gov/UniGene/clust.cgi?ORG=Dr&CID=78596		1110.05	43.7877	1979.51	20.4665	0	1.78326
TC241494	Dr.128488;Dr.133173	9	19399412	19450239	0	0	0	0	0	0	0	0	0	0	0	BC061699;BC061699	GTDC1 protein.;GTDC1 protein.	0	0	0	http://compbio.dfci.harvard.edu/tgi/cgi-bin/tgi/tc_report.pl?gudb=zfish&tc=TC241494		1144.63	135.73	450.016	93.6613	0	0.393152
TC241000	0	15	34300531	34311338	0	0	0	fi28f11	15	269.61	0	0	0	0	N/A	0	0	0	0	0	http://compbio.dfci.harvard.edu/tgi/cgi-bin/tgi/tc_report.pl?gudb=zfish&tc=TC241000		3899.33	90.4943	6559.87	589.722	0	1.68231
TC239565	Dr.39148	1	55418821	55422642	fj11c04.x1	1	5554	fb76b11	1	429.43	0	0	0	0	0	FBXL11 /// FBXL10 /// AL133572	F-box and leucine-rich repeat protein 11;Similar to f-box and leucine-rich repeat protein 11 (Fragment).;F-box and leucine-rich repeat protein 11.;Similar to f-box and leucine-rich repeat protein 11 (Fragment).;FBXL11 protein.;FBXL11 protein.;F-box and leucine-rich repeat protein 11 /// F-box and leucine-rich repeat protein 10;Protein containing CXXC domain 2 (Fragment).;Hypothetical protein FLJ1…	0	0	0	http://compbio.dfci.harvard.edu/tgi/cgi-bin/tgi/tc_report.pl?gudb=zfish&tc=TC239565		3576.13	1001.93	9306.34	1112.5	0	2.60235
TC238473_R	Dr.78848	5	33891319	33892763	fc50e12	5	2958	0	0	0	caspr1	3	61.4	0	0	MAT2B;MAT2B	DTDP-4-keto-6-deoxy-D-glucose 4-reductase.;MSTP045.;methionine adenosyltransferase II, beta;MAT2B.;Hypothetical protein Nbla02999.;MSTP045.;methionine adenosyltransferase II, beta isoform;methionine adenosyltransferase II, beta isoform;DTDP-4-keto-6-deoxy-D-glucose 4-reductase.;MSTP045.;methionine adenosyltransferase II, beta;MAT2B.;Hypothetical protein Nbla02999.;MSTP045.;methionine adenosyltran…	0	0	0	http://compbio.dfci.harvard.edu/tgi/cgi-bin/tgi/tc_report.pl?gudb=zfish&tc=TC238473		3877.65	345.308	2125.45	70.7838	0	0.548128
TC238330	Dr.6498	6	51161777	51174434	fb30a02	6	4819	fb30a02	6	342.41	mier1	21	27.9	0	0	MI-ER1	Hypothetical protein KIAA1610 (Fragment).;Mesoderm induction early response 1 N3-beta (Mesoderm induction early response 1 N3-beta-i) (Mesoderm induction early response 1 N3-beta- ii).;Mesoderm induction early response 1 N2-beta (Mesoderm induction early response 1 N2-beta-i) (Mesoderm induction early response 1 N2-beta- ii).;Mesoderm induction early response 1 N1-beta (Mesoderm induction early r…	0	0	0	http://compbio.dfci.harvard.edu/tgi/cgi-bin/tgi/tc_report.pl?gudb=zfish&tc=TC238330		359.147	81.5312	1114.78	66.1383	0	3.10396
TC239206	0	14	22106695	22116588	0	0	0	zsnp1189	14	505.12	matr3	14	76.5	0	N/A	0	0	0	0	0	http://compbio.dfci.harvard.edu/tgi/cgi-bin/tgi/tc_report.pl?gudb=zfish&tc=TC239206		2418.38	1196.98	13628	2866.51	0	5.63515
TC238778	0	0	0	0	fc41e02.x1	8	836	0	0	0	0	0	0	0	N/A	0	0	0	0	0	http://compbio.dfci.harvard.edu/tgi/cgi-bin/tgi/tc_report.pl?gudb=zfish&tc=TC238778		215.888	21.9962	716.208	82.5397	0	3.31749
TC246900	0	12	10890143	10892869	0	0	0	0	0	0	AI793955	15	50.6	0	N/A	0	0	0	0	0	http://compbio.dfci.harvard.edu/tgi/cgi-bin/tgi/tc_report.pl?gudb=zfish&tc=TC246900		8976.62	75.6097	4665.93	975.779	0	0.519787
TC246254_R	Dr.80578	2	36908568	36918323	0	0	0	0	0	0	0	0	0	0	0	FLJ13456	hypothetical protein LOC79699	0	0	0	http://compbio.dfci.harvard.edu/tgi/cgi-bin/tgi/tc_report.pl?gudb=zfish&tc=TC246254		1364.36	77.1674	782.788	64.5254	0	0.57374
TC250345_R	Dr.134478;Dr.76527;Dr.121945;Dr.109813	18	25756824	25757225	0	0	0	0	0	0	0	0	0	0	0	BC052341 /// D87470	Hypothetical protein. /// Hypothetical protein KIAA0280 (Fragment).	0	0	0	http://compbio.dfci.harvard.edu/tgi/cgi-bin/tgi/tc_report.pl?gudb=zfish&tc=TC250345		4929.66	383.165	2604.75	95.8363	0	0.528383
TC250279	0	0	0	0	fj08a12.x1	1	560	0	0	0	CK016909	1	0	0	N/A	0	0	0	0	0	http://compbio.dfci.harvard.edu/tgi/cgi-bin/tgi/tc_report.pl?gudb=zfish&tc=TC250279		2770.21	1333.81	11540.6	1344.05	0	4.16597
TC244211	Dr.35714	18	12483362	12488331	0	0	0	0	0	0	0	0	0	0	0	KIAA1018	KIAA1018 protein.;hypothetical protein LOC22909	0	0	0	http://compbio.dfci.harvard.edu/tgi/cgi-bin/tgi/tc_report.pl?gudb=zfish&tc=TC244211		5421.78	373.834	2995.28	304.408	0	0.552452
TC242351	Dr.63919	24	34898456	34899270	fb14a07.u1	24	4847	fb14a07	24	428.18	0	0	0	0	0	AK090431 /// AK090476	FLJ00348 protein (Fragment). /// FLJ00398 protein (Fragment).	0	0	0	http://compbio.dfci.harvard.edu/tgi/cgi-bin/tgi/tc_report.pl?gudb=zfish&tc=TC242351		1185.92	627.766	3752.82	279.508	0	3.16448
TC242293	Dr.129495;Dr.83754	6	1814027	1814928	0	0	0	0	0	0	0	0	0	0	0	PLXNA1 /// X87831 /// BC009343 /// AB007932	plexin A1;Hypothetical protein FLJ44113.;PLXNA1 protein.;plexin A1 /// OCT/plexin-A2 protein (Fragment). /// Hypothetical protein (Fragment). /// OTTHUMP00000063730.	0	0	0	http://compbio.dfci.harvard.edu/tgi/cgi-bin/tgi/tc_report.pl?gudb=zfish&tc=TC242293		2497.57	693.514	13474.6	2973.25	0	5.39508
TC243431	Dr.133409	1	9916593	9917808	0	0	0	0	0	0	0	0	0	0	0	CAMK2D /// CAMK2G /// CAMK2A /// CAMK2B	calcium/calmodulin-dependent protein kinase (CaM kinase) II delta;Hypothetical protein.;Calcium/calmodulin-dependent protein kinase II delta E (Fragment).;Calcium/calmodulin-dependent protein kinase II delta, isoform 1.;calcium/calmodulin-dependent protein kinase II;calcium/calmodulin-dependent protein kinase II;calcium/calmodulin-dependent protein kinase II /// Hypothetical protein (Fragment).;C…	0	0	0	http://compbio.dfci.harvard.edu/tgi/cgi-bin/tgi/tc_report.pl?gudb=zfish&tc=TC243431		1795.85	430.995	5164.66	179.776	0	2.87589
TC242474	0	25	23804465	23805089	0	0	0	0	0	0	0	0	0	0	N/A	0	0	0	0	0	http://compbio.dfci.harvard.edu/tgi/cgi-bin/tgi/tc_report.pl?gudb=zfish&tc=TC242474		784.65	341.598	2645.53	388.107	0	3.3716
OTTDART00000029904	0	4	26969042	26973578	0	0	0	0	0	0	0	0	0	si:dkey-240n22.1	novel NACHT domain containing protein	0	0	0	0	0	http://vega.sanger.ac.uk/Danio_rerio/transview?transcript=OTTDART00000029904&amp;db=core		380.363	119.068	1866.06	182.94	0	4.90599
OTTDART00000029697	0	13	24242330	24244910	0	0	0	0	0	0	0	0	0	zgc:103457	novel protein (zgc:103457)	0	0	CG7675	Drosophila melanogaster	CG7675	http://vega.sanger.ac.uk/Danio_rerio/transview?transcript=OTTDART00000029697&amp;db=core		469.104	56.421	1117.04	95.585	0	2.38123
OTTDART00000030265	0	5	26179681	26205059	fj86d11.x1	5	2891	0	0	0	0	0	0	si:ch211-1c14.1	novel protein similar to vertebrate WD repeat domain 44 (WDR44)	0	0	0	0	0	http://vega.sanger.ac.uk/Danio_rerio/transview?transcript=OTTDART00000030265&amp;db=core		866.207	327.744	2492.34	121.924	0	2.8773
OTTDART00000030209	0	5	34427714	34441337	0	0	0	0	0	0	BC057539	3	71.5	si:ch211-229i14.3	novel protein	0	0	0	0	0	http://vega.sanger.ac.uk/Danio_rerio/transview?transcript=OTTDART00000030209&amp;db=core		688.512	194.972	1914.64	229.223	0	2.78084
OTTDART00000029646	0	15	31951886	32024402	0	0	0	0	0	0	req	14	76.5	zgc:110104	novel protein similar to human D4, zinc and double PHD fingers family 1 (DPF1, zgc:110104)	0	0	-	Canis lupus familiaris	similar to neuronal d4 domain family member	http://vega.sanger.ac.uk/Danio_rerio/transview?transcript=OTTDART00000029646&amp;db=core		1212.65	312.696	4436.17	346.924	0	3.65825
OTTDART00000029394	Dr.80294	14	38872779	38895820	fj65e10.x1	0	0	0	0	0	0	0	0	zgc:91894	novel protein similar to vertebrate E74-like factor 2 (ets domain transcription factor) (ELF2, zgc:91894)	ELF2	E74-like factor 2 (ets domain transcription;ELF2 protein.;E74-like factor 2 (ets domain transcription factor);NERF-1A (ETS family transcription factor ELF2B).;E74-like factor 2 (ets domain transcription	0	0	0	http://vega.sanger.ac.uk/Danio_rerio/transview?transcript=OTTDART00000029394&amp;db=core		1263.02	87.7537	3045.53	140.05	0	2.4113
OTTDART00000029387	0	13	2422191	2433866	0	0	0	0	0	0	actr2	1	88	zgc:110550	novel protein similar to ARP2 actin-related protein 2 homolog (actr2, zgc:110550)	0	0	actin	Caenorhabditis elegans	K07C5.1	http://vega.sanger.ac.uk/Danio_rerio/transview?transcript=OTTDART00000029387&amp;db=core		2002.44	590.206	5708.6	133.56	0	2.85083
OTTDART00000029486	0	17	2640807	2652351	0	0	0	0	0	0	0	0	0	zgc:85738	novel protein similar to vertebrate adenylosuccinate synthase like 1 (ADSSL1, zgc:85738)	0	0	0	0	0	http://vega.sanger.ac.uk/Danio_rerio/transview?transcript=OTTDART00000029486&amp;db=core		5282.36	2738.12	23317	4040.16	0	4.41412
OTTDART00000029485	0	17	2626921	2659090	0	0	0	0	0	0	ass	5	0	zgc:85738	novel protein similar to vertebrate adenylosuccinate synthase like 1 (ADSSL1, zgc:85738)	0	0	0	0	0	http://vega.sanger.ac.uk/Danio_rerio/transview?transcript=OTTDART00000029485&amp;db=core		1032.77	791.736	9723.67	1179.13	0	9.41515
TC235590_R	0	0	0	0	0	0	0	0	0	0	AL845369	5	14.8	0	N/A	0	0	0	0	0	http://compbio.dfci.harvard.edu/tgi/cgi-bin/tgi/tc_report.pl?gudb=zfish&tc=TC235590		3362.16	1201.25	9853.56	765.339	0	2.93072
TC235444	Dr.76354;Dr.5568;Dr.133535	11	22487257	22493373	0	0	0	0	0	0	0	0	0	0	0	C20orf110	P53-inducible protein.	0	0	0	http://compbio.dfci.harvard.edu/tgi/cgi-bin/tgi/tc_report.pl?gudb=zfish&tc=TC235444		1645.61	236.285	471.159	129.154	0	0.286313
TC237612_R	Dr.73909	16	18587821	18593234	0	0	0	0	0	0	0	0	0	0	0	CLECSF2 /// KLRG1 /// AK127809	C-type (calcium dependent, carbohydrate-recognition domain) lectin, superfamily member 2 (activation-induced);IFN-alpha2b-inducing related protein 1 (Fragment).;C-type (calcium dependent, carbohydrate-recognition domain) lectin, superfamily member 2 (activation-induced) /// killer cell lectin-like receptor subfamily G, member 1;ITIM-containing receptor MAFA-L.;killer cell lectin-like receptor sub…	0	0	0	http://compbio.dfci.harvard.edu/tgi/cgi-bin/tgi/tc_report.pl?gudb=zfish&tc=TC237612		1615	160.713	2886.41	119.29	0	1.78725
TC235738	Dr.74735	0	0	0	0	0	0	0	0	0	AI721864	12	76.4	0	0	USMG5	Similar to upregulated during skeletal muscle growth 5 (Hypothetical protein).;upregulated during skeletal muscle growth 5	0	0	0	http://compbio.dfci.harvard.edu/tgi/cgi-bin/tgi/tc_report.pl?gudb=zfish&tc=TC235738		466.489	49.637	1498.61	218.603	0	3.21254
TC235132	Dr.77891	23	40607938	40610639	0	0	0	fc09e11	23	498.54	0	0	0	0	0	ATP1B2	ATPase, Na+/K+ transporting, beta 2 polypeptide;Na+/K+ -ATPase beta 2 subunit	0	0	0	http://compbio.dfci.harvard.edu/tgi/cgi-bin/tgi/tc_report.pl?gudb=zfish&tc=TC235132		3595	3109.34	19807.6	1156.6	0	5.50977
OTTDART00000030539	Dr.31059;Dr.32745;Dr.124841;Dr.621	18	26801150	26823949	fa96f04	18	3718	fe25d09	13	37.2	0	0	0	zgc:55902	novel protein similar to H.sapiens GPIAP1, GPI-anchored membrane protein 1 (GPIAP1, zgc:55902)	M11S1	membrane component chromosome 11 surface marker;Membrane component, chromosome 11, surface marker 1.;membrane component, chromosome 11, surface marker 1;membrane component chromosome 11 surface marker	CAPRIN1	Homo sapiens	cell cycle associated protein 1	http://vega.sanger.ac.uk/Danio_rerio/transview?transcript=OTTDART00000030539&amp;db=core		13077.7	2545.41	29326.4	3298.3	0	2.24247
OTTDART00000030319	Dr.124944;Dr.40822;Dr.140775;Dr.75959	22	182967	187807	0	0	0	0	0	0	0	0	0	sfrs3	splicing factor, arginine/serine-rich 3	SFRS3	splicing factor, arginine/serine-rich 3;splicing factor, arginine/serine-rich 3	0	0	0	http://vega.sanger.ac.uk/Danio_rerio/transview?transcript=OTTDART00000030319&amp;db=core		12623.8	2306.74	27952	2101.69	0	2.21423
OTTDART00000032172	0	2	20532055	20568269	0	0	0	0	0	0	0	0	0	si:dkey-32m20.2	novel protein similar to vertebrate calcium channel, voltage-dependent, beta 2 subunit (CACNB2)	0	0	0	0	0	http://vega.sanger.ac.uk/Danio_rerio/transview?transcript=OTTDART00000032172&amp;db=core		1717.62	277.2	3048.71	189.298	0	1.77496
OTTDART00000031405	0	22	22599676	22608275	0	0	0	0	0	0	0	0	0	si:dkey-11d20.1	novel protein	0	0	0	0	0	http://vega.sanger.ac.uk/Danio_rerio/transview?transcript=OTTDART00000031405&amp;db=core		5337.66	1211.97	10985.8	798.591	0	2.05818
ENSDART00000058365	0	17	40746209	40747291	0	0	0	0	0	0	0	0	0	0	0	0	0	0	0	0	http://www.ensembl.org/Danio_rerio/transview?db=core;transcript=ENSDART00000058365		1874.55	91.7776	1352.43	31.5414	0	0.72147
ENSDART00000048286	0	25	3047468	3092856	0	0	0	0	0	0	0	0	0	LOC562676	0	0	0	0	0	0	http://www.ensembl.org/Danio_rerio/transview?db=core;transcript=ENSDART00000048286		2266.51	329.355	784.111	101.451	0	0.345955
ENSDART00000020456	0	7	66069384	66076995	0	0	0	0	0	0	0	0	0	LOC799409	0	0	0	0	0	0	http://www.ensembl.org/Danio_rerio/transview?db=core;transcript=ENSDART00000020456		4794.8	398.633	2692.85	308.047	0	0.56162
BC152006.1_R	0	23	36582415	36609910	zk216d10.sp6	10	426	fd56c01	21	92.87	BC056589	20	86.7	0	0	0	0	0	0	0	http://www.ncbi.nlm.nih.gov/sites/entrez?db=gene&cmd=search&term=BC152006.1		316.639	45.9165	1306.06	244.973	0	4.12477
ENSDART00000055303	0	3	29705758	29794048	0	0	0	0	0	0	0	0	0	LOC559096	0	0	0	0	0	0	http://www.ensembl.org/Danio_rerio/transview?db=core;transcript=ENSDART00000055303		6575.56	277.857	3102.53	341.777	0	0.471828
CD606503_R	Dr.89158	0	0	0	0	0	0	0	0	0	0	0	0	0	0	LOC124491	Similar to RIKEN cDNA 9030409E16 gene.;Hypothetical protein.;hypothetical protein LOC124491	0	0	0	http://www.ncbi.nlm.nih.gov/sites/entrez?db=nucest&cmd=search&term=CD606503		1748.79	200.58	847.643	98.9295	0	0.484702
ZV700S00006613	Dr.75725;Dr.121493;Dr.105078	18	1584780	1592242	0	0	0	0	0	0	cyp1a1	18	2.5	0	0	CYP1A1	cytochrome P450, family 1, subfamily A, polypeptide 1;cytochrome P450, family 1, subfamily A,	CYP1A1	Homo sapiens	cytochrome P450, family 1, subfamily A, polypeptide 1	http://www.ncbi.nlm.nih.gov/UniGene/clust.cgi?ORG=Dr&CID=105078		2053.55	548.838	55561.4	13938.8	0	27.0563
BC077097.1	Dr.104785;Dr.76622	0	0	0	fi04f03.x1	7	5323	0	0	0	taf1	5	78.9	0	0	TAF1L	TAF1-like RNA polymerase II, TATA box binding protein (TBP)-associated factor, 210kDa;TBP-associated factor RNA polymerase 1-like	0	0	0	http://www.ncbi.nlm.nih.gov/sites/entrez?db=gene&cmd=search&term=BC077097.1		7360.11	252.976	4139.93	657.126	0	0.562481
ENSDART00000018121	0	5	55818212	55821607	0	0	0	0	0	0	0	0	0	LOC572297	0	0	0	0	0	0	http://www.ensembl.org/Danio_rerio/transview?db=core;transcript=ENSDART00000018121		1608.77	100.621	851.316	147.997	0	0.529172
ENSDART00000018012	0	Zv7_NA98	85514	110217	0	0	0	0	0	0	0	0	0	NBEAL1	Neurobeachin-like 1 (Amyotrophic lateral sclerosis 2 chromosomal region candidate gene 17 protein). [Source:Uniprot/SWISSPROT;Acc:Q6ZS30]	0	0	0	0	0	http://www.ensembl.org/Danio_rerio/transview?db=core;transcript=ENSDART00000018012		4883.26	782.263	1536.38	488.85	0	0.314622
ZV700S00006709	Dr.81948	2	17470468	17470791	0	0	0	0	0	0	0	0	0	0	0	AF076463	PhLP1.	0	0	0	http://www.ncbi.nlm.nih.gov/sites/entrez?db=nucest&cmd=search&term=BG305695		5328.73	1511.05	13303.6	1416.44	0	2.49658
ENSDART00000027995	0	3	20489591	20490472	0	0	0	0	0	0	0	0	0	LOC793069	0	0	0	0	0	0	http://www.ensembl.org/Danio_rerio/transview?db=core;transcript=ENSDART00000027995		2183.31	297.647	841.865	19.0712	0	0.385591
BQ284581_R	Dr.18486	0	0	0	0	0	0	0	0	0	0	0	0	0	0	EIF2AK2	Interferon-inducible double-stranded RNA-dependent protein kinase.;eukaryotic translation initiation factor 2-alpha	0	0	0	http://www.ncbi.nlm.nih.gov/sites/entrez?db=nucest&cmd=search&term=BQ284581		5556.75	178.24	2906.63	578.237	0	0.523081
ZV700S00006704	Dr.113565;Dr.113542;Dr.113541;Dr.81933	1	17311007	17344747	fb75c01	14	5486	0	0	0	0	0	0	0	0	PROM1	prominin 1;Prominin 1 isoform s3.;Prominin 1 isoform s4.;Prominin 1 isoform s5.;Prominin 1 isoform s6.;Prominin 1 isoform s7.;PROM1 protein (MSTP061) (AC133-2 antigen).;prominin 1	0	0	0	http://www.ncbi.nlm.nih.gov/UniGene/clust.cgi?ORG=Dr&CID=81933		853.679	109.834	2218.28	329.021	0	2.59849
BC128860.1_R	0	7	37211298	37219415	bz86i6.z	14	4555	fb12b05	2	2428	AL845369	5	14.8	0	0	0	0	0	0	0	http://www.ncbi.nlm.nih.gov/sites/entrez?db=gene&cmd=search&term=BC128860.1		1789.12	193.109	830.544	141.558	0	0.46422
ZV700S00006540	Dr.9145	5	31416197	31420466	fj58b09.x1	5	2891	0	0	0	AI436993	15	137.2	0	0	H3F3A	H3 histone, family 3A.;H3 histone, family 3A;H3 histone, family 3A	H3F3B	Homo sapiens	H3 histone, family 3B (H3.3B)	http://www.ncbi.nlm.nih.gov/UniGene/clust.cgi?ORG=Dr&CID=75577		15589.2	511.942	23560.1	1717.84	0	1.51131
ENSDART00000058443	0	Zv7_NA470	135326	136176	0	0	0	0	0	0	0	0	0	Q567Y1_DANRE	LOC553370 protein (Fragment). [Source:Uniprot/SPTREMBL;Acc:Q567Y1]	0	0	0	0	0	http://www.ensembl.org/Danio_rerio/transview?db=core;transcript=ENSDART00000058443		1016.66	26.1573	512.258	44.9168	0	0.503865
AY391443.1	Dr.116409;Dr.105686;Dr.75207;Dr.121369	0	0	0	0	0	0	0	0	0	0	0	0	0	0	CL25022	My011 protein.;HSPC161 (Hypothetical protein).	0	0	0	http://www.ncbi.nlm.nih.gov/sites/entrez?db=gene&cmd=search&term=AY391443.1		2877.43	242.977	4574.94	312.872	0	1.58994
ENSDART00000046751	0	6	19379246	19408659	0	0	0	0	0	0	0	0	0	zgc:162722	hypothetical protein LOC100073341 [Source:RefSeq_peptide;Acc:NP_001092247]	0	0	0	0	0	http://www.ensembl.org/Danio_rerio/transview?db=core;transcript=ENSDART00000046751		903.427	216.137	2651.06	390.528	0	2.93445
ENSDART00000046880	0	9	21842393	21886319	0	0	0	0	0	0	0	0	0	NP_001073944.1	CDNA FLJ41210 fis, clone BRALZ2014484. [Source:Uniprot/SPTREMBL;Acc:Q6ZWE6]	0	0	0	0	0	http://www.ensembl.org/Danio_rerio/transview?db=core;transcript=ENSDART00000046880		4692.87	292.822	2228.01	393.469	0	0.474764
ENSDART00000003968	0	12	46587601	46591764	fi67a10.x1	23	5607	0	0	0	0	0	0	LOC793096	0	0	0	0	0	0	http://www.ensembl.org/Danio_rerio/transview?db=core;transcript=ENSDART00000003968		4246.39	1063.23	32194.3	3098.09	0	7.58157
ENSDART00000057216	0	2	11878461	11900125	0	0	0	0	0	0	0	0	0	LOC559017	0	0	0	0	0	0	http://www.ensembl.org/Danio_rerio/transview?db=core;transcript=ENSDART00000057216		696.831	116.467	5512.29	871.961	0	7.91051
BC059429.1	Dr.8090	16	28159950	28165330	0	0	0	0	0	0	0	0	0	0	0	NDRG1	Hypothetical protein FLJ38330.;N-myc downstream regulated gene 1;Similar to N-myc downstream regulated.;Hypothetical protein FLJ38330.;N-myc downstream regulated gene 1	0	0	0	http://www.ncbi.nlm.nih.gov/sites/entrez?db=gene&cmd=search&term=BC059429.1		187.877	56.8286	1278.53	223.139	0	6.80516
BC057435.1	Dr.77427;Dr.140306	8	49287106	49295549	fj01f08	8	5477	fk54g07	8	580.76	0	0	0	0	0	AY187687 /// B2M	Beta-2-microglobulin precursor. /// beta-2-microglobulin;Beta 2-microglobulin protein.;Beta 2-microglobulin protein.;beta-2-microglobulin precursor	0	0	0	http://www.ncbi.nlm.nih.gov/sites/entrez?db=gene&cmd=search&term=BC057435.1		954.956	299.841	7903.11	1371.02	0	8.27588
ENSDART00000005260	0	Zv7_NA6720	561	3692	0	0	0	0	0	0	0	0	0	zgc:77456	Lipoma HMGIC fusion partner-like 2 protein. [Source:Uniprot/SWISSPROT;Acc:Q6P0C6]	0	0	0	0	0	http://www.ensembl.org/Danio_rerio/transview?db=core;transcript=ENSDART00000005260		5737.17	46.0381	3863.27	239.634	0	0.673376
ENSDART00000002834	0	7	54142116	54170153	0	0	0	0	0	0	0	0	0	LOC567602	0	0	0	0	0	0	http://www.ensembl.org/Danio_rerio/transview?db=core;transcript=ENSDART00000002834		662.842	18.9875	2681.22	93.6751	0	4.04504
BI885239	Dr.117614;Dr.84023	0	0	0	0	0	0	0	0	0	0	0	0	0	0	CDKN3 /// AY257474 /// BX248284 /// CNIH /// BC064965	Mutant cyclin-dependent kinase associated protein phosphatase.;Mutant cyclin-dependent kinase associated protein phosphatase.;Mutant cyclin-dependent kinase associated protein phosphatase.;Mutant cyclin-dependent kinase associated protein phosphatase.;Mutant cyclin-dependent kinase associated protein phosphatase.;Mutant cyclin-dependent kinase associated protein phosphatase.;Mutant cyclin-depende…	0	0	0	http://www.ncbi.nlm.nih.gov/sites/entrez?db=nucest&cmd=search&term=BI885239		1246.73	62.7669	613.796	119.361	0	0.492325
CD606015_R	Dr.134517	0	0	0	0	0	0	0	0	0	0	0	0	0	0	GCN1L1	GCN1 general control of amino-acid synthesis 1-like 1 (yeast);GCN1 general control of amino-acid synthesis	0	0	0	http://www.ncbi.nlm.nih.gov/sites/entrez?db=nucest&cmd=search&term=CD606015		3732.85	131.662	1528.44	293.606	0	0.409455
BC080262.1	Dr.18679	2	22249023	22254462	0	0	0	0	0	0	0	0	0	0	0	YIPF1	Hypothetical protein FLJ20816 (YIPF1 protein).;Yip1 domain family, member 1	0	0	0	http://www.ncbi.nlm.nih.gov/sites/entrez?db=gene&cmd=search&term=BC080262.1		1360.17	93.9956	2425.2	202.253	0	1.783
BC060925.1	Dr.124655;Dr.78868	4	21799576	21811952	fd42c04	4	4491	0	0	0	0	0	0	0	0	PFKFB3	6-phosphofructo-2-kinase/fructose-2,6-biphosphatase 3;6-phosphofructo-2-kinase/fructose-2,6-biphosphatase 3;Hypothetical protein FLJ16284.;6-phosphofructo-2-kinase/fructose-2,6-biphosphat ase 3.;6-phosphofructo-2-kinase/fructose-2,	0	0	0	http://www.ncbi.nlm.nih.gov/sites/entrez?db=gene&cmd=search&term=BC060925.1		605.15	121.878	1971.74	213.241	0	3.25826
BC081617.1	Dr.113699	1	48815282	48848854	0	0	0	0	0	0	0	0	0	0	0	PPP3R1	Hypothetical protein (Fragment).;protein phosphatase 3 (formerly 2B), regulatory subunit B, 19kDa, alpha isoform (calcineurin B, type I);protein phosphatase 3, regulatory subunit B,	0	0	0	http://www.ncbi.nlm.nih.gov/sites/entrez?db=gene&cmd=search&term=BC081617.1		1080.83	272.816	6592.39	657.465	0	6.09936
ENSDART00000011858	0	16	28044720	28050211	0	0	0	0	0	0	0	0	0	LOC567817	0	0	0	0	0	0	http://www.ensembl.org/Danio_rerio/transview?db=core;transcript=ENSDART00000011858		1485.18	111.726	713.209	55.0921	0	0.480217
BC083267.1	Dr.76630	2	20215365	20220269	fb12b04.u1	2	2766	zsnp153	2	359.93	ifi30	2	66.3	0	0	IFI30	interferon, gamma-inducible protein 30;Hypothetical protein.;Legumaturain.;Interferon gamma-inducible protein 30 (Fragment).;interferon, gamma-inducible protein 30;interferon, gamma-inducible protein 30	0	0	0	http://www.ncbi.nlm.nih.gov/sites/entrez?db=gene&cmd=search&term=BC083267.1		2538.49	543.179	7224.5	620.847	0	2.84598
BG729183	0	0	0	0	0	0	0	0	0	0	0	0	0	0	0	0	0	0	0	0	http://www.ncbi.nlm.nih.gov/sites/entrez?db=nucest&cmd=search&term=BG729183		1108.41	268.738	3260.97	494.895	0	2.94202
ENSDART00000013676	0	7	26903587	26935983	0	0	0	0	0	0	0	0	0	0	0	0	0	0	0	0	http://www.ensembl.org/Danio_rerio/transview?db=core;transcript=ENSDART00000013676		4667.95	426.399	8128.32	853.047	0	1.7413
ZV700S00006629	Dr.9528	Zv7_scaffold2594	113789	126627	0	0	0	0	0	0	AA605784	3	119.5	0	0	PDK2	pyruvate dehydrogenase kinase, isoenzyme 2;pyruvate dehydrogenase kinase, isoenzyme 2	0	0	0	http://www.ncbi.nlm.nih.gov/UniGene/clust.cgi?ORG=Dr&CID=9528		702.058	106.978	3285.45	473.661	0	4.67974
ENSDART00000057652	0	5	70058684	70073130	0	0	0	0	0	0	0	0	0	LOC100003522	0	0	0	0	0	0	http://www.ensembl.org/Danio_rerio/transview?db=core;transcript=ENSDART00000057652		3479.19	369.97	1346.6	394.811	0	0.387045
BC054586.1	Dr.2713	18	24364349	24419275	fc12c11.x1	0	0	fc12c11	13	68.3	kai1	10	52.4	0	0	KAI1	Kangai 1.;kangai 1;kangai 1 (suppression of tumorigenicity 6, prostate; CD82 antigen (R2 leukocyte antigen, antigen detected by monoclonal and antibody IA4))	0	0	0	http://www.ncbi.nlm.nih.gov/sites/entrez?db=gene&cmd=search&term=BC054586.1		618.85	130.679	3415.71	639.249	0	5.51945
ZV700S00006617	Dr.9480	22	34926770	34942447	0	0	0	0	0	0	AI545222	19	107.2	0	0	ACY1	aminoacylase 1;aminoacylase 1;aminoacylase 1	ACY1	Homo sapiens	aminoacylase 1	http://www.ncbi.nlm.nih.gov/UniGene/clust.cgi?ORG=Dr&CID=9480		1071.45	629.914	5727.15	920.068	0	5.34521
ENSDART00000010824	0	22	34912898	34922121	0	0	0	0	0	0	0	0	0	XR_029301.1	hypothetical protein LOC100001620 (LOC100001620), mRNA [Source:RefSeq_dna;Acc:XR_029301]	0	0	0	0	0	http://www.ensembl.org/Danio_rerio/transview?db=core;transcript=ENSDART00000010824		2694.85	842.244	7195.06	526.122	0	2.66993
ENSDART00000033706	0	17	14518408	14555535	zC45K3.zaF	17	2927	0	0	0	0	0	0	zgc:158327	hypothetical protein LOC100009645 [Source:RefSeq_peptide;Acc:NP_001076483]	0	0	0	0	0	http://www.ensembl.org/Danio_rerio/transview?db=core;transcript=ENSDART00000033706		1793.24	108.427	803.006	184.72	0	0.447796
ENSDART00000035702	0	23	23586456	23635068	0	0	0	fc63h12	23	397.78	0	0	0	0	0	0	0	0	0	0	http://www.ensembl.org/Danio_rerio/transview?db=core;transcript=ENSDART00000035702		2626.24	741.117	6564.17	318.289	0	2.49945
ENSDART00000053505	0	3	50867417	50891826	0	0	0	0	0	0	0	0	0	PITPNC1	Cytoplasmic phosphatidylinositol transfer protein 1 (Retinal degeneration B homolog beta) (RdgBbeta) (MrdgBbeta) (M-rdgB beta). [Source:Uniprot/SWISSPROT;Acc:Q9UKF7]	0	0	0	0	0	http://www.ensembl.org/Danio_rerio/transview?db=core;transcript=ENSDART00000053505		3872.56	267.457	5921.49	260.5	0	1.52909
ENSDART00000032618	0	2	21598540	21639260	0	0	0	0	0	0	0	0	0	LOC566270	0	0	0	0	0	0	http://www.ensembl.org/Danio_rerio/transview?db=core;transcript=ENSDART00000032618		2011.23	269.992	3648.24	329.909	0	1.81393
ENSDART00000044671	0	7	58893569	58907734	0	0	0	0	0	0	0	0	0	zgc:56324	hypothetical protein LOC393964 [Source:RefSeq_peptide;Acc:NP_957283]	0	0	0	0	0	http://www.ensembl.org/Danio_rerio/transview?db=core;transcript=ENSDART00000044671		2963.06	737.296	8043.97	63.6757	0	2.71475
ENSDART00000036516	0	12	16855137	16932824	0	0	0	0	0	0	0	0	0	LOC557592	0	0	0	0	0	0	http://www.ensembl.org/Danio_rerio/transview?db=core;transcript=ENSDART00000036516		2067.76	145.949	1268.08	131.398	0	0.613262
ENSDART00000033394	0	24	3217242	3256225	0	0	0	0	0	0	0	0	0	LOC795359	0	0	0	0	0	0	http://www.ensembl.org/Danio_rerio/transview?db=core;transcript=ENSDART00000033394		2512.82	1195.93	10098.7	1488.33	0	4.01886
ENSDART00000041293	0	15	22527712	22538431	0	0	0	0	0	0	0	0	0	LOC571279	0	0	0	0	0	0	http://www.ensembl.org/Danio_rerio/transview?db=core;transcript=ENSDART00000041293		845.996	534.525	2929.54	215.201	0	3.46283
BQ092140_R	Dr.17748	0	0	0	0	0	0	0	0	0	0	0	0	0	0	ANXA2	Annexin A2.;annexin A2;Annexin A2.;Hypothetical protein DKFZp686P03159.;annexin A2 isoform 2;annexin A2 isoform 1	0	0	0	http://www.ncbi.nlm.nih.gov/sites/entrez?db=nucest&cmd=search&term=BQ092140		1282.62	740.591	5553.54	312.08	0	4.32984
ENSDART00000058574	0	1	36040313	36074828	z13764	21	5185	0	0	0	0	0	0	LOC566747	0	0	0	0	0	0	http://www.ensembl.org/Danio_rerio/transview?db=core;transcript=ENSDART00000058574		2291.57	348.19	7411.33	632.574	0	3.23417
BC047854.1	Dr.13039	15	26036889	26076766	0	0	0	0	0	0	0	0	0	0	0	MGC34680	Hypothetical protein FLJ90692.;Hypothetical protein FLJ90715.;Hypothetical protein (Fragment).;Hypothetical protein.	0	0	0	http://www.ncbi.nlm.nih.gov/sites/entrez?db=gene&cmd=search&term=BC047854.1		1053.42	605.33	10557.5	2620.57	6.48e-06	10.0221
OTTDART00000032517	0	20	46164792	46184220	0	0	0	0	0	0	0	0	0	zgc:153383	novel protein (zgc:153383)	0	0	0	0	0	http://vega.sanger.ac.uk/Danio_rerio/transview?transcript=OTTDART00000032517&amp;db=core		2288.73	192.001	1049.87	273.455	6.48e-06	0.458714
OTTDART00000027599	Dr.114260;Dr.106683;Dr.79789	3	12652692	12684751	fi16h09.x1	3	1624	0	0	0	AW174973	3	41	zgc:136697	novel protein similar to vertebrate tousled-like kinase (zgc:136697)	TLK1	tousled-like kinase 1;tousled-like kinase 1;tousled-like kinase 1;Serine/threonine-protein kinase tousled-like 1 (EC 2.7.1.37) (Tousled- like kinase 1) (PKU-beta).;tousled-like kinase 1	TLK2	Homo sapiens	tousled-like kinase 2	http://vega.sanger.ac.uk/Danio_rerio/transview?transcript=OTTDART00000027599&amp;db=core		3726.65	89.9297	2315.41	383.482	6.48e-06	0.621312
TC236546_R	Dr.77773;Dr.108200;Dr.97165;Dr.132630;Dr.77272;Dr.121316;Dr.104887;Dr.105901;Dr.104495;Dr.33521;Dr.122253;Dr.123047;Dr.78073;Dr.86019;Dr.121708;Dr.51156;Dr.74898;Dr.29401;Dr.78388;Dr.75744;Dr.132700;Dr.140379;Dr.123951;Dr.116391;Dr.104969;Dr.113643;Dr.36180;Dr.104405;Dr.110696;Dr.124020;Dr.77886;Dr.75621;Dr.121874	0	0	0	0	0	0	fc93f01	7	268.41	c12orf14	7	68.4	0	0	ANXA1	annexin A1;annexin A1;annexin I	0	0	0	http://compbio.dfci.harvard.edu/tgi/cgi-bin/tgi/tc_report.pl?gudb=zfish&tc=TC236546		4031.95	518.68	1634.28	435.725	6.48e-06	0.405332
ENSDART00000021208	0	10	6708033	6747398	0	0	0	0	0	0	0	0	0	LOC559632	0	0	0	0	0	0	http://www.ensembl.org/Danio_rerio/transview?db=core;transcript=ENSDART00000021208		2755.81	360.315	5424.51	651.057	6.48e-06	1.96839
OTTDART00000025994	0	9	18117133	18271695	0	0	0	pthr3	12	35.8	pthr3	12	35.3	pthr2	parathyroid hormone receptor 2	0	0	PTH2R	Homo sapiens	parathyroid hormone 2 receptor	http://vega.sanger.ac.uk/Danio_rerio/transview?transcript=OTTDART00000025994&amp;db=core		2609.25	323.14	1043.12	298.551	6.48e-06	0.399776
ENSDART00000097662	0	Zv7_NA470	42356	98631	0	0	0	0	0	0	0	0	0	Q566T3_DANRE	TMEM16C protein (Fragment). [Source:Uniprot/SPTREMBL;Acc:Q566T3]	0	0	0	0	0	http://www.ensembl.org/Danio_rerio/transview?db=core;transcript=ENSDART00000097662		5756.95	483.102	3563.63	383.958	6.48e-06	0.619014
OTTDART00000025859	Dr.76609;Dr.120624;Dr.123459	12	22504939	22506950	0	0	0	0	0	0	sfrs2	12	64	sfrs2	splicing factor, arginine/serine-rich 2	BT007250 /// SFRS2 /// AK092489	Splicing factor, arginine/serine-rich 2. /// Splicing factor, arginine/serine-rich 2.;Hypothetical protein FLJ35170.;Hypothetical protein FLJ36307.;splicing factor, arginine/serine-rich 2;Hypothetical protein.;splicing factor, arginine/serine-rich 2 /// Hypothetical protein FLJ35170.	SFRS2	Homo sapiens	splicing factor, arginine/serine-rich 2	http://vega.sanger.ac.uk/Danio_rerio/transview?transcript=OTTDART00000025859&amp;db=core		912.164	675.23	6407.82	1412.89	6.48e-06	7.02485
ENSDART00000029314	0	6	10472024	10514356	0	0	0	0	0	0	col1a1	3	43.7	0	0	0	0	0	0	0	http://www.ensembl.org/Danio_rerio/transview?db=core;transcript=ENSDART00000029314		2278.6	323.194	983.575	154.752	6.48e-06	0.431657
ENSDART00000085792	0	10	36891149	36906427	0	0	0	0	0	0	0	0	0	0	0	0	0	0	0	0	http://www.ensembl.org/Danio_rerio/transview?db=core;transcript=ENSDART00000085792		4738.57	729.582	1961.08	308.408	6.48e-06	0.413854
OTTDART00000023977	0	1	35004648	35022839	pkd	1	6146	0	0	0	0	0	0	pkd2	polycystic kidney disease 2	0	0	PKD2	Homo sapiens	polycystic kidney disease 2 (autosomal dominant)	http://vega.sanger.ac.uk/Danio_rerio/transview?transcript=OTTDART00000023977&amp;db=core		2545.24	278.434	1125.73	277.994	6.48e-06	0.442288
AW077797_R	0	0	0	0	fj66g01.x1	23	4872	0	0	0	0	0	0	0	0	0	0	0	0	0	http://www.ncbi.nlm.nih.gov/sites/entrez?db=nucleotide&cmd=search&term=AW077797		2256.93	239.513	952.417	266.531	6.48e-06	0.421996
ZV700S00003871	Dr.107717;Dr.81589;Dr.130725	21	5711723	5712253	0	0	0	0	0	0	0	0	0	0	0	NPDC1	neural proliferation, differentiation and control, 1;neural proliferation, differentiation and control, 1;neural proliferation, differentiation and	0	0	0	http://www.ncbi.nlm.nih.gov/UniGene/clust.cgi?ORG=Dr&CID=118669		3340.45	1305.77	14913.3	3066.54	6.48e-06	4.46446
TC247801	Dr.76179;Dr.122028	25	22967093	22982486	fb24b05	25	2847	fb24b05	25	2847	0	0	0	0	0	DLD	Hypothetical protein.;dihydrolipoamide dehydrogenase (E3 component of pyruvate dehydrogenase complex, 2-oxo-glutarate complex, branched chain keto acid dehydrogenase complex);dihydrolipoamide dehydrogenase precursor	0	0	0	http://compbio.dfci.harvard.edu/tgi/cgi-bin/tgi/tc_report.pl?gudb=zfish&tc=TC247801		5000.94	2109.15	17037	2698.29	6.48e-06	3.40675
ZV700S00005376	Dr.78024;Dr.122823	14	55832646	55847920	CG1358-T7	14	865	0	0	0	0	0	0	0	0	EIF4EBP3	eukaryotic translation initiation factor 4E binding protein 3;eukaryotic translation initiation factor 4E	EIF4EBP3	Homo sapiens	eukaryotic translation initiation factor 4E binding protein 3	http://www.ncbi.nlm.nih.gov/UniGene/clust.cgi?ORG=Dr&CID=78024		726.584	123.889	3485.76	762.706	6.48e-06	4.79746
TC237240	Dr.76608	6	3508968	3521567	fj85e11.x1	6	558	0	0	0	0	0	0	0	0	MYH9	Hypothetical protein.;FLJ00279 protein (Fragment).;Hypothetical protein DKFZp451J0218.;Similar to myosin, heavy polypeptide 9, non-muscle (Fragment).;myosin, heavy polypeptide 9, non-muscle;myosin, heavy polypeptide 9, non-muscle	0	0	0	http://compbio.dfci.harvard.edu/tgi/cgi-bin/tgi/tc_report.pl?gudb=zfish&tc=TC237240		3185.32	1056.86	7890.69	793.376	6.48e-06	2.4772
OTTDART00000028578	0	10	22228182	22351519	0	0	0	0	0	0	0	0	0	zgc:63668	novel protein similar to vertebrate relaxin/insulin-like family peptide receptor 2 (RXFP2, zgc:63668)	0	0	0	0	0	http://vega.sanger.ac.uk/Danio_rerio/transview?transcript=OTTDART00000028578&amp;db=core		957.724	162.372	1896.54	188.216	1.25e-05	1.98026
ENSDART00000031885	0	3	61595767	61602406	0	0	0	0	0	0	0	0	0	0	0	0	0	0	0	0	http://www.ensembl.org/Danio_rerio/transview?db=core;transcript=ENSDART00000031885		1469.48	243.982	450.299	128.401	1.25e-05	0.306435
NM_001089357	0	18	34823146	34862036	0	0	0	0	0	0	0	0	0	0	0	0	0	0	0	0	http://www.ncbi.nlm.nih.gov/entrez/viewer.fcgi?db=nuccore&id=148233817		1209	141.851	607.613	11.8097	1.25e-05	0.502575
ZV700S00003288	Dr.104797;Dr.77773;Dr.33521;Dr.76317;Dr.75641;Dr.94422;Dr.31414;Dr.133926;Dr.81250;Dr.87642;Dr.77190;Dr.75123;Dr.104822;Dr.122253;Dr.103297;Dr.123047;Dr.78073;Dr.77963;Dr.76671;Dr.74898;Dr.29133;Dr.77889;Dr.132500;Dr.75744;Dr.128192;Dr.132424;Dr.68879;Dr.80246;Dr.74585;Dr.118271;Dr.123958;Dr.74868;Dr.119891;Dr.122366;Dr.33492;Dr.105408;Dr.105425;Dr.38145;Dr.104969;Dr.124045;Dr.69692;Dr.121282;Dr.…	8	25296138	25296919	0	0	0	0	0	0	0	0	0	0	0	AB033064	Hypothetical protein KIAA1238 (Fragment).	LOC735860	Pan troglodytes	similar to Family with sequence similarity 80, member B	http://www.ncbi.nlm.nih.gov/sites/entrez?db=nucest&cmd=search&term=AL726449		1771.78	844.245	9393.88	2043.66	1.25e-05	5.30194
OTTDART00000016441	0	H_18_17	574290	582418	fc48g01	4	1173	0	0	0	0	0	0	si:dkey-103i16.2	novel protein	0	0	0	0	0	http://vega.sanger.ac.uk/Danio_rerio/transview?transcript=OTTDART00000016441&amp;db=core		895.934	35.7291	504.953	34.6504	1.25e-05	0.563605
TC263002	Dr.78537;Dr.132519;Dr.94336	16	48665810	48673544	0	0	0	0	0	0	0	0	0	0	0	CN2	PP856.;Hypothetical protein FLJ10400.;Hypothetical protein FLJ11121.;FLJ00064 protein (Fragment).;Cytosolic nonspecific dipeptidase (Glutamate carboxypeptidase-like protein 1).	0	0	0	http://compbio.dfci.harvard.edu/tgi/cgi-bin/tgi/tc_report.pl?gudb=zfish&tc=TC263002		2054.57	183.251	929.475	249.12	1.25e-05	0.452394
ZV700S00004748	Dr.26330	Zv7_scaffold2493	16344	43411	fb39f01	6	6045	fb98e06	6	516.99	0	0	0	0	0	GNB1	Beta-subunit signal transducing proteins GS/GI (Fragment).;Beta-subunit signal transducing proteins GS/GI (Fragment).;guanine nucleotide binding protein (G protein), beta polypeptide 1;Guanine nucleotide binding protein (G protein), beta polypeptide 1.;Liver beta-subunit signal transducing proteins Gs/Gi (Beta-G).;guanine nucleotide-binding protein, beta-1	GNB4	Homo sapiens	guanine nucleotide binding protein (G protein), beta polypeptide 4	http://www.ncbi.nlm.nih.gov/UniGene/clust.cgi?ORG=Dr&CID=26330		1782.24	294.094	9056.24	2087.03	1.25e-05	5.08139
OTTDART00000010399	0	20	14977999	14992971	0	0	0	0	0	0	0	0	0	si:ch211-261f7.2	novel protein	0	0	0	0	0	http://vega.sanger.ac.uk/Danio_rerio/transview?transcript=OTTDART00000010399&amp;db=core		1811.88	140.847	799.328	235.836	1.25e-05	0.441158
OTTDART00000025714	Dr.75139;Dr.129962	17	30697536	30723054	0	0	0	0	0	0	sptb	17	93.8	sptb	spectrin, beta, erythrocytic	SPTBN1	Beta-spectrin 2 isoform 2.;spectrin, beta, non-erythrocytic 1;spectrin, beta, non-erythrocytic 1 isoform 2;spectrin, beta, non-erythrocytic 1 isoform 1	SPTB	Homo sapiens	spectrin, beta, erythrocytic (includes spherocytosis, clinical type I)	http://vega.sanger.ac.uk/Danio_rerio/transview?transcript=OTTDART00000025714&amp;db=core		1601.1	112.111	1040.97	57.4082	1.25e-05	0.65016
ENSDART00000040925	0	3	33419769	33453275	0	0	0	0	0	0	0	0	0	0	0	0	0	0	0	0	http://www.ensembl.org/Danio_rerio/transview?db=core;transcript=ENSDART00000040925		2429.91	213.891	1490.53	133.156	1.25e-05	0.613408
BC053233.1	Dr.3570	22	7063355	7073993	0	0	0	0	0	0	pdhb	22	28.4	0	0	PDHB	pyruvate dehydrogenase (lipoamide) beta;pyruvate dehydrogenase (lipoamide) beta;pyruvate dehydrogenase (lipoamide) beta;pyruvate dehydrogenase (lipoamide) beta	0	0	0	http://www.ncbi.nlm.nih.gov/sites/entrez?db=gene&cmd=search&term=BC053233.1		12693.6	4432.02	29698.1	2141.16	1.25e-05	2.3396
OTTDART00000022336	0	2	19210368	19223550	fj44d09.x1	2	2766	0	0	0	0	0	0	zgc:92148	novel protein (zgc:92148)	0	0	DNAJB6	Homo sapiens	DnaJ (Hsp40) homolog, subfamily B, member 6	http://vega.sanger.ac.uk/Danio_rerio/transview?transcript=OTTDART00000022336&amp;db=core		1690.82	59.4553	4966.11	935.917	1.25e-05	2.9371
BC042328.1	Dr.82353;Dr.119598	0	0	0	0	0	0	0	0	0	0	0	0	0	0	ELA2A	Elastase 2A precursor (EC 3.4.21.71).;elastase 2A preproprotein	0	0	0	http://www.ncbi.nlm.nih.gov/sites/entrez?db=gene&cmd=search&term=BC042328.1		2210.09	282.357	800.497	277.075	1.86e-05	0.3622
ENSDART00000105149	0	6	5845077	5896074	0	0	0	0	0	0	0	0	0	LOC792524	0	0	0	0	0	0	http://www.ensembl.org/Danio_rerio/transview?db=core;transcript=ENSDART00000105149		4735.54	652.154	1655.24	606.469	1.86e-05	0.349537
OTTDART00000032420	0	4	17951236	17985738	0	0	0	0	0	0	0	0	0	si:ct573048.2	novel protein similar to human vezatin, adherens junctions transmembrane protein (VEZT)	0	0	0	0	0	http://vega.sanger.ac.uk/Danio_rerio/transview?transcript=OTTDART00000032420&amp;db=core		3348.67	211.924	1855.15	364.271	1.86e-05	0.553996
ENSDART00000093376	0	18	43598531	43602378	0	0	0	0	0	0	0	0	0	USP8	Ubiquitin carboxyl-terminal hydrolase 8 (EC 3.1.2.15) (Ubiquitin thioesterase 8) (Ubiquitin-specific-processing protease 8) (Deubiquitinating enzyme 8) (hUBPy). [Source:Uniprot/SWISSPROT;Acc:P40818]	0	0	0	0	0	http://www.ensembl.org/Danio_rerio/transview?db=core;transcript=ENSDART00000093376		2768.26	1418.51	8451.33	841.472	1.86e-05	3.05294
OTTDART00000002318	0	8	21475518	21480448	0	0	0	0	0	0	AI601548	20	84.3	si:dkey-16k6.2	novel protein	0	0	CTTNBP2NL	Homo sapiens	CTTNBP2 N-terminal like	http://vega.sanger.ac.uk/Danio_rerio/transview?transcript=OTTDART00000002318&amp;db=core		2031.17	187.442	1269.93	61.9357	1.86e-05	0.62522
ENSDART00000091331	0	Zv7_NA117	127374	128776	0	0	0	0	0	0	0	0	0	LOC571764	0	0	0	0	0	0	http://www.ensembl.org/Danio_rerio/transview?db=core;transcript=ENSDART00000091331		6971.9	3043.85	19494.1	2081.99	2.37e-05	2.7961
OTTDART00000018123	0	19	8648415	8649566	0	0	0	0	0	0	hoxa13b	16	53.7	hoxa13a	homeo box A13a	0	0	0	0	0	http://vega.sanger.ac.uk/Danio_rerio/transview?transcript=OTTDART00000018123&amp;db=core		3771.51	569.081	1708.15	176.115	2.37e-05	0.452909
OTTDART00000027893	0	3	26031186	26033107	0	0	0	0	0	0	0	0	0	zgc:113113	novel protein similar to H.sapiens ITGB1BP3, integrin beta 1 binding protein 3 (ITGB1BP3, zgc:113113)	0	0	C9orf95	Homo sapiens	chromosome 9 open reading frame 95	http://vega.sanger.ac.uk/Danio_rerio/transview?transcript=OTTDART00000027893&amp;db=core		1113.69	42.8792	705.738	48.4851	2.37e-05	0.633692
BC066413.1	Dr.105416;Dr.132454;Dr.133356;Dr.134081	1	40762748	40779420	GA902T7	1	5297	0	0	0	0	0	0	0	0	SMOX	Polyamine oxidase isoform-4.;Hypothetical protein FLJ22285.;DJ779E11.1.5 (Novel flavin containing amine oxidase (Translation of cDNA DFKZp761P0724 (Em:AL162058)) (Isoform 5)) (Fragment).;Polyamine oxidase isoform-1.;Polyamine oxidase isoform-3.;Similar to hypothetical protein.;polyamine oxidase isoform 3;spermine oxidase;polyamine oxidase isoform 1;polyamine oxidase isoform 2;polyamine oxidase is…	0	0	0	http://www.ncbi.nlm.nih.gov/sites/entrez?db=gene&cmd=search&term=BC066413.1		844.399	303.952	6686.05	1692.74	2.37e-05	7.91812
ENSDART00000074107	0	6	47625589	47626290	0	0	0	0	0	0	0	0	0	0	0	0	0	0	0	0	http://www.ensembl.org/Danio_rerio/transview?db=core;transcript=ENSDART00000074107		1908.09	176.666	974.899	183.045	2.37e-05	0.51093
OTTDART00000024834	0	25	11372769	11573399	0	0	0	0	0	0	0	0	0	si:dkey-221m4.1	novel protein similar to vertebrate SH3 and multiple ankyrin repeat domains 2 (SHANK2)	0	0	0	0	0	http://vega.sanger.ac.uk/Danio_rerio/transview?transcript=OTTDART00000024834&amp;db=core		7481.51	762.263	2226.5	1331.57	2.37e-05	0.297601
ENSDART00000105836	0	14	29934080	29934947	0	0	0	0	0	0	0	0	0	0	0	0	0	0	0	0	http://www.ensembl.org/Danio_rerio/transview?db=core;transcript=ENSDART00000105836		2978.12	1243.81	14698.5	3199.39	2.37e-05	4.93549
ENSDART00000099618	0	4	36544938	36545408	0	0	0	0	0	0	0	0	0	0	0	0	0	0	0	0	http://www.ensembl.org/Danio_rerio/transview?db=core;transcript=ENSDART00000099618		2124.32	226.671	1188.61	119.365	2.37e-05	0.559526
OTTDART00000007899	0	20	39698949	39740290	fc60f12	20	3858	0	0	0	0	0	0	parp1	novel protein similar to vertebrate ADP-ribosyltransferase (NAD+; poly (ADP-ribose) polymerase) (ADPRT)	0	0	0	0	0	http://vega.sanger.ac.uk/Danio_rerio/transview?transcript=OTTDART00000007899&amp;db=core		1895.73	33.7834	1143.09	193.561	2.37e-05	0.60298
ENSDART00000058476	0	2	28159134	28163241	0	0	0	0	0	0	AL845369	5	14.8	0	0	0	0	0	0	0	http://www.ensembl.org/Danio_rerio/transview?db=core;transcript=ENSDART00000058476		1647.18	152.766	1006.25	43.0809	2.37e-05	0.610897
ENSDART00000082983	0	5	53166725	53226377	0	0	0	0	0	0	0	0	0	LOC556406	0	0	0	0	0	0	http://www.ensembl.org/Danio_rerio/transview?db=core;transcript=ENSDART00000082983		2862.79	168.024	1297.53	418.831	2.37e-05	0.453239
OTTDART00000025979	Dr.118149;Dr.79087	15	5794725	5799755	0	0	0	0	0	0	tpst1	15	61.1	tpst1	tyrosylprotein sulfotransferase 1	TPST1	tyrosylprotein sulfotransferase 1;tyrosylprotein sulfotransferase 1	TPST1	Homo sapiens	tyrosylprotein sulfotransferase 1	http://vega.sanger.ac.uk/Danio_rerio/transview?transcript=OTTDART00000025979&amp;db=core		3596.38	1100	9872.8	1479.07	2.37e-05	2.74521
OTTDART00000014347	0	22	4585387	4590184	zk15n4.t7	22	854	0	0	0	rnh	25	41	si:ch211-213a13.6	novel protein	0	0	0	0	0	http://vega.sanger.ac.uk/Danio_rerio/transview?transcript=OTTDART00000014347&amp;db=core		353.122	75.2077	2453.55	601.746	2.37e-05	6.94816
NM_001002438	0	1	49284790	49287515	0	0	0	0	0	0	0	0	0	0	0	0	0	0	0	0	http://www.ncbi.nlm.nih.gov/entrez/viewer.fcgi?db=nuccore&id=50539935		9423.03	1091.2	5539.69	316.74	2.37e-05	0.587888
ZV700S00001048	Dr.105009;Dr.86340;Dr.75181	10	19351110	19367019	0	0	0	0	0	0	cct8	10	42.2	0	0	CCT8	chaperonin containing TCP1, subunit 8 (theta);chaperonin containing TCP1, subunit 8 (theta);chaperonin containing TCP1, subunit 8 (theta)	CCT8	Homo sapiens	chaperonin containing TCP1, subunit 8 (theta)	http://www.ncbi.nlm.nih.gov/UniGene/clust.cgi?ORG=Dr&CID=75181		7017.46	1997.48	22637.3	4118.57	2.37e-05	3.22585
OTTDART00000023308	0	5	49274287	49303018	0	0	0	0	0	0	0	0	0	zgc:158784	novel protein similar to vertebrate huntingtin interacting protein 1 related (HIP1R)	0	0	0	0	0	http://vega.sanger.ac.uk/Danio_rerio/transview?transcript=OTTDART00000023308&amp;db=core		10217.3	1487.72	3695.11	1214.51	2.94e-05	0.361651
CK707115	Dr.78416	0	0	0	wz2126.1.exp	0	0	0	0	0	0	0	0	0	0	FSCN1	fascin homolog 1, actin-bundling protein (Strongylocentrotus purpuratus);Hypothetical protein (Fragment).;fascin 1	0	0	0	http://www.ncbi.nlm.nih.gov/sites/entrez?db=nucest&cmd=search&term=CK707115		4199.44	726.323	9107.12	1250.84	2.94e-05	2.16865
OTTDART00000023364	Dr.412	14	20202140	20207977	fa11c09.s1	14	3815	0	0	0	0	0	0	zgc:73136	novel protein (zgc:73136)	YIF1	Putative transmembrane protein.;YIF1 protein (Fragment).;Putative Rab5-interacting protein (Fragment).;Yip1 interacting factor homolog	YIF1A	Homo sapiens	Yip1 interacting factor homolog A (S. cerevisiae)	http://vega.sanger.ac.uk/Danio_rerio/transview?transcript=OTTDART00000023364&amp;db=core		2794.34	498.735	968.454	178.633	2.94e-05	0.346577
ENSDART00000089776	0	16	12030595	12049969	bz84i16.z	16	1466	0	0	0	hypb	16	48.2	Q071D9_DANRE	Huntingtin interacting protein B (Fragment). [Source:Uniprot/SPTREMBL;Acc:Q071D9]	0	0	0	0	0	http://www.ensembl.org/Danio_rerio/transview?db=core;transcript=ENSDART00000089776		2017.93	1109.7	7065.4	984.086	2.94e-05	3.50131
OTTDART00000006204	Dr.80489	20	33803651	33818482	wz1225.1.exp	20	2999	0	0	0	kai1	10	52.4	zgc:92278	novel protein similar to vertebrate splicing factor, arginine\\/serine-rich 5 protein.	BT007089	Splicing factor, arginine/serine-rich 5.	SFRS5	Homo sapiens	splicing factor, arginine/serine-rich 5	http://vega.sanger.ac.uk/Danio_rerio/transview?transcript=OTTDART00000006204&amp;db=core		1355.34	1034.84	10046.6	2359.11	3.52e-05	7.41258
TC235075	Dr.2779	1	2310572	2513795	fk31f07.y1	1	805	fa92h03	1	54.67	AL845369	5	14.8	0	0	NDFIP2	Nedd4 family interacting protein 2;Nedd4 family interacting protein 2;Nedd4 family interacting protein 2.	0	0	0	http://compbio.dfci.harvard.edu/tgi/cgi-bin/tgi/tc_report.pl?gudb=zfish&tc=TC235075		6408.55	2152.99	16583.9	2115.27	3.52e-05	2.58778
OTTDART00000002439	Dr.75482;Dr.32211	2	28179527	28184090	fb40f03	2	2982	fb80f07	2	471.2	acinusa	2	94.1	acin1a	novel protein similar to human apoptotic chromatin condensation inducer in the nucleus (ACINUS)	ACINUS;ACIN1	apoptotic chromatin condensation inducer in the nucleus;apoptotic chromatin condensation inducer 1;apoptotic chromatin condensation inducer 1;apoptotic chromatin condensation inducer 1;apoptotic chromatin condensation inducer 1	ACIN1	Homo sapiens	apoptotic chromatin condensation inducer 1	http://vega.sanger.ac.uk/Danio_rerio/transview?transcript=OTTDART00000002439&amp;db=core		3428.56	1418.84	9359.52	1048.9	4.03e-05	2.72987
ENSDART00000078020	0	8	23867871	23935020	0	0	0	0	0	0	0	0	0	LOC570984	0	0	0	0	0	0	http://www.ensembl.org/Danio_rerio/transview?db=core;transcript=ENSDART00000078020		2799.59	249.274	1495.43	282.028	4.03e-05	0.534162
ENSDART00000087441	0	24	34377731	34409011	0	0	0	0	0	0	0	0	0	LOC556899	0	0	0	0	0	0	http://www.ensembl.org/Danio_rerio/transview?db=core;transcript=ENSDART00000087441		5081.95	537.649	2873.03	366.176	4.03e-05	0.565339
ZV700S00002597	Dr.17740	7	59089019	59089664	0	0	0	0	0	0	0	0	0	0	0	TMEM16A	transmembrane protein 16A;Hypothetical protein FLJ40300.;Hypothetical protein FLJ10261.;TMEM16A protein.;transmembrane protein 16A	0	0	0	http://www.ncbi.nlm.nih.gov/UniGene/clust.cgi?ORG=Dr&CID=17740		86.2592	8.9991	769.802	176.601	4.03e-05	8.92428
NM_001005994	0	8	43601844	43612060	0	0	0	0	0	0	0	0	0	0	0	0	0	PEX10	Homo sapiens	peroxisome biogenesis factor 10	http://www.ncbi.nlm.nih.gov/entrez/viewer.fcgi?db=nuccore&id=54400489		1504.35	85.4075	1021.2	57.3991	4.03e-05	0.67883
CD606015	Dr.134517	0	0	0	0	0	0	0	0	0	0	0	0	0	0	GCN1L1	GCN1 general control of amino-acid synthesis 1-like 1 (yeast);GCN1 general control of amino-acid synthesis	0	0	0	http://www.ncbi.nlm.nih.gov/sites/entrez?db=nucest&cmd=search&term=CD606015		1348.97	148.426	668.014	94.6416	4.03e-05	0.495204
ZV700S00000807	Dr.105901;Dr.115762;Dr.75188	7	34527990	34528826	fb72g07	14	2803	0	0	0	c12orf14	7	68.4	0	0	C12orf14	Hypothetical protein (TERA).;Similar to TERA protein.	0	0	0	http://www.ncbi.nlm.nih.gov/UniGene/clust.cgi?ORG=Dr&CID=115762		3085.6	586.556	8078.52	1368.2	4.53e-05	2.61814
OTTDART00000023559	Dr.78911	22	7422410	7444213	0	0	0	0	0	0	0	0	0	si:dkey-170g11.4	novel protein	BITE /// AK023098	P10-binding protein BITE.;P10-binding protein BITE splice variant.;Hypothetical protein FLJ13036.;Similar to p10-binding protein.;P10-binding protein. /// Splice isoform 3 of Q8NHQ1	0	0	0	http://vega.sanger.ac.uk/Danio_rerio/transview?transcript=OTTDART00000023559&amp;db=core		2316.26	198.415	1106.27	285.116	4.53e-05	0.477613
ZV700S00005078	Dr.3508	1	9761882	9767514	0	0	0	fb44b08	1	128.98	0	0	0	0	0	FLJ20534	Hypothetical protein.;Hypothetical protein.;hypothetical protein LOC54969	C4orf27	Homo sapiens	chromosome 4 open reading frame 27	http://www.ncbi.nlm.nih.gov/UniGene/clust.cgi?ORG=Dr&CID=3508		1378.93	394.431	3901.44	634.688	4.53e-05	2.82932
NM_001077715	0	13	52423684	52473455	0	0	0	0	0	0	0	0	0	0	0	0	0	0	0	0	http://www.ncbi.nlm.nih.gov/entrez/viewer.fcgi?db=nuccore&id=118150407		2178.33	816.543	7520.53	1364.19	4.53e-05	3.45242
BC151927.1	0	9	24659824	24725035	0	0	0	0	0	0	0	0	0	0	0	0	0	0	0	0	http://www.ncbi.nlm.nih.gov/sites/entrez?db=gene&cmd=search&term=BC151927.1		2311.65	165.15	1321.27	222.89	4.53e-05	0.57157
OTTDART00000019160	0	19	21374078	21584285	0	0	0	0	0	0	0	0	0	ctdp1	CTD (carboxy-terminal domain, RNA polymerase II, polypeptide A) phosphatase, subunit 1	0	0	0	0	0	http://vega.sanger.ac.uk/Danio_rerio/transview?transcript=OTTDART00000019160&amp;db=core		8504.38	502.379	6116.2	496.229	4.53e-05	0.719183
ZV700S00006052	Dr.28183	25	29374371	29375715	fj34b12.x1	25	3848	0	0	0	0	0	0	0	0	SLC1A2	solute carrier family 1 (glial high affinity glutamate transporter), member 2;solute carrier family 1, member 2;Solute carrier family 1, member 2 (Fragment).	SLC1A2	Homo sapiens	solute carrier family 1 (glial high affinity glutamate transporter), member 2	http://www.ncbi.nlm.nih.gov/sites/entrez?db=nucest&cmd=search&term=BI866249		3854.7	1323.32	20895.1	4914.24	4.53e-05	5.42068
NM_001098731	0	6	14349918	14381836	0	0	0	0	0	0	0	0	0	0	0	0	0	0	0	0	http://www.ncbi.nlm.nih.gov/entrez/viewer.fcgi?db=nuccore&id=148922904		2507.91	410.42	973.795	180.204	5.04e-05	0.38829
ZV700S00003643	0	3	59981804	59982242	0	0	0	0	0	0	AL845369	5	14.8	0	0	SSTR1 /// SSTR3 /// SSTR2 /// SSTR5 /// SSTR4	somatostatin receptor 1;Human full-length cDNA 5-PRIME end of clone CS0DK011YG11 of HeLa cells of Homo sapiens (Human).;somatostatin receptor 1 /// Similar to somatostatin receptor 3 (Fragment).;somatostatin receptor 3 /// somatostatin receptor 2;somatostatin receptor 2 /// somatostatin receptor 5 /// somatostatin receptor 4	0	0	0	http://www.ncbi.nlm.nih.gov/sites/entrez?db=nucest&cmd=search&term=AI884000		1257.2	614.596	5795.21	1210.06	5.04e-05	4.60961
TC251039	Dr.78833	4	18585679	18615132	0	0	0	0	0	0	0	0	0	0	0	APAF1	apoptotic protease activating factor;apoptotic protease activating factor isoform a;apoptotic protease activating factor;apoptotic protease activating factor isoform e;apoptotic protease activating factor isoform b;apoptotic protease activating factor isoform c;apoptotic protease activating factor isoform d	0	0	0	http://compbio.dfci.harvard.edu/tgi/cgi-bin/tgi/tc_report.pl?gudb=zfish&tc=TC251039		266.292	70.04	923.798	154.428	5.04e-05	3.46912
OTTDART00000026744	0	16	34221276	34239753	0	0	0	0	0	0	0	0	0	rbm42	hypothetical protein MGC10433-like (H. sapiens)	0	0	RBM42	Homo sapiens	RNA binding motif protein 42	http://vega.sanger.ac.uk/Danio_rerio/transview?transcript=OTTDART00000026744&amp;db=core		5725.46	488.696	3030.47	637.1	5.04e-05	0.529298
ENSDART00000104957	0	22	26552716	26554283	0	0	0	0	0	0	0	0	0	LOC100002895	0	0	0	0	0	0	http://www.ensembl.org/Danio_rerio/transview?db=core;transcript=ENSDART00000104957		1391.98	207.194	372.549	201.174	5.55e-05	0.26764
OTTDART00000026803	Dr.37662	14	26106109	26113771	tdsubc_1f11_t7	14	3835	0	0	0	rap2c	14	84.4	rap2c	RAP2C, member of RAS oncogene family	RAP2C	RAP2C, member of RAS oncogene family;RAP2C, member of RAS oncogene family	RAP2C	Homo sapiens	RAP2C, member of RAS oncogene family	http://vega.sanger.ac.uk/Danio_rerio/transview?transcript=OTTDART00000026803&amp;db=core		2964.96	839.575	9961.67	1920.42	5.55e-05	3.3598
OTTDART00000025499	Dr.28440;Dr.116253	8	29495110	29505453	fc50a11	8	3680	0	0	0	sf3al	8	81.3	sf3a1	splicing factor 3a, subunit 1	SF3A1	splicing factor 3a, subunit 1, 120kDa;splicing factor 3a, subunit 1, 120kDa isoform 1	SF3A1	Homo sapiens	splicing factor 3a, subunit 1, 120kDa	http://vega.sanger.ac.uk/Danio_rerio/transview?transcript=OTTDART00000025499&amp;db=core		895.663	128.084	2074.82	315.232	5.55e-05	2.31652
ZV700S00002669	0	Zv7_NA494	14226	15105	0	0	0	0	0	0	slc16a3	12	69.1	0	0	0	0	0	0	0	http://www.ncbi.nlm.nih.gov/sites/entrez?db=nucest&cmd=search&term=AL720275		321.816	82.6294	773.235	36.749	5.55e-05	2.40272
ENSDART00000060219	0	17	47298016	47328003	0	0	0	0	0	0	0	0	0	LOC100002200	0	0	0	0	0	0	http://www.ensembl.org/Danio_rerio/transview?db=core;transcript=ENSDART00000060219		4612.62	776.74	1635.47	440.155	6.04e-05	0.354564
ZV700S00002040	Dr.108309	14	37503860	37504196	zc172k19.ya	8	3022	0	0	0	0	0	0	0	0	AB033058	Discs, large homolog 3 (Neuroendocrine-dlg, Drosophila).	0	0	0	http://www.ncbi.nlm.nih.gov/sites/entrez?db=nucest&cmd=search&term=BG883810		967.264	93.4144	505.419	21.24	6.04e-05	0.522524
TC253572	Dr.2525	8	6172430	6172950	0	0	0	0	0	0	0	0	0	0	0	FRDA	Friedreich ataxia	0	0	0	http://compbio.dfci.harvard.edu/tgi/cgi-bin/tgi/tc_report.pl?gudb=zfish&tc=TC253572		1238.18	245.614	2279.42	167.808	6.04e-05	1.84094
OTTDART00000025972	Dr.132282	13	7355664	7389297	zk12k10.t7	13	1435	fi15c03	13	247.27	0	0	0	eif3s10	eukaryotic translation initiation factor 3, subunit 10 (theta)	EIF3S10	Hypothetical protein (Fragment).;EIF3S10 protein (Fragment).;eukaryotic translation initiation factor 3, subunit 10 theta, 150/170kDa;eukaryotic translation initiation factor 3,	0	0	0	http://vega.sanger.ac.uk/Danio_rerio/transview?transcript=OTTDART00000025972&amp;db=core		5183.08	1452.32	10948.4	946.972	6.04e-05	2.11233
OTTDART00000020564	0	19	5045612	5060045	0	0	0	0	0	0	0	0	0	si:rp71-15k1.2	novel protein similar to vertebrate myeloid/lymphoid or mixed-lineage leukemia (trithorax homolog, Drosophila) (MLL)	0	0	0	0	0	http://vega.sanger.ac.uk/Danio_rerio/transview?transcript=OTTDART00000020564&amp;db=core		8372.83	1634.76	2620.58	563.955	6.04e-05	0.312986
OTTDART00000029213	Dr.140866;Dr.91583;Dr.75194;Dr.102371;Dr.33969;Dr.132189;Dr.108705;Dr.114099;Dr.75552;Dr.27261;Dr.132202;Dr.20274;Dr.122143;Dr.103042;Dr.99104	14	28930153	28937348	CG666-T3	0	0	0	0	0	0	0	0	lamp2	novel protein similar to vertebrate lysosomal-associated membrane protein 2 (LAMP2, zgc:103532)	LAMP2	lysosomal-associated membrane protein 2;lysosomal-associated membrane protein 2;lysosomal-associated membrane protein 2	LAMP2	Homo sapiens	lysosomal-associated membrane protein 2	http://vega.sanger.ac.uk/Danio_rerio/transview?transcript=OTTDART00000029213&amp;db=core		13938.1	2570.94	24060.7	1646.14	6.55e-05	1.72625
TC248976_R	0	9	34077255	34079771	0	0	0	0	0	0	AI957709	7	188.4	0	N/A	0	0	0	0	0	http://compbio.dfci.harvard.edu/tgi/cgi-bin/tgi/tc_report.pl?gudb=zfish&tc=TC248976		1656.02	691.462	7927.8	1762.29	6.55e-05	4.78725
OTTDART00000029203	Dr.6977	14	28738342	28753234	0	0	0	0	0	0	0	0	0	zgc:63637	novel protein similar to vertebrate RAB6 RAS oncogene family (zgc:63637)	RAB6A;RAB6A	RAB6A, member RAS oncogene family isoform a;RAB6A, member RAS oncogene family;RAB6A, member RAS oncogene family isoform b;RAB6A, member RAS oncogene family isoform a;RAB6A, member RAS oncogene family;RAB6A, member RAS oncogene family isoform b	AtRABH1d	Arabidopsis thaliana	AtRABH1d (Arabidopsis Rab GTPase homolog H1d); GTP binding	http://vega.sanger.ac.uk/Danio_rerio/transview?transcript=OTTDART00000029203&amp;db=core		1825.85	455.463	5119.2	884.377	7.62e-05	2.80373
ZV700S00006688	Dr.76314	3	34490681	34492035	fk48d11.x1	8	4040	0	0	0	0	0	0	0	0	PPL	periplakin;periplakin	0	0	0	http://www.ncbi.nlm.nih.gov/sites/entrez?db=nucest&cmd=search&term=BQ264077		1363.72	963.766	6229.42	1115.1	8.12e-05	4.56797
ENSDART00000083226	0	6	51483176	51549515	0	0	0	0	0	0	0	0	0	Q5BJA3_DANRE	Capon protein (Fragment). [Source:Uniprot/SPTREMBL;Acc:Q5BJA3]	0	0	0	0	0	http://www.ensembl.org/Danio_rerio/transview?db=core;transcript=ENSDART00000083226		9577.97	632.41	3375.58	1772.18	8.12e-05	0.352432
ZV700S00001015	Dr.123111;Dr.80967	12	8683272	8689620	0	0	0	0	0	0	0	0	0	0	0	FLJ22347	Hypothetical protein FLJ22267.;Hypothetical protein FLJ22267.;Hypothetical protein FLJ22347.	0	0	0	http://www.ncbi.nlm.nih.gov/UniGene/clust.cgi?ORG=Dr&CID=80967		3635.64	368.546	1436.27	548.354	8.12e-05	0.395052
ZV700S00006433	Dr.116647;Dr.116649;Dr.77746	10	17937565	17937996	fc15h06.x1	10	1284	0	0	0	0	0	0	0	0	PCDHGC5	protocadherin gamma subfamily C, 5;protocadherin gamma subfamily C, 5 isoform 2;protocadherin gamma subfamily C, 5 isoform 1	0	0	0	http://www.ncbi.nlm.nih.gov/UniGene/clust.cgi?ORG=Dr&CID=77746		1295.1	895.602	7123.41	1530.82	9.1e-05	5.50028
OTTDART00000025156	Dr.7598;Dr.122672	17	7949655	8036968	fj33h05.x1	17	1431	0	0	0	snap25b	17	37.5	snap25b	synaptosome-associated protein 25 b	SNAP25	synaptosomal-associated protein 25 isoform;synaptosomal-associated protein, 25kDa;synaptosomal-associated protein 25 isoform	0	0	0	http://vega.sanger.ac.uk/Danio_rerio/transview?transcript=OTTDART00000025156&amp;db=core		9944.33	2353.9	20666.6	2258.32	9.1e-05	2.07823
BC078215.1	Dr.33127	8	24821236	24838348	fb94c05.u1	8	2684	fb94c05	8	2684	nat6	8	63.8	0	0	IFRD2	Interferon-related developmental regulator 2.;interferon-related developmental regulator 2;Interferon-related IFRD2 (PC4-B) protein.;interferon-related developmental regulator 2	0	0	0	http://www.ncbi.nlm.nih.gov/sites/entrez?db=gene&cmd=search&term=BC078215.1		1682.9	258.046	2676.74	122.312	9.1e-05	1.59056
ENSDART00000106322	0	22	1519625	1526067	0	0	0	0	0	0	BC078257	17	113.6	0	0	0	0	0	0	0	http://www.ensembl.org/Danio_rerio/transview?db=core;transcript=ENSDART00000106322		5419	748.263	1586.02	895.489	9.6e-05	0.292678
OTTDART00000016062	0	18	27262863	27305241	akt2_contig2	18	3938	0	0	0	0	0	0	akt2	v-akt murine thymoma viral oncogene homolog 2	0	0	0	0	0	http://vega.sanger.ac.uk/Danio_rerio/transview?transcript=OTTDART00000016062&amp;db=core		2571.38	777.229	5972.35	682.322	9.6e-05	2.32262
NM_131097	0	Zv7_NA43	147566	152537	ek3	2	989	ek3	2	138.58	rtk8	23	125.7	0	0	0	0	0	0	0	http://www.ncbi.nlm.nih.gov/entrez/viewer.fcgi?db=nuccore&id=40538749		4055.9	503.91	2201.98	239.959	0.00010068	0.542909
OTTDART00000005838	0	20	5673013	5716089	0	0	0	0	0	0	0	0	0	si:ch211-119c20.2	novel protein similar to human and mouse CASK interacting protein 2 (CASKIN2)	0	0	0	0	0	http://vega.sanger.ac.uk/Danio_rerio/transview?transcript=OTTDART00000005838&amp;db=core		986.656	154.448	2181.51	315.584	0.00010068	2.21102
AF235139.1_R	0	0	0	0	0	0	0	0	0	0	0	0	0	0	0	CYP1B1;CYP1B1	cytochrome P450, family 1, subfamily B, polypeptide 1;cytochrome P450, family 1, subfamily B,;cytochrome P450, family 1, subfamily B, polypeptide 1;cytochrome P450, family 1, subfamily B,	0	0	0	http://www.ncbi.nlm.nih.gov/sites/entrez?db=gene&cmd=search&term=AF235139.1		1074.79	122.004	8345.01	2218.73	0.00010068	7.76431
OTTDART00000027186	Dr.76621;Dr.122948	24	11996053	12003287	0	0	0	fb17g03	24	2565	bmi1	24	53.8	bmi1	B lymphoma Mo-MLV insertion region 1	BMI1	B lymphoma Mo-MLV insertion region (mouse)	BMI1	Homo sapiens	BMI1 polycomb ring finger oncogene	http://vega.sanger.ac.uk/Danio_rerio/transview?transcript=OTTDART00000027186&amp;db=core		1139.94	196.168	3237.34	603.79	0.000105781	2.83992
OTTDART00000005839	0	20	5650973	5664618	0	0	0	0	0	0	AI477457	7	68.4	si:ch211-119c20.2	novel protein similar to human and mouse CASK interacting protein 2 (CASKIN2)	0	0	0	0	0	http://vega.sanger.ac.uk/Danio_rerio/transview?transcript=OTTDART00000005839&amp;db=core		1914.36	175.829	4663.47	818.274	0.000110097	2.43604
ENSDART00000093023	0	1	55670849	55678255	0	0	0	0	0	0	0	0	0	LOC100008437	0	0	0	0	0	0	http://www.ensembl.org/Danio_rerio/transview?db=core;transcript=ENSDART00000093023		6047.7	370.322	8703.9	718.894	0.000110097	1.43921
AY394975.1	Dr.119943	0	0	0	0	0	0	0	0	0	hmp19	21	122.5	0	0	HMP19	HMP19 protein	0	0	0	http://www.ncbi.nlm.nih.gov/sites/entrez?db=gene&cmd=search&term=AY394975.1		1582.01	995.027	14403.6	3806.26	0.000110097	9.10461
ZV700S00002400	Dr.79529	16	32863172	32878362	0	0	0	0	0	0	zcchc10	21	127.4	0	0	IBRDC2	IBR domain containing 2;P53-inducible RING finger protein.;IBR domain containing 2	RNF144B	Homo sapiens	ring finger 144B	http://www.ncbi.nlm.nih.gov/UniGene/clust.cgi?ORG=Dr&CID=79529		1249.67	113.469	3237.69	589.56	0.000110097	2.59084
AY314756.1	Dr.133150;Dr.133304	0	0	0	CG2027-T7	20	3033	0	0	0	0	0	0	0	0	ARHU;ARHU	ras homolog gene family, member U;ras homolog gene family, member U	0	0	0	http://www.ncbi.nlm.nih.gov/sites/entrez?db=gene&cmd=search&term=AY314756.1		465.217	79.8816	931.528	62.1065	0.000115118	2.00235
OTTDART00000015018	0	18	5563967	5600911	0	0	0	0	0	0	0	0	0	si:ch211-59c24.3	novel protein	0	0	0	0	0	http://vega.sanger.ac.uk/Danio_rerio/transview?transcript=OTTDART00000015018&amp;db=core		3486.31	1078.11	8033.92	882.57	0.000119844	2.30442
ENSDART00000038034	0	14	37890141	37891922	0	0	0	0	0	0	AL845369	5	14.8	0	0	0	0	0	0	0	http://www.ensembl.org/Danio_rerio/transview?db=core;transcript=ENSDART00000038034		809.02	70.2471	389.034	38.0958	0.000119844	0.48087
OTTDART00000015926	0	18	25740683	25812584	fc18c04.x1	18	2899	0	0	0	0	0	0	si:ch211-181p1.5	novel protein similar to vertebrate Yes-associated protein 1, 65kDa (YAP1)	0	0	0	0	0	http://vega.sanger.ac.uk/Danio_rerio/transview?transcript=OTTDART00000015926&amp;db=core		8266.39	510.075	12659.5	1247.24	0.000124245	1.53145
AW077744	0	0	0	0	0	0	0	0	0	0	0	0	0	0	0	0	0	0	0	0	http://www.ncbi.nlm.nih.gov/sites/entrez?db=nucleotide&cmd=search&term=AW077744		1008.86	308.516	3106.74	558.031	0.000124245	3.07945
ENSDART00000060067	0	14	40117760	40196498	0	0	0	0	0	0	0	0	0	zgc:158673	zgc:158673 [Source:RefSeq_peptide;Acc:NP_001074067]	0	0	0	0	0	http://www.ensembl.org/Danio_rerio/transview?db=core;transcript=ENSDART00000060067		1300.28	193.391	4852.48	1071.37	0.000124245	3.73189
OTTDART00000001824	0	AB	9502241	9510958	0	0	0	0	0	0	0	0	0	abcb3	novel protein similar to human transporter 2, ATP-binding cassette, sub-family B (MDR/TAP2)	0	0	0	0	0	http://vega.sanger.ac.uk/Danio_rerio/transview?transcript=OTTDART00000001824&amp;db=core		811.673	60.2219	327.182	91.6518	0.000128877	0.403096
ENSDART00000097155	0	Zv7_NA1576	20139	21885	0	0	0	0	0	0	0	0	0	0	0	0	0	0	0	0	http://www.ensembl.org/Danio_rerio/transview?db=core;transcript=ENSDART00000097155		1253.65	179.255	566.897	48.885	0.000128877	0.452195
OTTDART00000031355	0	22	21255997	21259128	0	0	0	0	0	0	0	0	0	si:dkey-83f18.14	novel protein	0	0	0	0	0	http://vega.sanger.ac.uk/Danio_rerio/transview?transcript=OTTDART00000031355&amp;db=core		2142.07	300.772	834.22	249.378	0.000133766	0.389446
ENSDART00000100111	0	2	15298828	15300609	0	0	0	0	0	0	0	0	0	0	0	0	0	0	0	0	http://www.ensembl.org/Danio_rerio/transview?db=core;transcript=ENSDART00000100111		5188.32	390.394	2762.18	630.904	0.000138633	0.532385
OTTDART00000023845	Dr.4740	1	30915005	30918985	fb09a02	1	5632	0	0	0	BC049306	1	72.4	zgc:111983	novel protein (zgc:111983)	BC032128 /// AK026614 /// BAT1 /// DDX39;BC032128 /// AK026614 /// BAT1 /// DDX39;BC032128 /// AK026614 /// BAT1 /// DDX39	DDX39 protein. /// Hypothetical protein FLJ22961. /// HLA-B associated transcript 1;HLA-B associated transcript 1;HLA-B associated transcript 1;HLA-B associated transcript 1 /// Similar to nuclear RNA helicase, DECD variant of DEAD box family.;Hypothetical protein.;Similar to DEAD/H (Asp-Glu-Ala-Asp/His) box polypeptide 39.;DEAD (Asp-Glu-Ala-Asp) box polypeptide 39;DEAD (Asp-Glu-Ala-Asp) box poly…	0	0	0	http://vega.sanger.ac.uk/Danio_rerio/transview?transcript=OTTDART00000023845&amp;db=core		215.378	96.1096	2715.92	761.013	0.000143478	12.61
OTTDART00000019013	0	5	4127310	4129209	0	0	0	0	0	0	0	0	0	si:dkey-202n14.1	novel protein similar to vertebrate purine-rich element binding protein B (PURB)	0	0	0	0	0	http://vega.sanger.ac.uk/Danio_rerio/transview?transcript=OTTDART00000019013&amp;db=core		1769.45	868.408	9299.3	2162.27	0.000152765	5.25548
CD603824	0	0	0	0	0	0	0	0	0	0	0	0	0	0	0	SOX8;SOX8	FLJ00094 protein (Fragment).;SRY (sex determining region Y)-box 8;SRY (sex determining region Y)-box 8;FLJ00094 protein (Fragment).;SRY (sex determining region Y)-box 8;SRY (sex determining region Y)-box 8	0	0	0	http://www.ncbi.nlm.nih.gov/sites/entrez?db=nucest&cmd=search&term=CD603824		2629.74	357.775	1071.27	307.993	0.000152765	0.407367
OTTDART00000029610	0	17	17696813	17718087	wz10865.1.exp	17	3254	0	0	0	0	0	0	zgc:110701	novel protein similar to vertebrate ectonucleoside triphosphate diphosphohydrolase 6 (putative function) (ENTPD6, zgc:110701)	0	0	ENTPD6	Homo sapiens	ectonucleoside triphosphate diphosphohydrolase 6 (putative function)	http://vega.sanger.ac.uk/Danio_rerio/transview?transcript=OTTDART00000029610&amp;db=core		353.94	60.3526	797.475	70.5969	0.000152765	2.25314
OTTDART00000006693	0	20	29279185	29280787	zc86b23.ya	20	2960	0	0	0	0	0	0	rock2b	novel protein similar to part of rho-associated, coiled-coil containing protein kinase 2 (rock2)	0	0	0	0	0	http://vega.sanger.ac.uk/Danio_rerio/transview?transcript=OTTDART00000006693&amp;db=core		17951.7	3135.98	34989	4250.89	0.000157189	1.94906
ENSDART00000092218	0	1	2920760	2942142	0	0	0	0	0	0	0	0	0	0	0	0	0	0	0	0	http://www.ensembl.org/Danio_rerio/transview?db=core;transcript=ENSDART00000092218		4102.89	562.025	1837.45	408.502	0.000157189	0.447843
OTTDART00000029357	0	14	36265408	36287676	0	0	0	0	0	0	0	0	0	xkrx	novel protein (zgc:101747)	0	0	XKRX	Homo sapiens	XK, Kell blood group complex subunit-related, X-linked	http://vega.sanger.ac.uk/Danio_rerio/transview?transcript=OTTDART00000029357&amp;db=core		1106.83	93.6056	1877.37	195.34	0.000161219	1.69617
OTTDART00000031055	0	4	28460448	28461975	0	0	0	0	0	0	0	0	0	si:dkey-41c6.3	novel protein containing a NACHT domain	0	0	0	0	0	http://vega.sanger.ac.uk/Danio_rerio/transview?transcript=OTTDART00000031055&amp;db=core		661.046	168.57	1328.35	64.667	0.000161219	2.00946
ENSDART00000090874	0	6	9541249	9577553	0	0	0	0	0	0	0	0	0	KCNH7	Potassium voltage-gated channel subfamily H member 7 (Voltage-gated potassium channel subunit Kv11.3) (Ether-a-go-go-related gene potassium channel 3) (HERG-3) (Ether-a-go-go-related protein 3) (Eag- related protein 3). [Source:Uniprot/SWISSPROT;Acc:Q9NS40]	0	0	0	0	0	http://www.ensembl.org/Danio_rerio/transview?db=core;transcript=ENSDART00000090874		584.646	39.0421	1183.17	150.71	0.000161219	2.02374
OTTDART00000027040	Dr.77864	23	19920512	19925144	0	0	0	0	0	0	edr2	23	78.9	phc2	polyhomeotic-like 2 (Drosophila)	PHC2	polyhomeotic 2-like isoform b;polyhomeotic-like 2 (Drosophila);CDNA FLJ46105 fis, clone TESTI2026024, highly similar to Mus musculus early development regulator 2, polyhomeotic 2 protein.;Hypothetical protein (Fragment).;Early development regulator 2 (Polyhomeotic 2 homolog).;Polyhomeotic 2 homolog.;polyhomeotic 2-like isoform a	PHC2	Homo sapiens	polyhomeotic homolog 2 (Drosophila)	http://vega.sanger.ac.uk/Danio_rerio/transview?transcript=OTTDART00000027040&amp;db=core		4109.39	268.535	6408.01	653.299	0.000165557	1.55936
ZV700S00005379	Dr.79060	9	34079360	34082562	0	0	0	0	0	0	0	0	0	0	0	0	0	0	0	0	http://www.ncbi.nlm.nih.gov/sites/entrez?db=nucest&cmd=search&term=BI889255		904.37	462.565	5898.8	1476.4	0.000165557	6.52255
ZV700S00003468	Dr.20969	12	46859627	46861330	CG1061-T7	0	0	0	0	0	0	0	0	0	0	FOXI1	forkhead box I1;forkhead box I1;forkhead box I1 isoform b;forkhead box I1 isoform a	0	0	0	http://www.ncbi.nlm.nih.gov/UniGene/clust.cgi?ORG=Dr&CID=20969		2360.43	406.402	932.13	148.947	0.000174878	0.394898
TC247337	Dr.113976;Dr.26997;Dr.36043	0	0	0	0	0	0	0	0	0	eif4g2b	18	62.7	0	0	EIF4G2	eukaryotic translation initiation factor 4;eukaryotic translation initiation factor 4 gamma, 2;Hypothetical protein Nbla00315 (Fragment).;eukaryotic translation initiation factor 4 gamma, 2	0	0	0	http://compbio.dfci.harvard.edu/tgi/cgi-bin/tgi/tc_report.pl?gudb=zfish&tc=TC247337		4509.69	1534.79	15703.1	3123.52	0.000174878	3.48207
ENSDART00000100928	0	9	26900034	26910415	0	0	0	0	0	0	0	0	0	CNGA4	cyclic nucleotide gated channel alpha 4 [Source:RefSeq_peptide;Acc:NP_001032406]	0	0	0	0	0	http://www.ensembl.org/Danio_rerio/transview?db=core;transcript=ENSDART00000100928		1950.23	280.784	863.184	159.161	0.000179509	0.442606
ENSDART00000078187	0	14	27873092	27876446	0	0	0	0	0	0	0	0	0	LOC563719	0	0	0	0	0	0	http://www.ensembl.org/Danio_rerio/transview?db=core;transcript=ENSDART00000078187		3568.96	377.126	7132.97	1039.7	0.000183721	1.99861
ENSDART00000089897	0	23	18140016	18163060	0	0	0	0	0	0	0	0	0	0	0	0	0	0	0	0	http://www.ensembl.org/Danio_rerio/transview?db=core;transcript=ENSDART00000089897		1046.62	102.497	492.606	95.0793	0.000183721	0.470665
ENSDART00000002892	0	7	33371497	33375670	0	0	0	fi04b07	18	232.09	0	0	0	0	Zinc finger protein 710. [Source:Uniprot/SWISSPROT;Acc:Q8N1W2]	0	0	0	0	0	http://www.ensembl.org/Danio_rerio/transview?db=core;transcript=ENSDART00000002892		2042.06	429.237	3557.18	170.337	0.00019245	1.74196
OTTDART00000027633	0	2	33008628	33011326	fj49g09.x1	2	3805	0	0	0	0	0	0	zgc:110291	novel protein similar to vertebrate calcium/calmodulin-dependent protein kinase II inhibitor family (zgc:110291)	0	0	0	0	0	http://vega.sanger.ac.uk/Danio_rerio/transview?transcript=OTTDART00000027633&amp;db=core		2013.82	906.869	10197.2	2389.45	0.000201969	5.0636
ENSDART00000103629	0	4	363791	365740	0	0	0	0	0	0	0	0	0	0	0	0	0	0	0	0	http://www.ensembl.org/Danio_rerio/transview?db=core;transcript=ENSDART00000103629		669.932	233.438	3413.22	818.73	0.000206491	5.09487
ENSDART00000097177	0	Zv7_NA1356	1810	16360	0	0	0	0	0	0	0	0	0	NPNT (2 of 2)	nephronectin [Source:RefSeq_peptide;Acc:NP_001028219]	0	0	0	0	0	http://www.ensembl.org/Danio_rerio/transview?db=core;transcript=ENSDART00000097177		1375.57	348.379	2789.36	253.172	0.000210544	2.02779
ZV700S00002722	Dr.18025	9	21949062	21950183	0	0	0	0	0	0	0	0	0	0	0	0	0	0	0	0	http://www.ncbi.nlm.nih.gov/sites/entrez?db=nucest&cmd=search&term=AL724981		393.275	27.1852	1455.41	315.353	0.000210544	3.70073
ZV700S00004202	Dr.2467	23	34157829	34158246	0	0	0	0	0	0	AI544466	23	104.5	0	0	LOC151835 /// LOC144402 /// CPNE5 /// BC053872	Hypothetical protein (Fragment).;copine family member /// Copine VIII.;LOC144402 protein. /// copine V;Hypothetical protein.;copine V /// Hypothetical protein DKFZp666C234 (Fragment).	0	0	0	http://www.ncbi.nlm.nih.gov/sites/entrez?db=nucest&cmd=search&term=BI983753		8966.31	954.655	3370.29	1464.83	0.000215019	0.375884
CD606357_R	0	0	0	0	0	0	0	0	0	0	0	0	0	0	0	0	0	0	0	0	http://www.ncbi.nlm.nih.gov/sites/entrez?db=nucest&cmd=search&term=CD606357		879.03	98.4433	397.267	53.5373	0.000223912	0.451938
TC249159	Dr.128042;Dr.77961	20	27659367	27665812	CG831-T7	20	3200	fd19b11	7	446.82	cenpa	20	75.3	0	0	C2orf18	Similar to hypothetical protein FLJ21463.;Hypothetical protein.;CDNA FLJ90683 fis, clone PLACE1005927.	0	0	0	http://compbio.dfci.harvard.edu/tgi/cgi-bin/tgi/tc_report.pl?gudb=zfish&tc=TC249159		2558.68	416.214	4573.59	464.553	0.000223912	1.78748
ZV700S00005508	Dr.132861;Dr.132377;Dr.127132	7	8611744	8612685	0	0	0	zsnp555	7	64.8	0	0	0	0	0	PAX6	Paired box protein PAX6.;paired box gene 6 (aniridia, keratitis);Hypothetical protein DKFZp686B14266.;paired box gene 6 isoform a;paired box gene 6 isoform b	0	0	0	http://www.ncbi.nlm.nih.gov/UniGene/clust.cgi?ORG=Dr&CID=132861		243.079	26.4272	2547.37	715.559	0.00023273	10.4796
OTTDART00000018321	Dr.115905;Dr.80488;Dr.141572	19	24093520	24103989	ppp1r10	16	634	0	0	0	0	0	0	ppp1r10	protein phosphatase 1, regulatory subunit 10	PPP1R10;PPP1R10	protein phosphatase 1, regulatory subunit 10;FB19 protein (Protein phosphatase 1, regulatory subunit 10) (Protein phospahatase nuclear targeting subunit).;protein phosphatase 1, regulatory subunit 10;protein phosphatase 1, regulatory subunit 10;FB19 protein (Protein phosphatase 1, regulatory subunit 10) (Protein phospahatase nuclear targeting subunit).;protein phosphatase 1, regulatory subunit 10	PPP1R10	Homo sapiens	protein phosphatase 1, regulatory (inhibitor) subunit 10	http://vega.sanger.ac.uk/Danio_rerio/transview?transcript=OTTDART00000018321&amp;db=core		3800.96	1356.28	12485.8	2362.03	0.00023273	3.2849
ZV700S00004787	Dr.76354;Dr.5568;Dr.133535	5	58054445	58062560	0	0	0	0	0	0	anxa1a	5	49.3	0	0	ANXA1	annexin A1;annexin A1;annexin I	0	0	0	http://www.ncbi.nlm.nih.gov/UniGene/clust.cgi?ORG=Dr&CID=133535		290.784	75.0269	1927.92	498.551	0.000241984	6.63008
ZV700S00006716	Dr.122142;Dr.76071	16	7319959	7320689	fj34g01.x1	9	3472	0	0	0	atp1a3a	19	37.6	0	0	ATP1A3	ATPase, Na+/K+ transporting, alpha 3 polypeptide;ATPase, Na+/K+ transporting, alpha 3 polypeptide;Na+/K+ -ATPase alpha 3 subunit	ATP1A4	Homo sapiens	ATPase, Na+/K+ transporting, alpha 4 polypeptide	http://www.ncbi.nlm.nih.gov/UniGene/clust.cgi?ORG=Dr&CID=122142		1733.55	127.96	8391.79	2087.09	0.000246336	4.84082
TC256332	0	2	11877611	11878087	fj34b04.x1	0	0	0	0	0	0	0	0	0	N/A	0	0	0	0	0	http://compbio.dfci.harvard.edu/tgi/cgi-bin/tgi/tc_report.pl?gudb=zfish&tc=TC256332		4365.26	3463.29	15861.7	1047.74	0.000265225	3.63361
OTTDART00000002404	0	AB	10823282	10836949	0	0	0	0	0	0	0	0	0	zgc:63772	novel protein similar to bacterial GDP-mannose 4,6-dehydratases	0	0	0	0	0	http://vega.sanger.ac.uk/Danio_rerio/transview?transcript=OTTDART00000002404&amp;db=core		301.675	40.3111	700.618	62.7805	0.000279194	2.32242
ENSDART00000016386	0	16	28179249	28196266	0	0	0	0	0	0	0	0	0	Q2VA53_DANRE	Thyroglobulin (Fragment). [Source:Uniprot/SPTREMBL;Acc:Q2VA53]	0	0	0	0	0	http://www.ensembl.org/Danio_rerio/transview?db=core;transcript=ENSDART00000016386		3150.4	334.123	1323.63	459.221	0.000283441	0.420148
OTTDART00000020261	0	8	14949032	14952794	0	0	0	0	0	0	0	0	0	si:ch211-147a11.3	novel protein	0	0	0	0	0	http://vega.sanger.ac.uk/Danio_rerio/transview?transcript=OTTDART00000020261&amp;db=core		3089.43	319.073	1071.01	543.78	0.000301505	0.34667
ENSDART00000080918	0	21	6186647	6213897	0	0	0	0	0	0	0	0	0	0	0	0	0	0	0	0	http://www.ensembl.org/Danio_rerio/transview?db=core;transcript=ENSDART00000080918		1963.45	173.616	1293.49	67.2879	0.000301505	0.658783
OTTDART00000021485	0	5	16440850	16453377	0	0	0	0	0	0	0	0	0	si:dkey-229d2.1	novel protein similar to vertebrate transmembrane channel family	0	0	0	0	0	http://vega.sanger.ac.uk/Danio_rerio/transview?transcript=OTTDART00000021485&amp;db=core		1144.46	117.916	501.563	131.277	0.000304247	0.438254
ZV700S00002782	Dr.18174	6	1497847	1512850	fb33a06	6	299	fb33a06	6	299	0	0	0	0	0	PPIG	peptidyl-prolyl isomerase G (cyclophilin G);peptidyl-prolyl isomerase G (cyclophilin G);Hypothetical protein PPIG (Fragment).;peptidyl-prolyl isomerase G (cyclophilin G)	PPIG	Homo sapiens	peptidylprolyl isomerase G (cyclophilin G)	http://www.ncbi.nlm.nih.gov/UniGene/clust.cgi?ORG=Dr&CID=18174		5404.21	477.33	2996.45	585.148	0.000304247	0.554466
ZV700S00001106	Dr.1368	6	53301153	53313857	fd11d01.x1	6	5991	fk41f08	6	510.88	AI477808	6	130.2	0	0	YWHAB	tyrosine 3-monooxygenase/tryptophan 5-monooxygenase activation protein, beta polypeptide;GW128.;tyrosine 3-monooxygenase/tryptophan 5-monooxygenase activation protein, beta polypeptide;GW128 (YWHAB protein).;tyrosine 3-monooxygenase/tryptophan	0	0	0	http://www.ncbi.nlm.nih.gov/UniGene/clust.cgi?ORG=Dr&CID=77005		2338.15	1041.38	15442.9	4014.2	0.000308398	6.60476
ENSDART00000073946	0	6	3250970	3258050	0	0	0	0	0	0	0	0	0	0	0	0	0	0	0	0	http://www.ensembl.org/Danio_rerio/transview?db=core;transcript=ENSDART00000073946		575.645	69.6522	187.285	0.886243	0.000312532	0.325348
NM_001045384	0	17	16504901	16575522	0	0	0	0	0	0	0	0	0	0	0	0	0	LOC745881	Pan troglodytes	hypothetical protein LOC745881	http://www.ncbi.nlm.nih.gov/entrez/viewer.fcgi?db=nuccore&id=113679218		642.25	68.3234	1113.3	85.8073	0.000321411	1.73344
OTTDART00000025280	0	H_7_38	27911	30305	0	0	0	0	0	0	0	0	0	tk2	thymidine kinase 2, mitochondrial	0	0	0	0	0	http://vega.sanger.ac.uk/Danio_rerio/transview?transcript=OTTDART00000025280&amp;db=core		1677.83	198.365	947.219	64.4524	0.000329576	0.56455
BI880496	Dr.83861	0	0	0	fi48d12.x1	23	3715	0	0	0	0	0	0	0	0	BC025289 /// AK023960 /// TTLL3 /// DKFZP434B103	Hypothetical protein. /// Hypothetical protein FLJ13898 (Fragment). /// tubulin tyrosine ligase-like family, member 3;tubulin tyrosine ligase-like family, member 3;tubulin tyrosine ligase-like family, member 3;DKFZP434B103 protein.;tubulin tyrosine ligase-like family, member 3;tubulin tyrosine ligase-like family, member 3 /// Tubulin tyrosine ligase-like protein HOTTL (HQP0207).;DKFZP434B103 prot…	0	0	0	http://www.ncbi.nlm.nih.gov/sites/entrez?db=nucest&cmd=search&term=BI880496		1159.56	102.959	474.107	162.589	0.000329576	0.408868
ZV700S00002086	Dr.16373	19	91657	92701	0	0	0	0	0	0	0	0	0	0	0	DAB2IP /// RASAL2 /// AB067525 /// AB051530	Hypothetical protein KIAA1743 (Fragment).;DOC-2/DAB2 interactive protein.;DAB2 interacting protein;Hypothetical protein (Fragment).;DAB2 interacting protein;DAB2 interacting protein /// Similar to RAS protein activator like 2 (Fragment).;RAS protein activator like 2;CDNA FLJ45712 fis, clone FEKID2002231.;RAS protein activator like 2;RAS protein activator like 2 isoform 1;RAS protein activator lik…	0	0	0	http://www.ncbi.nlm.nih.gov/sites/entrez?db=nucest&cmd=search&term=BI325513		1888.65	438.859	3663.16	338.416	0.000333633	1.93957
ENSDART00000098971	0	Zv7_NA65	281092	281604	0	0	0	0	0	0	0	0	0	0	0	0	0	0	0	0	http://www.ensembl.org/Danio_rerio/transview?db=core;transcript=ENSDART00000098971		1928.7	1393.65	12183.3	2941.62	0.000342396	6.31686
ZV700S00002661	Dr.126496;Dr.42719	3	25212530	25221266	0	0	0	0	0	0	0	0	0	0	0	USP7	Ubiquitin-specific protease 7 isoform (Fragment).;ubiquitin specific protease 7 (herpes virus-associated);ubiquitin specific protease 7 (herpes	0	0	0	http://www.ncbi.nlm.nih.gov/sites/entrez?db=nucest&cmd=search&term=CB361651		5267.03	728.426	8534.82	733.245	0.000345002	1.62042
OTTDART00000023579	Dr.80141;Dr.81514;Dr.132709	22	28927139	28973077	zc66o5.ya	10	3534	0	0	0	AI667501	20	57.9	rnf13	ring finger protein 13	RNF13	ring finger protein 13;ring finger protein 13 isoform 1	RNF13	Homo sapiens	ring finger protein 13	http://vega.sanger.ac.uk/Danio_rerio/transview?transcript=OTTDART00000023579&amp;db=core		612.631	130.594	1678.08	295.682	0.000345002	2.73914
ENSDART00000083068	0	8	51693357	51703335	wz12835.1.exp	0	0	0	0	0	0	0	0	LOC569613	0	0	0	0	0	0	http://www.ensembl.org/Danio_rerio/transview?db=core;transcript=ENSDART00000083068		1265.36	46.0876	1726.3	95.1889	0.000345002	1.36428
OTTDART00000026632	Dr.105104;Dr.25507;Dr.129901;Dr.81053;Dr.125982	21	20289610	20319210	fj42h11.x1	21	3919	0	0	0	0	0	0	supt6h	suppressor of Ty 6 homolog (S. cerevisiae)	BC003692	Similar to suppressor of Ty (S.cerevisiae) 6 homolog (Fragment).	SUPT6H	Homo sapiens	suppressor of Ty 6 homolog (S. cerevisiae)	http://vega.sanger.ac.uk/Danio_rerio/transview?transcript=OTTDART00000026632&amp;db=core		493.728	102.227	1344.59	229.603	0.00036304	2.72335
ENSDART00000048365	0	11	21858434	21878208	0	0	0	0	0	0	0	0	0	LOC562928	0	0	0	0	0	0	http://www.ensembl.org/Danio_rerio/transview?db=core;transcript=ENSDART00000048365		2377.53	101.141	1557.37	218.713	0.000371654	0.655035
OTTDART00000030822	0	5	23416696	23417378	0	0	0	0	0	0	0	0	0	si:ch211-208h16.4	novel protein	0	0	0	0	0	http://vega.sanger.ac.uk/Danio_rerio/transview?transcript=OTTDART00000030822&amp;db=core		698.884	58.3038	289.527	57.7272	0.000374812	0.41427
ZV700S00002451	Dr.79490;Dr.141004;Dr.118394	23	2400359	2410666	z67126	23	438	0	0	0	erbb3a	6	25.5	0	0	NUDT3	nudix-type motif 3;nudix (nucleoside diphosphate linked moiety X)-type motif 3	0	0	0	http://www.ncbi.nlm.nih.gov/UniGene/clust.cgi?ORG=Dr&CID=141004		1647.26	448.776	3909.94	555.16	0.000374812	2.3736
OTTDART00000026929	Dr.121576;Dr.104606;Dr.132195;Dr.122083;Dr.28410;Dr.120340;Dr.104509;Dr.110959;Dr.141516	23	4963746	4965250	0	0	0	krt5	23	174.4	krt4	6	100.1	krt5	keratin 5	KRT8	keratin 8;Keratin 8.;KRT8 protein (Fragment).;KRT8 protein.;keratin 8	KRT5	Homo sapiens	keratin 5 (epidermolysis bullosa simplex, Dowling-Meara/Kobner/Weber-Cockayne types)	http://vega.sanger.ac.uk/Danio_rerio/transview?transcript=OTTDART00000026929&amp;db=core		19770.4	6130.06	43577.5	4470.12	0.000378704	2.20418
ENSDART00000007671	0	14	53023103	53043080	fk36e11.x1	14	5406	0	0	0	0	0	0	LOC793792	0	0	0	0	0	0	http://www.ensembl.org/Danio_rerio/transview?db=core;transcript=ENSDART00000007671		6030.85	915.328	10446.5	1065.83	0.0003849	1.73217
AY398368.1	Dr.20833;Dr.121144;Dr.75906;Dr.140664;Dr.115342;Dr.141234;Dr.141527;Dr.140714;Dr.122415;Dr.122066;Dr.27261;Dr.113390;Dr.113391;Dr.104472;Dr.140540;Dr.140788;Dr.109960;Dr.76456;Dr.141512;Dr.32366;Dr.140668;Dr.140845;Dr.140709;Dr.116933;Dr.104449;Dr.122620;Dr.77674	0	0	0	0	0	0	0	0	0	0	0	0	0	0	KIAA0103	Protein KIAA0103.;hypothetical protein LOC9694	0	0	0	http://www.ncbi.nlm.nih.gov/sites/entrez?db=gene&cmd=search&term=AY398368.1		6742.24	1529.42	11686.2	370.736	0.0003849	1.73328
ENSDART00000097605	0	5	37696255	37696993	0	0	0	0	0	0	0	0	0	0	0	0	0	0	0	0	http://www.ensembl.org/Danio_rerio/transview?db=core;transcript=ENSDART00000097605		5383.38	823.86	2279.7	539.472	0.0003849	0.42347
NM_001017610	0	12	35452620	35458385	0	0	0	0	0	0	0	0	0	0	0	0	0	0	0	0	http://www.ncbi.nlm.nih.gov/entrez/viewer.fcgi?db=nuccore&id=62955196		3837.97	727.727	1520.52	81.7188	0.0003849	0.396178
ZV700S00003880	Dr.23113	25	1607937	1608341	fk32d11.x1	25	607	0	0	0	0	0	0	0	0	BC036655 /// AB033103 /// BC049193 /// ST5 /// TEAD3 /// TEAD4	P70. /// Hypothetical protein KIAA1277 (Fragment). /// Similar to suppression of tumorigenicity 5 (Fragment). /// Similar to mosaic serine protease.;Suppression of tumorigenicity 5.;P82 (ST5) (HTS1).;Hypothetical protein FLJ44590.;suppression of tumorigenicity 5 isoform 1;suppression of tumorigenicity 5 isoform 2 /// TEA domain family member 3;Transcription enhancer factor-5.;Hypothetical protein…	0	0	0	http://www.ncbi.nlm.nih.gov/UniGene/clust.cgi?ORG=Dr&CID=23113		4713.32	1001.54	1521.01	159.332	0.000393334	0.322705
OTTDART00000012917	0	20	19427943	19475008	0	0	0	0	0	0	0	0	0	si:ch211-239d11.2	novel protein	0	0	0	0	0	http://vega.sanger.ac.uk/Danio_rerio/transview?transcript=OTTDART00000012917&amp;db=core		3559.66	126.228	1896.84	505.812	0.000394789	0.532872
OTTDART00000026799	0	14	26308655	26456515	0	0	0	0	0	0	0	0	0	gpc3	glypican 3	0	0	0	0	0	http://vega.sanger.ac.uk/Danio_rerio/transview?transcript=OTTDART00000026799&amp;db=core		5826.91	384.408	2493.05	987.498	0.000394789	0.42785
TC237893	Dr.141544;Dr.78492	13	41991567	42001944	fj33b04.x1	13	4415	0	0	0	0	0	0	0	0	SMP1	small membrane protein 1;Small membrane protein 1.	0	0	0	http://compbio.dfci.harvard.edu/tgi/cgi-bin/tgi/tc_report.pl?gudb=zfish&tc=TC237893		1103.12	510.35	5838.35	1419.19	0.000394789	5.29259
NM_205598	0	14	38622461	38768188	0	0	0	0	0	0	0	0	0	0	0	0	0	GRIA1	Homo sapiens	glutamate receptor, ionotropic, AMPA 1	http://www.ncbi.nlm.nih.gov/entrez/viewer.fcgi?db=nuccore&id=45387622		10773.2	1496.32	3993.08	1560.55	0.000394789	0.37065
ENSDART00000081904	0	18	3836282	3878639	0	0	0	0	0	0	0	0	0	Q58EA8_DANRE	LOC553524 protein (Fragment). [Source:Uniprot/SPTREMBL;Acc:Q58EA8]	0	0	0	0	0	http://www.ensembl.org/Danio_rerio/transview?db=core;transcript=ENSDART00000081904		2986.53	392.104	1217.24	394.307	0.000396999	0.407576
ENSDART00000076193	0	21	30831250	30854677	0	0	0	0	0	0	0	0	0	LOC100003818	0	0	0	0	0	0	http://www.ensembl.org/Danio_rerio/transview?db=core;transcript=ENSDART00000076193		598.498	309.718	5762.09	1616.61	0.000396999	9.6276
ENSDART00000097171	0	5	67409796	67419580	0	0	0	0	0	0	0	0	0	LOC100002878	0	0	0	0	0	0	http://www.ensembl.org/Danio_rerio/transview?db=core;transcript=ENSDART00000097171		6445.19	1107.56	2231.67	757.593	0.000396999	0.346254
ZV700S00005629	Dr.110656;Dr.125385;Dr.132329;Dr.77089	16	24375782	24376466	fc28d04.x1	16	2818	fc10a03	16	253.62	apoa4	16	58.8	0	0	APOA4	apolipoprotein A-IV;apolipoprotein A-IV precursor;APOA4 protein (Fragment).;apolipoprotein A-IV	0	0	0	http://www.ncbi.nlm.nih.gov/sites/entrez?db=nucest&cmd=search&term=AI545593		7033.1	1801.1	19743.6	3639.39	0.000399994	2.80724
ENSDART00000008328	0	7	50640845	50644269	0	0	0	0	0	0	0	0	0	0	insulin receptor substrate 4 [Source:RefSeq_peptide;Acc:NP_003595]	0	0	0	0	0	http://www.ensembl.org/Danio_rerio/transview?db=core;transcript=ENSDART00000008328		3373.22	103.465	2260.8	325.323	0.000421808	0.670221
BC049526.1	Dr.79691	0	0	0	z8228	17	135	0	0	0	0	0	0	0	0	WARS	tryptophanyl-tRNA synthetase;tryptophanyl-tRNA synthetase isoform a	0	0	0	http://www.ncbi.nlm.nih.gov/sites/entrez?db=gene&cmd=search&term=BC049526.1		5231.81	800.642	2499.38	337.775	0.000425495	0.477728
OTTDART00000027301	0	1	1576703	1577641	0	0	0	0	0	0	0	0	0	zgc:152698	novel protein (zgc:152698)	0	0	-	Anopheles gambiae	ENSANGP00000026838	http://vega.sanger.ac.uk/Danio_rerio/transview?transcript=OTTDART00000027301&amp;db=core		3550.73	608.475	1369.47	329.6	0.000442673	0.385687
NM_200166	0	Zv7_NA764	143930	144462	z53120	7	420	0	0	0	BC044165	15	93.8	0	0	0	0	0	0	0	http://www.ncbi.nlm.nih.gov/entrez/viewer.fcgi?db=nuccore&id=41055812		506.406	261.973	1387.05	31.0285	0.000450797	2.73901
OTTDART00000006527	0	20	29348439	29368708	fc60g09	20	2960	0	0	0	kiaa1387	13	0	si:dkey-65b13.2	novel protein	0	0	0	0	0	http://vega.sanger.ac.uk/Danio_rerio/transview?transcript=OTTDART00000006527&amp;db=core		1173.52	101.842	2526.68	410	0.00045889	2.15308
OTTDART00000025359	0	8	23056454	23202315	0	0	0	0	0	0	0	0	0	grid2	glutamate receptor, ionotropic, delta 2	0	0	0	0	0	http://vega.sanger.ac.uk/Danio_rerio/transview?transcript=OTTDART00000025359&amp;db=core		1549.9	433.992	4504.13	837.139	0.000460691	2.90607
TC239039	Dr.116934;Dr.74211	11	12984286	12999759	fc57a10	11	1319	0	0	0	0	0	0	0	0	TA-KRP	Hypothetical protein KIAA1842 (Fragment).;T-cell activation kelch repeat protein.;T-cell activation kelch repeat protein	0	0	0	http://compbio.dfci.harvard.edu/tgi/cgi-bin/tgi/tc_report.pl?gudb=zfish&tc=TC239039		1179.21	215.548	2178.38	215.096	0.000460691	1.84732
OTTDART00000027669	Dr.114313	3	19834829	19841604	0	0	0	fd20g11	3	166.26	0	0	0	zgc:66160	novel protein (zgc:66160)	ZP3;ZP3	zona pellucida glycoprotein 3 (sperm receptor);zona pellucida glycoprotein 3 preproprotein;zona pellucida glycoprotein 3 (sperm receptor);zona pellucida glycoprotein 3 preproprotein	0	0	0	http://vega.sanger.ac.uk/Danio_rerio/transview?transcript=OTTDART00000027669&amp;db=core		1053.77	67.4066	2569.27	471.054	0.000460691	2.43818
TC266626	Dr.137549;Dr.138849;Dr.134802;Dr.140757;Dr.121929;Dr.136030;Dr.122590;Dr.137182;Dr.121748;Dr.122025;Dr.122237;Dr.122236;Dr.123967;Dr.124607;Dr.127323;Dr.140630;Dr.126993;Dr.121397;Dr.132426;Dr.126999;Dr.119984;Dr.120084;Dr.128636;Dr.116842;Dr.121665;Dr.124031;Dr.128165;Dr.122615;Dr.127091;Dr.128555;Dr.129048;Dr.128985;Dr.132757;Dr.136061;Dr.123078;Dr.128399;Dr.127392;Dr.123971;Dr.134972;Dr.133151…	4	17732392	17732926	0	0	0	0	0	0	0	0	0	0	0	CD99L2	Hypothetical protein (Fragment).;CD99 antigen-like 2;CDNA FLJ44911 fis, clone BRAMY3009158.;Hypothetical protein.;MIC2L1 isoform E3-E4.;MIC2L1 isoform E4.;CD99L2.;Hypothetical protein (Fragment).;Similar to hypothetical protein DKFZp761H2024.;CD99 antigen-like 2 isoform E3'-E4'-E3-E4;CD99 antigen-like 2 isoform E4;CD99 antigen-like 2 isoform E3-E4	0	0	0	http://compbio.dfci.harvard.edu/tgi/cgi-bin/tgi/tc_report.pl?gudb=zfish&tc=TC266626		2748.33	1695.17	12036.9	2454.22	0.000473153	4.37969
ZV700S00001196	Dr.83592	12	23613740	23624013	0	0	0	0	0	0	0	0	0	0	0	CBX1	chromobox homolog 1 (HP1 beta homolog Drosophila );chromobox homolog 1 (HP1 beta homolog Drosophila	LOC745688	Pan troglodytes	similar to heterochromatin protein 1 beta	http://www.ncbi.nlm.nih.gov/UniGene/clust.cgi?ORG=Dr&CID=83592		4366.71	335.844	2350.92	545.272	0.000490007	0.538374
ENSDART00000083862	0	5	36476733	36513410	0	0	0	0	0	0	0	0	0	A2BFC5_DANRE	Novel protein similar to vertebrate disabled homolog 2, mitogen- responsive phosphoprotein (Drosophila) (DAB2) (Fragment). [Source:Uniprot/SPTREMBL;Acc:A2BFC5]	0	0	0	0	0	http://www.ensembl.org/Danio_rerio/transview?db=core;transcript=ENSDART00000083862		804.023	64.9225	1251.32	78.7586	0.000493499	1.55633
ENSDART00000101244	0	16	51520828	51521340	0	0	0	0	0	0	0	0	0	0	0	0	0	0	0	0	http://www.ensembl.org/Danio_rerio/transview?db=core;transcript=ENSDART00000101244		5656.98	3285.7	20909.9	3651.32	0.000509513	3.6963
OTTDART00000028842	Dr.34141	14	10782474	10806546	0	0	0	fa08d08	14	403.44	0	0	0	ptcd3	novel protein (zgc:123014)	BC011832	Hypothetical protein DKFZp666K071.	PTCD3	Homo sapiens	Pentatricopeptide repeat domain 3	http://vega.sanger.ac.uk/Danio_rerio/transview?transcript=OTTDART00000028842&amp;db=core		4794.85	1163.44	9554.26	994.499	0.000521786	1.99261
NM_199763	0	21	45203288	45225829	fa20f10.s1	21	2617	zsnp1666	21	266.45	flj31951	21	90.8	0	0	0	0	-	Caenorhabditis elegans	Y119C1B.5	http://www.ncbi.nlm.nih.gov/entrez/viewer.fcgi?db=nuccore&id=41054286		760.338	198.49	2127.75	380.567	0.000525198	2.79843
OTTDART00000027413	0	3	10474822	10496343	0	0	0	fi14f02	3	3.78	0	0	0	zgc:66474	novel protein (zgc:66474)	0	0	0	0	0	http://vega.sanger.ac.uk/Danio_rerio/transview?transcript=OTTDART00000027413&amp;db=core		3316.89	609.61	1382.46	94.9362	0.000561647	0.416793
OTTDART00000013489	0	22	24953295	24983695	0	0	0	0	0	0	tp53bp2	13	3.5	si:dkeyp-34c12.2	novel protein similar to vertebrate tumor protein p53 binding protein, 2 (TP53BP2)	0	0	0	0	0	http://vega.sanger.ac.uk/Danio_rerio/transview?transcript=OTTDART00000013489&amp;db=core		1635.8	562.343	3838.78	424.511	0.000561647	2.34673
OTTDART00000027836	Dr.121283;Dr.132305	7	12295761	12300656	0	0	0	0	0	0	AY394972	7	68.4	zgc:77439	novel protein (zgc:77439)	FMO2 /// FMO1	flavin containing monooxygenase 2;flavin containing monooxygenase 2 /// flavin containing monooxygenase 1;flavin containing monooxygenase 1;flavin containing monooxygenase 1	0	0	0	http://vega.sanger.ac.uk/Danio_rerio/transview?transcript=OTTDART00000027836&amp;db=core		2416.15	593.695	6543.28	1189.91	0.000561647	2.70815
TC238702_R	Dr.123941;Dr.124067	0	0	0	fb77e12.u1	23	3622	0	0	0	AL724939	24	71.9	0	0	BC033253 /// AB046822 /// BC007998	Hypothetical protein (Fragment). /// Hypothetical protein KIAA1602 (Fragment). /// Hypothetical protein (Fragment).	0	0	0	http://compbio.dfci.harvard.edu/tgi/cgi-bin/tgi/tc_report.pl?gudb=zfish&tc=TC238702		2448.34	234.097	1651.09	36.7156	0.000564957	0.674371
OTTDART00000029687	Dr.25315	15	6360361	6366068	0	0	0	0	0	0	0	0	0	zgc:56547	novel protein similar to vertebrate upstream transcription factor 1 (USF1, zgc:56547)	USF1	Upstream stimulatory factor 1 BD.;upstream transcription factor 1;upstream stimulatory factor 1 isoform 1;upstream stimulatory factor 1 isoform 2	USF1	Homo sapiens	upstream transcription factor 1	http://vega.sanger.ac.uk/Danio_rerio/transview?transcript=OTTDART00000029687&amp;db=core		1654.67	227.551	688.886	188.414	0.000568255	0.416327
OTTDART00000023933	Dr.32623;Dr.105178	1	40858920	40871575	fb73h06.x1	1	5584	fa09g10	1	537.34	flj10504	19	4.9	zgc:86830	novel protein similar to thioredoxin domain containing 14 (TXNDC14, zgc:86830)	TMX2;TMX2;TMX2;TMX2;TMX2	thioredoxin-related transmembrane protein 2;My009 protein.;CGI-31 protein.;thioredoxin-related transmembrane protein 2;My009 protein.;CGI-31 protein.;thioredoxin-related transmembrane protein 2;My009 protein.;CGI-31 protein.;thioredoxin-related transmembrane protein 2;My009 protein.;CGI-31 protein.;thioredoxin-related transmembrane protein 2;My009 protein.;CGI-31 protein.	0	0	0	http://vega.sanger.ac.uk/Danio_rerio/transview?transcript=OTTDART00000023933&amp;db=core		938.092	143.769	3268.61	732.687	0.000570464	3.48431
OTTDART00000022778	Dr.2657	5	46214554	46256552	tdsubc_2b3_t7	5	5448	fd20f09	5	283.96	loc402281	5	101.7	gats	opposite strand transcription unit to Stag3	TBC1D10	TBC1 domain family, member 10;Hypothetical protein FLJ31025.;CDNA FLJ90175 fis, clone MAMMA1000496, weakly similar to MIC1 PROTEIN.;FLJ00288 protein (Fragment).;Hypothetical protein.	0	0	0	http://vega.sanger.ac.uk/Danio_rerio/transview?transcript=OTTDART00000022778&amp;db=core		2848.3	533.73	12449.1	3056.2	0.000570464	4.3707
ENSDART00000035894	0	25	2900912	2914775	0	0	0	0	0	0	loh11cr2a	25	0	LOC568495	0	0	0	0	0	0	http://www.ensembl.org/Danio_rerio/transview?db=core;transcript=ENSDART00000035894		378.589	62.6191	882.956	111.377	0.000572656	2.33223
ENSDART00000087115	0	1	29175300	29226750	0	0	0	0	0	0	0	0	0	LOC793669	0	0	0	0	0	0	http://www.ensembl.org/Danio_rerio/transview?db=core;transcript=ENSDART00000087115		2331.99	111.17	1446.8	243.612	0.000572656	0.620413
ZV700S00003463	Dr.29762;Dr.121930	5	12254257	12261520	fc11d05	5	1986	fc11d05	5	124.37	efna2	5	44	0	0	NONO	Hypothetical protein.;non-POU domain containing, octamer-binding;(Clone tec14) (Fragment).;non-POU domain containing, octamer-binding	0	0	0	http://www.ncbi.nlm.nih.gov/sites/entrez?db=nucest&cmd=search&term=BC046880.1		1410.08	706.439	3649.44	128.223	0.000587782	2.5881
OTTDART00000029583	Dr.86170	17	20633960	20641462	0	0	0	0	0	0	0	0	0	zgc:56072	novel protein similar to H.sapiens SNAP25, synaptosomal-associated protein, 25kDa (SNAP25, zgc:56072)	SNAP23	synaptosomal-associated protein, 23kDa;synaptosomal-associated protein 23 isoform;synaptosomal-associated protein 23 isoform	SNAP23	Homo sapiens	synaptosomal-associated protein, 23kDa	http://vega.sanger.ac.uk/Danio_rerio/transview?transcript=OTTDART00000029583&amp;db=core		4445.9	870.397	7575.69	508.616	0.000587782	1.70397
OTTDART00000025794	Dr.10870	12	19857950	19901208	fj99h01.x1	12	3159	0	0	0	0	0	0	mta3	metastasis associated family, member 3	MTA3	metastasis associated 1 family, member 3;metastasis associated family, member 3;metastasis associated 1 family, member 3	MTA3	Homo sapiens	metastasis associated 1 family, member 3	http://vega.sanger.ac.uk/Danio_rerio/transview?transcript=OTTDART00000025794&amp;db=core		665.8	83.8191	1371.34	187.182	0.000616127	2.05969
TC248833	Dr.75373	16	28466804	28474562	fb44b12	16	3134	fb44b12	16	3134	AL719896	16	79.1	0	0	CHD4;CHD4	chromodomain helicase DNA binding protein 4;chromodomain helicase DNA binding protein 4;chromodomain helicase DNA binding protein 4;chromodomain helicase DNA binding protein 4;chromodomain helicase DNA binding protein 4;chromodomain helicase DNA binding protein 4	0	0	0	http://compbio.dfci.harvard.edu/tgi/cgi-bin/tgi/tc_report.pl?gudb=zfish&tc=TC248833		3158.61	395.785	7273.14	1271.81	0.000640783	2.30264
NM_001030283	0	3	16337192	16359288	0	0	0	0	0	0	BX649355	4	64.2	0	0	0	0	LDLR	Homo sapiens	low density lipoprotein receptor (familial hypercholesterolemia)	http://www.ncbi.nlm.nih.gov/entrez/viewer.fcgi?db=nuccore&id=71892451		1217.68	330.395	2972.1	453.735	0.00066964	2.44078
ENSDART00000091016	0	10	16742320	16753143	0	0	0	0	0	0	0	0	0	0	0	0	0	0	0	0	http://www.ensembl.org/Danio_rerio/transview?db=core;transcript=ENSDART00000091016		1429.81	84.5048	736.797	182.771	0.000681252	0.515312
NM_200911	0	21	43734173	43746385	0	0	0	0	0	0	0	0	0	0	0	0	0	PPP2CA	Homo sapiens	protein phosphatase 2 (formerly 2A), catalytic subunit, alpha isoform	http://www.ncbi.nlm.nih.gov/entrez/viewer.fcgi?db=nuccore&id=41053878		7682.42	2035.18	27249.8	6032.32	0.000688543	3.54703
OTTDART00000027338	0	3	7258554	7273754	0	0	0	0	0	0	0	0	0	zgc:92161	novel protein (zgc:92161)	0	0	0	0	0	http://vega.sanger.ac.uk/Danio_rerio/transview?transcript=OTTDART00000027338&amp;db=core		2403.22	406.761	6763.71	1355.91	0.000690263	2.81444
OTTDART00000014231	0	H_18_5	99958	241752	fk56d12.x1	0	0	0	0	0	0	0	0	hipk2	novel protein similar to vertebrate homeodomain interacting protein kinase 1 (HIPK1)	0	0	0	0	0	http://vega.sanger.ac.uk/Danio_rerio/transview?transcript=OTTDART00000014231&amp;db=core		20274.7	1589.4	28375.2	2100.78	0.000690263	1.39954
AA606116	0	0	0	0	0	0	0	0	0	0	0	0	0	0	0	0	0	0	0	0	http://www.ncbi.nlm.nih.gov/sites/entrez?db=gene&cmd=search&term=AA606116		3139.84	833.715	7600.38	1184.74	0.00069679	2.42063
OTTDART00000031893	0	19	1397383	1399249	0	0	0	0	0	0	0	0	0	si:ct583670.2	novel protein	0	0	0	0	0	http://vega.sanger.ac.uk/Danio_rerio/transview?transcript=OTTDART00000031893&amp;db=core		8011.17	849.516	4104.78	942.62	0.000720363	0.512382
OTTDART00000006203	0	20	33756550	33799698	fk24g06.x1	20	2634	0	0	0	0	0	0	si:dkey-11e23.5	novel protein	0	0	KIAA0247	Homo sapiens	KIAA0247	http://vega.sanger.ac.uk/Danio_rerio/transview?transcript=OTTDART00000006203&amp;db=core		1455.3	285.169	2999.38	402.131	0.000720363	2.061
NM_001031675	0	24	16293891	16312214	0	0	0	0	0	0	0	0	0	0	0	0	0	WDR23	Homo sapiens	WD repeat domain 23	http://www.ncbi.nlm.nih.gov/entrez/viewer.fcgi?db=nuccore&id=72384351		2065.71	803.457	5301.76	677.533	0.000744515	2.56656
TC251755	0	10	20587897	20588776	0	0	0	fi15a11	10	355.42	0	0	0	0	N/A	0	0	0	0	0	http://compbio.dfci.harvard.edu/tgi/cgi-bin/tgi/tc_report.pl?gudb=zfish&tc=TC251755		877.054	249.291	3444.39	793.441	0.000744515	3.92723
TC262695_R	Dr.89975;Dr.77470	3	48007303	48018413	wz11435.1.exp	0	0	0	0	0	0	0	0	0	0	DDEF1	development and differentiation enhancing factor 1;DDEF1 protein.;development and differentiation enhancing factor	0	0	0	http://compbio.dfci.harvard.edu/tgi/cgi-bin/tgi/tc_report.pl?gudb=zfish&tc=TC262695		744.596	96.0602	5676.46	1603.32	0.000744515	7.62354
OTTDART00000005928	Dr.26662	20	22505421	22618962	0	0	0	0	0	0	0	0	0	gmds	novel protein similar to vertebrate GDP-mannose 4,6-dehydratase (GMDS) (zgc:63772)	GMDS	GDP-mannose 4,6-dehydratase;OTTHUMP00000017757.;GDP-mannose 4,6-dehydratase	GMDS	Homo sapiens	GDP-mannose 4,6-dehydratase	http://vega.sanger.ac.uk/Danio_rerio/transview?transcript=OTTDART00000005928&amp;db=core		3649.76	1623.68	10752.1	1652.79	0.00075718	2.94597
ENSDART00000098715	0	Zv7_NA1448	1139	29324	0	0	0	0	0	0	0	0	0	SEC14L1 (1 of 3)	SEC14-like protein 1. [Source:Uniprot/SWISSPROT;Acc:Q92503]	0	0	0	0	0	http://www.ensembl.org/Danio_rerio/transview?db=core;transcript=ENSDART00000098715		426.992	65.5828	1849.98	449.209	0.000775388	4.33259
OTTDART00000002407	0	AB	2035522	2036236	0	0	0	0	0	0	hbae1	3	93.8	hbae1	novel alpha-globin	0	0	0	0	0	http://vega.sanger.ac.uk/Danio_rerio/transview?transcript=OTTDART00000002407&amp;db=core		2826.69	166.271	1483.49	393.592	0.000775388	0.524817
ENSDART00000100419	0	18	15466273	15467121	0	0	0	0	0	0	0	0	0	LOC796622	0	0	0	0	0	0	http://www.ensembl.org/Danio_rerio/transview?db=core;transcript=ENSDART00000100419		839.742	69.1978	358.591	98.4763	0.000807385	0.427025
ZV700S00004463	Dr.75581;Dr.115454	23	17573908	17574334	z7622	6	6334	z7622	6	6334	0	0	0	0	0	RPL10	Hypothetical protein FLJ23544.;ribosomal protein L10;ribosomal protein L10	RPL10	Homo sapiens	ribosomal protein L10	http://www.ncbi.nlm.nih.gov/UniGene/clust.cgi?ORG=Dr&CID=75581		6224.84	1945.97	49679.4	14086.5	0.000807385	7.98083
BC057512.1	Dr.82531	0	0	0	0	0	0	0	0	0	0	0	0	0	0	C6orf149	chromosome 6 open reading frame 149;CGI-203 (Hypothetical protein).;hypothetical protein LOC57128	0	0	0	http://www.ncbi.nlm.nih.gov/sites/entrez?db=gene&cmd=search&term=BC057512.1		12686	1905.51	5817.32	1188.45	0.000812875	0.458561
OTTDART00000019414	0	5	10886916	10910923	wz10948.1.exp	5	3680	0	0	0	atp6v0a1	3	33.7	si:ch211-106a19.2	novel protein similar to vertebrate ATPase, H+ transporting, lysosomal V0 subunit a isoform 2 (ATP6V0A2)	0	0	0	0	0	http://vega.sanger.ac.uk/Danio_rerio/transview?transcript=OTTDART00000019414&amp;db=core		1505.32	162.823	918.105	13.1322	0.000818346	0.609909
OTTDART00000026868	0	24	480376	483290	0	0	0	0	0	0	0	0	0	nrp1a	neuropilin 1a	0	0	0	0	0	http://vega.sanger.ac.uk/Danio_rerio/transview?transcript=OTTDART00000026868&amp;db=core		2090.96	185.723	1431.69	43.9607	0.000843048	0.684706
NM_212651	0	25	9206431	9218461	0	0	0	fc07c04	25	264.31	cav1	25	37.6	0	0	0	0	0	0	0	http://www.ncbi.nlm.nih.gov/entrez/viewer.fcgi?db=nuccore&id=47086736		6784.47	522.339	3119.22	1077.07	0.000843048	0.459758
OTTDART00000032433	0	4	29915787	29916860	0	0	0	0	0	0	0	0	0	si:dkey-257e4.2	novel protein containing a NACHT domain	0	0	0	0	0	http://vega.sanger.ac.uk/Danio_rerio/transview?transcript=OTTDART00000032433&amp;db=core		1689.49	1351.37	6601.87	870.33	0.000846918	3.90761
ENSDART00000075312	0	14	38221586	38252925	GA2948T7	14	3614	0	0	0	0	0	0	apln	Apelin. [Source:Uniprot/SPTREMBL;Acc:Q4TTN8]	0	0	0	0	0	http://www.ensembl.org/Danio_rerio/transview?db=core;transcript=ENSDART00000075312		1947.65	154.528	5560.71	1170.41	0.000846918	2.85509
ENSDART00000106442	0	22	1061152	1064405	0	0	0	0	0	0	BC078257	17	113.6	0	0	0	0	0	0	0	http://www.ensembl.org/Danio_rerio/transview?db=core;transcript=ENSDART00000106442		1193.98	596.872	3945.42	669.716	0.000866025	3.30444
ENSDART00000027288	0	10	26336191	26345919	0	0	0	0	0	0	0	0	0	LOC561532	0	0	0	0	0	0	http://www.ensembl.org/Danio_rerio/transview?db=core;transcript=ENSDART00000027288		1063.47	168.938	396.977	95.1551	0.000878203	0.373285
OTTDART00000030040	0	5	7730519	7757023	0	0	0	0	0	0	0	0	0	si:dkey-69h6.1	novel protein similar to autism susceptibility candidate 2 (auts2)	0	0	0	0	0	http://vega.sanger.ac.uk/Danio_rerio/transview?transcript=OTTDART00000030040&amp;db=core		1480.08	436.777	6004.08	1417.01	0.000897187	4.05659
ENSDART00000102492	0	3	38043006	38062066	0	0	0	0	0	0	0	0	0	LOC560212	0	0	0	0	0	0	http://www.ensembl.org/Danio_rerio/transview?db=core;transcript=ENSDART00000102492		1046.09	74.8125	515.972	120.372	0.00092294	0.493239
ENSDART00000099179	0	15	40333163	40333675	0	0	0	0	0	0	0	0	0	0	0	0	0	0	0	0	http://www.ensembl.org/Danio_rerio/transview?db=core;transcript=ENSDART00000099179		6875.45	1073.55	25431.8	6008.5	0.000934952	3.69893
ENSDART00000101309	0	16	50131181	50138476	0	0	0	0	0	0	0	0	0	LOC798646	0	0	0	0	0	0	http://www.ensembl.org/Danio_rerio/transview?db=core;transcript=ENSDART00000101309		663.126	101.236	2429.62	563.715	0.000952049	3.66389
OTTDART00000013612	0	6	34521075	34553175	0	0	0	0	0	0	erbb3a	6	25.5	si:dkey-91f15.5	novel immunoglobulin I-set domain containing protein	0	0	0	0	0	http://vega.sanger.ac.uk/Danio_rerio/transview?transcript=OTTDART00000013612&amp;db=core		1097.52	57.4121	660.313	84.2961	0.000952049	0.601642
ENSDART00000026535	0	Zv7_scaffold2501	118486	159396	0	0	0	0	0	0	0	0	0	XR_029065.1	hypothetical LOC565715 (LOC565715), mRNA [Source:RefSeq_dna;Acc:XR_029065]	0	0	0	0	0	http://www.ensembl.org/Danio_rerio/transview?db=core;transcript=ENSDART00000026535		1232.54	149.593	3163.78	610.128	0.000975803	2.56689
ZV700S00000526	Dr.38748;Dr.106307	15	7945243	7960799	fj68h09.x1	15	1619	0	0	0	AI957892	15	50.6	0	0	CLTC	clathrin, heavy polypeptide (Hc);clathrin, heavy polypeptide (Hc);clathrin, heavy polypeptide (Hc);clathrin heavy chain 1	0	0	0	http://www.ncbi.nlm.nih.gov/sites/entrez?db=nucest&cmd=search&term=BM316079		1005.52	619.634	5386.66	1299.69	0.000975803	5.35711
NM_001098762	0	21	43615561	43627348	0	0	0	fd44e01	5	62.17	AL845369	5	14.8	0	0	0	0	0	0	0	http://www.ncbi.nlm.nih.gov/entrez/viewer.fcgi?db=nuccore&id=148922964		271.501	93.8413	833.605	123.505	0.000995895	3.07036
ZV700S00001796	Dr.85170	Zv7_NA1028	6278	15012	0	0	0	0	0	0	caspr1	3	61.4	0	0	SMARCAL1	Hypothetical protein FLJ20110.;Hypothetical protein (Fragment).;HARP (SMARCAL1) (SWI/SNF related, matrix associated, actin dependent regulator of chromatin, subfamily a-like 1).;SWI/SNF-related matrix-associated	0	0	0	http://www.ncbi.nlm.nih.gov/UniGene/clust.cgi?ORG=Dr&CID=85170		3301.15	384.955	1363.48	499.95	0.000995895	0.413032
ENSDART00000106536	0	22	709313	710277	0	0	0	0	0	0	BC078257	17	113.6	si:dkey-1b17.14	Novel protein (Fragment). [Source:Uniprot/SPTREMBL;Acc:Q1LVT9]	0	0	0	0	0	http://www.ensembl.org/Danio_rerio/transview?db=core;transcript=ENSDART00000106536		1079.15	783.261	3801.32	427.126	0.000995895	3.5225
OTTDART00000030212	0	5	34454325	34465645	0	0	0	0	0	0	tnrc6b	12	50.9	si:dkey-46g23.1	novel protein similar to H.sapiens TNRC6B, trinucleotide repeat containing 6B (TNRC6B)	0	0	0	0	0	http://vega.sanger.ac.uk/Danio_rerio/transview?transcript=OTTDART00000030212&amp;db=core		7143	267.332	4682.59	759.512	0.000995895	0.655549
ENSDART00000100011	0	21	33653965	33730507	0	0	0	0	0	0	0	0	0	Q561U3_DANRE	LOC553402 protein (Fragment). [Source:Uniprot/SPTREMBL;Acc:Q561U3]	0	0	0	0	0	http://www.ensembl.org/Danio_rerio/transview?db=core;transcript=ENSDART00000100011		1482.68	383.609	3838.82	669.274	0.00103446	2.58911
OTTDART00000011891	Dr.140723;Dr.2447	22	17995031	18012056	0	0	0	0	0	0	bsg	22	36.1	bsg	basigin	BSG;BSG	Basigin long isoform.;EMMPRIN.;basigin (OK blood group);basigin isoform 2;basigin isoform 1;Basigin long isoform.;EMMPRIN.;basigin (OK blood group);basigin isoform 2;basigin isoform 1	BSG	Homo sapiens	basigin (Ok blood group)	http://vega.sanger.ac.uk/Danio_rerio/transview?transcript=OTTDART00000011891&amp;db=core		638.363	116.248	1395.65	196.952	0.00104425	2.1863
OTTDART00000009151	Dr.132954	4	13621866	13642935	fb38f12	4	1996	fb38f12	4	44.3	AI444351	4	44.3	si:dkey-13i19.1	novel protein similar to vertebrate ethanolamine kinase 1 (ETNK1)	EKI1 /// FLJ10761 /// BC010082 /// BT007084	Ethanolamine kinase (EC 2.7.1.82) (EKI). /// Ethanolamine kinase-like protein EKI2 (FLJ10761).;Similar to hypothetical protein FLJ10761. /// Novel protein. /// Ethanolamine kinase.	0	0	0	http://vega.sanger.ac.uk/Danio_rerio/transview?transcript=OTTDART00000009151&amp;db=core		3434.45	1606.45	9146.01	983.734	0.00104425	2.66302
ZV700S00000998	Dr.105659;Dr.122619;Dr.76880	25	16874925	16928695	fc18f05	25	1501	fc18f05	25	164.92	AI957506	25	35	0	0	CDC10	CDC10 cell division cycle 10 homolog (S. cerevisiae) (Hypothetical protein DKFZp686F17268).;CDC10 cell division cycle 10 homolog (S. cerevisiae) (Hypothetical protein DKFZp686F17268).;CDC10 cell division cycle 10 homolog (S. cerevisiae)	0	0	0	http://www.ncbi.nlm.nih.gov/UniGene/clust.cgi?ORG=Dr&CID=105659		2310.05	1219.89	9194.23	1916.65	0.00104912	3.98011
BC081525.1	Dr.84502	19	29785657	29792330	0	0	0	0	0	0	0	0	0	0	0	MRPL53	mitochondrial ribosomal protein L53;mitochondrial ribosomal protein L53	0	0	0	http://www.ncbi.nlm.nih.gov/sites/entrez?db=gene&cmd=search&term=BC081525.1		5045.95	160.346	2444.28	839.031	0.00106547	0.484404
OTTDART00000007759	Dr.568	20	41528610	41534353	CG1891-T7	20	4629	bmp2b	20	116.8	bmp2b	20	116.8	bmp2b	bone morphogenetic protein 2b	BMP2	bone morphogenetic protein 2;bone morphogenetic protein 2 precursor	BMP2	Homo sapiens	bone morphogenetic protein 2	http://vega.sanger.ac.uk/Danio_rerio/transview?transcript=OTTDART00000007759&amp;db=core		1136.09	35.4336	793.295	35.7532	0.00106547	0.698265
OTTDART00000023969	Dr.24233	1	661625	667542	fa14f11.s1	1	912	fa14f11	1	912	fn1l	1	16.1	fn1b	fibronectin 1b	FN1	fibronectin 1;fibronectin 1;fibronectin 1;fibronectin 1;fibronectin 1;fibronectin 1;fibronectin 1 isoform 3 preproprotein;fibronectin 1;FN1 protein (Fragment).;FN1 protein (Fragment).;Hypothetical protein DKFZp686B18150.;Hypothetical protein DKFZp686M04163.;Hypothetical protein DKFZp686L11144 (Fragment).;Hypothetical protein DKFZp686M2451 (Fragment).;Hypothetical protein DKFZp686O1166.;Hypothetic…	0	0	0	http://vega.sanger.ac.uk/Danio_rerio/transview?transcript=OTTDART00000023969&amp;db=core		4534.82	1937.23	16975.1	3627.46	0.00107028	3.74329
ENSDART00000081282	0	11	11187426	11214034	0	0	0	0	0	0	0	0	0	DNHD1	dynein heavy chain domain 1 [Source:RefSeq_peptide;Acc:NP_653267]	0	0	0	0	0	http://www.ensembl.org/Danio_rerio/transview?db=core;transcript=ENSDART00000081282		918.197	38.41	487.281	92.2922	0.00107321	0.530693
OTTDART00000016883	0	19	1914802	1917031	0	0	0	0	0	0	cyt1	19	24.2	cyt1	type I cytokeratin, enveloping layer	0	0	Krt42	Mus musculus	keratin 42	http://vega.sanger.ac.uk/Danio_rerio/transview?transcript=OTTDART00000016883&amp;db=core		7980.59	3751.53	21083.3	2166.87	0.00107321	2.64182
ENSDART00000081471	0	22	6102478	6103295	0	0	0	0	0	0	0	0	0	0	0	0	0	0	0	0	http://www.ensembl.org/Danio_rerio/transview?db=core;transcript=ENSDART00000081471		837.911	402.136	2586.7	404.152	0.00110254	3.08709
TC253058	Dr.84868	6	6710300	6711831	0	0	0	0	0	0	0	0	0	0	0	ACP5 /// DAB2IP /// AB051530	Tartrate resistant acid phosphatase 5.;acid phosphatase 5, tartrate resistant;tartrate resistant acid phosphatase 5 precursor /// Hypothetical protein KIAA1743 (Fragment).;DOC-2/DAB2 interactive protein.;DAB2 interacting protein;Hypothetical protein (Fragment).;DAB2 interacting protein;DAB2 interacting protein /// Hypothetical protein (Fragment).	0	0	0	http://compbio.dfci.harvard.edu/tgi/cgi-bin/tgi/tc_report.pl?gudb=zfish&tc=TC253058		811.43	59.898	1376.2	145.19	0.00110254	1.69602
OTTDART00000011548	Dr.75812	22	10781806	10796562	GA2270T7	22	1710	tal1	22	105.4	tal1	22	36.1	tal1	T-cell acute lymphocytic leukemia 1	TAL1	T-cell acute lymphocytic leukemia 1;T-cell acute lymphocytic leukemia 1;T-cell acute lymphocytic leukemia 1	TAL1	Homo sapiens	T-cell acute lymphocytic leukemia 1	http://vega.sanger.ac.uk/Danio_rerio/transview?transcript=OTTDART00000011548&amp;db=core		1822.46	327.867	740.472	104.099	0.00113167	0.406304
TC245392	Dr.20771	21	23868592	23872044	0	0	0	0	0	0	pc	7	130.4	0	0	PC	pyruvate carboxylase;pyruvate carboxylase precursor	0	0	0	http://compbio.dfci.harvard.edu/tgi/cgi-bin/tgi/tc_report.pl?gudb=zfish&tc=TC245392		4333.95	631.325	7103.25	658.286	0.00113167	1.63898
BC059797.1	0	0	0	0	zc148e17.ya	12	3854	0	0	0	BX649355	4	64.2	0	0	0	0	0	0	0	http://www.ncbi.nlm.nih.gov/sites/entrez?db=gene&cmd=search&term=BC059797.1		601.446	100.755	1562.7	285.217	0.00118229	2.59824
OTTDART00000022543	0	5	35958801	35967601	0	0	0	0	0	0	0	0	0	zgc:111974	novel protein (zgc:111974)	0	0	BLOC1S2	Homo sapiens	biogenesis of lysosome-related organelles complex-1, subunit 2	http://vega.sanger.ac.uk/Danio_rerio/transview?transcript=OTTDART00000022543&amp;db=core		1031.38	382.81	3421.07	687.609	0.00120445	3.31698
ZV700S00005239	Dr.31250	5	43853719	43855320	fb52h09.y1	5	3896	fb52h09	5	299.72	0	0	0	0	0	MGC14327	Hypothetical protein.;HBeAg-binding protein 1.;hypothetical protein LOC94107	MGC14327	Homo sapiens	hypothetical protein MGC14327	http://www.ncbi.nlm.nih.gov/sites/entrez?db=nucest&cmd=search&term=BI710345		1815.68	439.414	3995.94	566.533	0.00120445	2.2008
ZV700S00002518	Dr.37682;Dr.125623	6	29200243	29210204	0	0	0	0	0	0	0	0	0	0	0	USP4	ubiquitin specific protease 4 (proto-oncogene);ubiquitin specific protease, proto-oncogene;ubiquitin specific protease, proto-oncogene	0	0	0	http://www.ncbi.nlm.nih.gov/sites/entrez?db=nucest&cmd=search&term=BI891392		3739.16	1205.35	7682.27	503.536	0.00122201	2.05454
BC055632.1	Dr.124104;Dr.13796	14	37837629	37849411	0	0	0	0	0	0	0	0	0	0	0	UPF3B;UPF3B	UPF3 regulator of nonsense transcripts homolog B (yeast);HUPF3B.;UPF3 regulator of nonsense transcripts homolog B;UPF3 regulator of nonsense transcripts homolog B;UPF3 regulator of nonsense transcripts homolog B (yeast);HUPF3B.;UPF3 regulator of nonsense transcripts homolog B;UPF3 regulator of nonsense transcripts homolog B	0	0	0	http://www.ncbi.nlm.nih.gov/sites/entrez?db=gene&cmd=search&term=BC055632.1		1355.02	146.511	2448.23	316.752	0.00122439	1.80678
ENSDART00000088907	0	21	16376488	16380203	a214h04	21	4433	0	0	0	0	0	0	LOC794051	0	0	0	0	0	0	http://www.ensembl.org/Danio_rerio/transview?db=core;transcript=ENSDART00000088907		1136.3	138.167	529.107	106.49	0.00122439	0.465642
ZV700S00006678	Dr.130663;Dr.76283	14	24042821	24044867	0	0	0	0	0	0	BM025875	14	76.5	0	0	AK128868	CDNA FLJ46846 fis, clone UTERU3004635, moderately similar to Neuroblast differentiation associated protein AHNAK. (Fragment).	0	0	0	http://www.ncbi.nlm.nih.gov/sites/entrez?db=nucest&cmd=search&term=BM025875		1396.26	760.905	7345.43	1822.98	0.00124182	5.26079
OTTDART00000014707	0	H_18_3	139070	155228	0	0	0	fb60g09	18	51.1	tat	18	50.2	tat	novel protein similar to tyrosine aminotransferase (TAT)	0	0	0	0	0	http://vega.sanger.ac.uk/Danio_rerio/transview?transcript=OTTDART00000014707&amp;db=core		859.175	321.352	8861.66	2640.88	0.00126569	10.3142
ENSDART00000092725	0	23	17700142	17754820	0	0	0	0	0	0	0	0	0	LOC558525	0	0	0	0	0	0	http://www.ensembl.org/Danio_rerio/transview?db=core;transcript=ENSDART00000092725		4671.39	1329.51	17426.3	4029.16	0.00126791	3.73044
ZV700S00000606	Dr.78249;Dr.120427	23	34825713	34844848	z35723-a2748d02	23	5429	0	0	0	0	0	0	0	0	SAS	sarcoma amplified sequence;sarcoma amplified sequence	TSPAN31	Homo sapiens	tetraspanin 31	http://www.ncbi.nlm.nih.gov/UniGene/clust.cgi?ORG=Dr&CID=78249		1382.03	709.579	6284.31	1465.31	0.00126791	4.54717
NM_001042753	0	12	46049600	46052765	0	0	0	0	0	0	0	0	0	0	0	0	0	0	0	0	http://www.ncbi.nlm.nih.gov/entrez/viewer.fcgi?db=nuccore&id=112363127		14245.7	1631.52	9306.96	170.625	0.00127224	0.653318
OTTDART00000030173	0	4	25449364	25452054	0	0	0	0	0	0	0	0	0	si:rp71-5o12.3	novel NACHT domain containing protein	0	0	0	0	0	http://vega.sanger.ac.uk/Danio_rerio/transview?transcript=OTTDART00000030173&amp;db=core		994.64	589.425	3961.38	785.798	0.00127442	3.98273
ENSDART00000021171	0	16	12105369	12133228	0	0	0	0	0	0	0	0	0	Q6UX91_HUMAN	SQFE253. [Source:Uniprot/SPTREMBL;Acc:Q6UX91]	0	0	0	0	0	http://www.ensembl.org/Danio_rerio/transview?db=core;transcript=ENSDART00000021171		1620.32	548.767	3715.54	418.468	0.00127442	2.29308
ZV700S00002753	Dr.113545;Dr.75465	1	18384891	18392918	zMelk	1	2177	fe01f04	1	237.32	0	0	0	0	0	MELK	maternal embryonic leucine zipper kinase;KIAA0175 protein (Fragment).;maternal embryonic leucine zipper kinase	0	0	0	http://www.ncbi.nlm.nih.gov/UniGene/clust.cgi?ORG=Dr&CID=113545		587.683	67.7976	1086.39	112.535	0.00128514	1.84861
ENSDART00000099047	0	7	38595734	38600343	0	0	0	0	0	0	maf1	11	44.6	zgc:112356	hypothetical protein LOC569875 [Source:RefSeq_peptide;Acc:NP_001025410]	0	0	0	0	0	http://www.ensembl.org/Danio_rerio/transview?db=core;transcript=ENSDART00000099047		1782.44	700.234	18195.3	5419.63	0.00128941	10.208
ZV700S00006523	Dr.121548;Dr.80618	Zv7_NA3645	8584	10857	fi32b02	25	314	0	0	0	0	0	0	0	0	DKFZp434K2435	Hypothetical protein FLJ32725.;Hypothetical protein.;hypothetical protein LOC84216	0	0	0	http://www.ncbi.nlm.nih.gov/UniGene/clust.cgi?ORG=Dr&CID=80618		3966.07	599.081	1945.76	290.486	0.00131929	0.490601
ZV700S00005779	Dr.79287	11	14779271	14779801	fj59h09.x1	11	1361	0	0	0	0	0	0	0	0	0	0	QRICH1	Homo sapiens	glutamine-rich 1	http://www.ncbi.nlm.nih.gov/UniGene/clust.cgi?ORG=Dr&CID=79287		4993.94	1105.22	10131.7	1306.17	0.00135546	2.0288
OTTDART00000021956	0	24	1627170	1714572	0	0	0	0	0	0	0	0	0	si:dkey-255g15.1	novel protein similar to vertebrate adenosine deaminase, RNA-specific, B2 (ADARB2)	0	0	0	0	0	http://vega.sanger.ac.uk/Danio_rerio/transview?transcript=OTTDART00000021956&amp;db=core		8175.54	1455.43	3126.84	846.341	0.00141066	0.382463
OTTDART00000012319	0	22	21564450	21570648	0	0	0	0	0	0	0	0	0	si:dkey-44g23.3	novel protein	0	0	0	0	0	http://vega.sanger.ac.uk/Danio_rerio/transview?transcript=OTTDART00000012319&amp;db=core		1380.7	54.2219	919.504	102.386	0.0014147	0.66597
OTTDART00000020810	Dr.10520	22	1837423	1862866	0	0	0	0	0	0	trh1	22	18.1	trh1	trh1 protein	LASS2	Hypothetical protein (Tumor metastasis-related protein) (LAG1 longevity assurance 2-like protein).;Hypothetical protein.;LAG1 longevity assurance homolog 2 (S. cerevisiae);Hypothetical protein (Tumor metastasis-related protein) (LAG1 longevity assurance 2-like protein).;LAG1 longevity assurance homolog 2 isoform 2;LAG1 longevity assurance homolog 2 isoform 1	LASS4	Homo sapiens	LAG1 homolog, ceramide synthase 4	http://vega.sanger.ac.uk/Danio_rerio/transview?transcript=OTTDART00000020810&amp;db=core		2392.36	360.757	1237.72	93.0746	0.00143781	0.517363
TC266677	Dr.14084	20	33711926	33712379	0	0	0	0	0	0	0	0	0	0	0	ROCK1 /// ROCK2	Rho-associated, coiled-coil containing protein;Rho-associated, coiled-coil containing protein kinase 1;ROCK1 protein. /// Rho-associated, coiled-coil containing protein kinase 2;Rho kinase.;Rho-associated, coiled-coil containing protein	0	0	0	http://compbio.dfci.harvard.edu/tgi/cgi-bin/tgi/tc_report.pl?gudb=zfish&tc=TC266677		619.711	160.545	4800.64	1385.85	0.00147354	7.74658
ENSDART00000090265	0	24	20713625	20764477	0	0	0	0	0	0	0	0	0	0	0	0	0	0	0	0	http://www.ensembl.org/Danio_rerio/transview?db=core;transcript=ENSDART00000090265		1290.52	354.739	3791.05	751.114	0.00148136	2.93762
ENSDART00000033034	0	24	25037675	25047948	0	0	0	0	0	0	0	0	0	SKIL (2 of 2)	Ski-like protein (Ski-related protein) (Ski-related oncogene). [Source:Uniprot/SWISSPROT;Acc:P12757]	0	0	0	0	0	http://www.ensembl.org/Danio_rerio/transview?db=core;transcript=ENSDART00000033034		5594.57	402.88	2434.72	972.626	0.00148136	0.435194
BC068224.1	Dr.39930	0	0	0	fb69e08	25	794	0	0	0	0	0	0	0	0	FADS2	fatty acid desaturase 2;P5327.;Hypothetical protein FLJ14607.;Hypothetical protein (Fragment).;Fatty acid desaturase 2.;Hypothetical protein DKFZp686H20132 (Fragment).;fatty acid desaturase 2	0	0	0	http://www.ncbi.nlm.nih.gov/sites/entrez?db=gene&cmd=search&term=BC068224.1		10380.3	2055.28	22592.6	3531.89	0.00148525	2.17649
OTTDART00000025610	Dr.26118	11	31582516	31587861	fb70a10	11	739	0	0	0	arrdc2	11	37.1	arrdc2	arrestin domain containing 2	ARRDC2	Hypothetical protein (Fragment).;Hypothetical protein.;CDNA FLJ46050 fis, clone SYNOV3000345, weakly similar to Homo sapiens thioredoxin interacting protein (TXNIP).;CDNA FLJ46747 fis, clone TRACH3022198.;arrestin domain containing 2 isoform 2;arrestin domain containing 2	ARRDC2	Homo sapiens	arrestin domain containing 2	http://vega.sanger.ac.uk/Danio_rerio/transview?transcript=OTTDART00000025610&amp;db=core		2020.38	1050.88	6720.47	1166.55	0.00148912	3.32633
ENSDART00000056432	0	13	27397493	27407189	0	0	0	0	0	0	0	0	0	zgc:113421	hypothetical protein LOC541366 [Source:RefSeq_peptide;Acc:NP_001013511]	0	0	0	0	0	http://www.ensembl.org/Danio_rerio/transview?db=core;transcript=ENSDART00000056432		3731.06	1732.14	10752.1	1585.99	0.00149298	2.88177
BI884296	Dr.24546	0	0	0	0	0	0	0	0	0	0	0	0	0	0	MINA53 /// AK027299	Mina53 (MDIG).;Mina53 form-3.;Mina53 (Fragment).;Hypothetical protein FLJ14393. /// Hypothetical protein FLJ14393.	0	0	0	http://www.ncbi.nlm.nih.gov/sites/entrez?db=nucest&cmd=search&term=BI884296		2624.6	351.547	1307.23	246.701	0.00149683	0.498068
OTTDART00000018875	0	19	32537473	32543573	0	0	0	0	0	0	0	0	0	si:dkey-200h23.4	novel protein similar to vertebrate retinol dehydrogenase 13 (all-trans and 9-cis) (RDH13)	0	0	CG30491	Drosophila melanogaster	CG30491	http://vega.sanger.ac.uk/Danio_rerio/transview?transcript=OTTDART00000018875&amp;db=core		2884.37	268.033	1659.08	293.872	0.00150067	0.575198
ENSDART00000091307	0	Zv7_NA1128	7126	28436	col2a1	0	0	col2a1a	8	56.6	col2a1b	11	5.1	COL2A1 (2 of 2)	Collagen alpha-1(II) chain precursor (Alpha-1 type II collagen) [Contains: Chondrocalcin]. [Source:Uniprot/SWISSPROT;Acc:P02458]	0	0	0	0	0	http://www.ensembl.org/Danio_rerio/transview?db=core;transcript=ENSDART00000091307		3685.43	349.871	1640.85	580.054	0.00150205	0.445225
OTTDART00000013631	0	7	35103940	35117990	zc69p21.ya	7	4542	0	0	0	0	0	0	mfge8l	novel protein similar to vertebrate milk fat globule-EGF factor 8 protein (MFGE8)	0	0	0	0	0	http://vega.sanger.ac.uk/Danio_rerio/transview?transcript=OTTDART00000013631&amp;db=core		666.855	235.422	1670.26	217.549	0.00150205	2.50468
BC053278.1	Dr.133923;Dr.116457;Dr.125682;Dr.122497	9	18869171	18884821	fb94b03.x1	9	2561	0	0	0	itm2bl	9	52.5	0	0	ITM2B	Putative transmembrane protein E3-16.;integral membrane protein 2B;integral membrane protein 2B	0	0	0	http://www.ncbi.nlm.nih.gov/sites/entrez?db=gene&cmd=search&term=BC053278.1		2034.36	1027.22	14865.6	4175.22	0.0015371	7.30723
TC243123	0	0	0	0	0	0	0	0	0	0	0	0	0	0	N/A	0	0	0	0	0	http://compbio.dfci.harvard.edu/tgi/cgi-bin/tgi/tc_report.pl?gudb=zfish&tc=TC243123		1980.33	389.499	5729.45	1191.45	0.00155956	2.89318
ENSDART00000079803	0	12	12401594	12410606	0	0	0	0	0	0	nmt1	3	64	LOC562651	0	0	0	0	0	0	http://www.ensembl.org/Danio_rerio/transview?db=core;transcript=ENSDART00000079803		1427.01	91.2915	780.765	168.55	0.00158561	0.547135
TC261230	0	19	13238133	13240664	0	0	0	0	0	0	0	0	0	0	N/A	0	0	0	0	0	http://compbio.dfci.harvard.edu/tgi/cgi-bin/tgi/tc_report.pl?gudb=zfish&tc=TC261230		1622.6	621.771	4013.39	497.021	0.00158561	2.47344
ENSDART00000084724	0	20	54202148	54233954	zfishK-a606f12.p1c	20	5506	0	0	0	0	0	0	LOC571911	0	0	0	0	0	0	http://www.ensembl.org/Danio_rerio/transview?db=core;transcript=ENSDART00000084724		7342.57	1433.25	2858.13	450.894	0.00160789	0.389254
OTTDART00000028734	0	8	40203998	40216083	fb40b12.u1	0	0	0	0	0	msi2	10	57.5	msi1	novel protein similar to H.sapiens MSI1, musashi homolog 1 (Drosophila) (MSI1, zgc:103751)	0	0	MSI1	Homo sapiens	musashi homolog 1 (Drosophila)	http://vega.sanger.ac.uk/Danio_rerio/transview?transcript=OTTDART00000028734&amp;db=core		4034.28	1463.47	9296.96	987.203	0.00163009	2.30449
ZV700S00002823	Dr.125042	4	26835031	26835811	0	0	0	0	0	0	0	0	0	0	0	DBX2	developing brain homeobox 2	0	0	0	http://www.ncbi.nlm.nih.gov/UniGene/clust.cgi?ORG=Dr&CID=107144		1901.01	1338.19	8447.9	1743.81	0.00164603	4.4439
ENSDART00000106316	0	22	1519646	1522721	0	0	0	0	0	0	BC078257	17	113.6	0	0	0	0	0	0	0	http://www.ensembl.org/Danio_rerio/transview?db=core;transcript=ENSDART00000106316		1635.67	232.194	879.193	22.8693	0.00167428	0.537512
ZV700S00000139	Dr.75325;Dr.116325;Dr.105587;Dr.116075	8	18996781	19022375	0	0	0	0	0	0	0	0	0	0	0	CRY1	Hypothetical protein FLJ25749.;cryptochrome 1 (photolyase-like);cryptochrome 1 (photolyase-like)	CRY1	Homo sapiens	cryptochrome 1 (photolyase-like)	http://www.ncbi.nlm.nih.gov/UniGene/clust.cgi?ORG=Dr&CID=105587		2009.78	707.421	12348.3	3406.38	0.00172711	6.14411
OTTDART00000027872	Dr.117257;Dr.122884;Dr.78485;Dr.91703	12	19639772	19692454	pp2a	0	0	fc18g04	12	217.82	0	0	0	ppm1a	protein phosphatase 1A, magnesium dependent, alpha isoform	PPM1B	protein phosphatase 1B (formerly 2C), magnesium-dependent, beta isoform;Similar to protein phosphatase 1B (formerly 2C), magnesium-dependent, beta isoform.;Protein phosphatase 1B, isoform 1.;protein phosphatase 1B isoform 2;protein phosphatase 1B isoform 4;protein phosphatase 1B isoform 5;protein phosphatase 1B isoform 1;protein phosphatase 1B isoform 3	PPM1B	Homo sapiens	protein phosphatase 1B (formerly 2C), magnesium-dependent, beta isoform	http://vega.sanger.ac.uk/Danio_rerio/transview?transcript=OTTDART00000027872&amp;db=core		2325.62	826.997	8041.12	1734.96	0.00173667	3.45763
OTTDART00000026157	Dr.77106	13	23456562	23473017	fc07e07	13	2630	0	0	0	rtn1a	13	60.7	rtn1a	reticulon 1a	RTN1;RTN1	Similar to reticulon 1.;reticulon 1;reticulon 1 isoform C;reticulon 1 isoform B;reticulon 1;reticulon 1;reticulon 1 isoform A;Similar to reticulon 1.;reticulon 1;reticulon 1 isoform C;reticulon 1 isoform B;reticulon 1;reticulon 1;reticulon 1 isoform A	0	0	0	http://vega.sanger.ac.uk/Danio_rerio/transview?transcript=OTTDART00000026157&amp;db=core		9966.07	3794.18	22043.8	1461.86	0.00174004	2.21189
OTTDART00000023081	Dr.1462	5	50059459	50065864	her1	5	6345	her7	5	124.3	her1	5	124.3	her1	hairy-related 1	HES7	hairy and enhancer of split 7 (Drosophila);hairy and enhancer of split 7	HES7	Homo sapiens	hairy and enhancer of split 7 (Drosophila)	http://vega.sanger.ac.uk/Danio_rerio/transview?transcript=OTTDART00000023081&amp;db=core		1598.09	267.199	655.884	138.14	0.00174341	0.410419
OTTDART00000022734	Dr.75358	5	44293444	44318318	fc52d03.y1	5	4140	fb38a08	15	184.11	ppp2r1a	5	96.6	ppp2r1a	protein phosphatase 2 (formerly 2A), regulatory subunit A, beta isoform	PPP2R1B	protein phosphatase 2 (formerly 2A), regulatory subunit A (PR 65), beta isoform;protein phosphatase 2 (formerly 2A), regulatory subunit A (PR 65), beta isoform;protein phosphatase 2 (formerly 2A), regulatory subunit A (PR 65), beta isoform	0	0	0	http://vega.sanger.ac.uk/Danio_rerio/transview?transcript=OTTDART00000022734&amp;db=core		1213.27	512.025	5794.3	1453.86	0.00180192	4.77576
NM_001076769	0	Zv7_NA938	172706	231939	0	0	0	0	0	0	0	0	0	0	0	0	0	TFB1M	Homo sapiens	transcription factor B1, mitochondrial	http://www.ncbi.nlm.nih.gov/entrez/viewer.fcgi?db=nuccore&id=115529416		4569.16	746.629	2190.48	275.497	0.00180518	0.479406
ZV700S00003516	Dr.110943	7	24137197	24137747	0	0	0	pbx1a	2	249.98	0	0	0	0	0	PBX1	Pre-B-cell leukemia transcription factor 1.;pre-B-cell leukemia transcription factor 1;pre-B-cell leukemia transcription factor 1	0	0	0	http://www.ncbi.nlm.nih.gov/UniGene/clust.cgi?ORG=Dr&CID=67581		3854.19	649.092	6521.66	614.901	0.00181453	1.69209
ZV700S00004351	Dr.75325;Dr.116325;Dr.122031	8	19023254	19024346	0	0	0	fa04b02	8	210.49	AW116949	8	56.6	0	0	AB014558 /// CRY1 /// CRY2	Hypothetical protein KIAA0658 (Fragment). /// Hypothetical protein FLJ25749.;cryptochrome 1 (photolyase-like);cryptochrome 1 (photolyase-like) /// cryptochrome 2 (photolyase-like);Hypothetical protein KIAA0658 (Fragment).;cryptochrome 2 (photolyase-like)	0	0	0	http://www.ncbi.nlm.nih.gov/UniGene/clust.cgi?ORG=Dr&CID=105587		4800.43	1938.63	23767.9	6106.53	0.00189705	4.95119
ZV700S00001668	Dr.15152	21	7357816	7514741	0	0	0	0	0	0	0	0	0	0	0	SFRS8	SFRS8 protein (Fragment).;Similar to splicing factor, arginine/serine-rich 8 (Suppressor-of-white-apricot homolog, Drosophila) (Fragment).;splicing factor, arginine/serine-rich 8 (suppressor-of-white-apricot homolog, Drosophila);splicing factor, arginine/serine-rich 8 isoform	SFRS8	Homo sapiens	splicing factor, arginine/serine-rich 8 (suppressor-of-white-apricot homolog, Drosophila)	http://www.ncbi.nlm.nih.gov/UniGene/clust.cgi?ORG=Dr&CID=15152		4678.92	1769.72	14210.5	2692.4	0.00195495	3.03714
OTTDART00000013001	0	20	23716332	23716947	0	0	0	0	0	0	0	0	0	si:dkeyp-117h8.3	novel AMP-binding enzyme domain containing protein	0	0	0	0	0	http://vega.sanger.ac.uk/Danio_rerio/transview?transcript=OTTDART00000013001&amp;db=core		1182.47	35.9003	629.442	152.988	0.00197619	0.532314
ENSDART00000056533	0	2	35042589	35043470	0	0	0	0	0	0	0	0	0	LOC561899	0	0	0	0	0	0	http://www.ensembl.org/Danio_rerio/transview?db=core;transcript=ENSDART00000056533		3904.7	451.635	2047.98	424.979	0.00198521	0.524491
BC063974.1	Dr.5116	23	23082812	23095972	0	0	0	0	0	0	0	0	0	0	0	CTDSP2	CTD (carboxy-terminal domain, RNA polymerase II, polypeptide A) small phosphatase 2;CTD (carboxy-terminal domain, RNA polymerase II, polypeptide A) small phosphatase 2;Hypothetical protein.;Hypothetical protein.	0	0	0	http://www.ncbi.nlm.nih.gov/sites/entrez?db=gene&cmd=search&term=BC063974.1		1897.22	1793.35	11990.9	2909.5	0.0020427	6.32024
OTTDART00000011210	0	H_16_31	66677	67817	0	0	0	0	0	0	0	0	0	si:ch211-265p12.5	novel protein	0	0	0	0	0	http://vega.sanger.ac.uk/Danio_rerio/transview?transcript=OTTDART00000011210&amp;db=core		2754.71	344.702	1538.96	201.565	0.00204554	0.558664
ENSDART00000097810	0	Zv7_scaffold2649	53066	54250	0	0	0	0	0	0	0	0	0	0	0	0	0	0	0	0	http://www.ensembl.org/Danio_rerio/transview?db=core;transcript=ENSDART00000097810		3360.78	493.599	1872.22	27.7875	0.00207254	0.55708
OTTDART00000028012	Dr.6819	1	38448036	38459232	0	0	0	zsnp92	1	470.43	pgam2	1	95.3	zgc:63722	novel protein similar to vertebrate phosphoglycerate mutase family member 4 (PGAM4, zgc:63722)	PGAM1	phosphoglycerate mutase 1 (brain);phosphoglycerate mutase 1 (brain)	0	0	0	http://vega.sanger.ac.uk/Danio_rerio/transview?transcript=OTTDART00000028012&amp;db=core		2651.67	477.491	4698.58	493.989	0.00212962	1.77193
ENSDART00000060324	0	1	55944419	55954867	0	0	0	0	0	0	dscr1	10	52.4	LOC100004614	0	0	0	0	0	0	http://www.ensembl.org/Danio_rerio/transview?db=core;transcript=ENSDART00000060324		3103.08	308.144	1785.96	307.67	0.00214436	0.575543
NM_200603	0	16	5765795	5818184	0	0	0	0	0	0	0	0	0	0	0	0	0	ENPP2	Homo sapiens	ectonucleotide pyrophosphatase/phosphodiesterase 2 (autotaxin)	http://www.ncbi.nlm.nih.gov/entrez/viewer.fcgi?db=nuccore&id=41054801		1156.87	77.1657	535.005	168.301	0.00217709	0.462458
ZV700S00001421	Dr.29904	6	26179061	26184635	0	0	0	0	0	0	0	0	0	0	0	OS9	Amplified in osteosarcoma, isoform 2.;amplified in osteosarcoma isoform 2 precursor;amplified in osteosarcoma isoform 3 precursor;amplified in osteosarcoma isoform 4 precursor;amplified in osteosarcoma isoform 1 precursor	0	0	0	http://www.ncbi.nlm.nih.gov/UniGene/clust.cgi?ORG=Dr&CID=29904		1741.44	894.402	9746.21	2564.93	0.0021857	5.59663
ENSDART00000097359	0	Zv7_scaffold2619	294498	303205	0	0	0	0	0	0	0	0	0	LOC100004266	0	0	0	0	0	0	http://www.ensembl.org/Danio_rerio/transview?db=core;transcript=ENSDART00000097359		1761.92	39.7769	1074.54	206.589	0.00221228	0.609867
OTTDART00000025537	0	8	30919401	30928442	zC150G12.zaF	21	1806	0	0	0	AL845369	5	14.8	arpc5l	actin related protein 2/3 complex, subunit 5-like	0	0	0	0	0	http://vega.sanger.ac.uk/Danio_rerio/transview?transcript=OTTDART00000025537&amp;db=core		1762.74	318.832	4086.83	715.436	0.00221482	2.31845
OTTDART00000024469	0	6	16047635	16052009	fb43a02	6	3536	0	0	0	0	0	0	usp1	ubiquitin specific protease 1	0	0	0	0	0	http://vega.sanger.ac.uk/Danio_rerio/transview?transcript=OTTDART00000024469&amp;db=core		2261.96	49.6029	4122.85	623.052	0.00228908	1.82269
ENSDART00000100899	0	9	27146837	27163188	0	0	0	0	0	0	AI722924	9	67.9	DOPEY2 (2 of 2)	Uncharacterized protein C21orf5. [Source:Uniprot/SWISSPROT;Acc:Q9Y3R5]	0	0	0	0	0	http://www.ensembl.org/Danio_rerio/transview?db=core;transcript=ENSDART00000100899		2510.62	196.495	3822.93	388.064	0.00229746	1.52271
TC235342	Dr.26777	16	28101149	28103585	0	0	0	fc14a08	16	307.31	AI544760	6	90.1	0	0	L39000 /// PTP4A2 /// CSNK2A1 /// AY112721 /// CSNK2A2	Protein tyrosine phosphatase (Fragment). /// protein tyrosine phosphatase type IVA, member 2;protein tyrosine phosphatase type IVA, member 2;Protein tyrosine phosphatase (Fragment).;protein tyrosine phosphatase type IVA, member 2 /// casein kinase 2, alpha 1 polypeptide;casein kinase 2, alpha 1 polypeptide;casein kinase II alpha 1 subunit isoform a /// Casein kinase II alpha subunit. /// casein k…	0	0	0	http://compbio.dfci.harvard.edu/tgi/cgi-bin/tgi/tc_report.pl?gudb=zfish&tc=TC235342		804.895	260.355	6409.37	1886.85	0.00230583	7.96299
ENSDART00000076131	0	16	37949760	37955698	0	0	0	0	0	0	0	0	0	LOC100005641	0	0	0	0	0	0	http://www.ensembl.org/Danio_rerio/transview?db=core;transcript=ENSDART00000076131		1184.74	138.531	616.351	89.2686	0.0023558	0.52024
ZV700S00000544	Dr.12007	25	29493117	29504169	0	0	0	0	0	0	0	0	0	0	0	GLG1	golgi apparatus protein 1;Hypothetical protein FLJ23967.;golgi apparatus protein 1;Hypothetical protein FLJ23967.	0	0	0	http://www.ncbi.nlm.nih.gov/sites/entrez?db=nucest&cmd=search&term=BI887753		989.033	325.933	3290	705.717	0.00236999	3.32648
OTTDART00000029604	Dr.36457;Dr.126163	15	6852424	6880583	fb38a08.u1	0	0	fb38a08	15	184.11	ppp2r1a	5	96.6	ppp2r1b	novel protein similar to vertebrate protein phosphatase 2 (formerly 2A), regulatory subunit A protein family (zgc:92493)	PPP2R1B	protein phosphatase 2 (formerly 2A), regulatory subunit A (PR 65), beta isoform;protein phosphatase 2 (formerly 2A), regulatory subunit A (PR 65), beta isoform;protein phosphatase 2 (formerly 2A), regulatory subunit A (PR 65), beta isoform	PPP2R1B	Homo sapiens	protein phosphatase 2 (formerly 2A), regulatory subunit A, beta isoform	http://vega.sanger.ac.uk/Danio_rerio/transview?transcript=OTTDART00000029604&amp;db=core		1361.28	383.969	4727.6	1076.37	0.00239599	3.47291
NM_200729	0	Zv7_NA1736	7442	7687	0	0	0	0	0	0	0	0	0	0	0	0	0	0	0	0	http://www.ncbi.nlm.nih.gov/entrez/viewer.fcgi?db=nuccore&id=41152265		800.169	210.97	4715.65	1313.97	0.00239822	5.89331
ZV700S00006201	Dr.32562	19	38181257	38181665	fj13d11.x1	19	3675	0	0	0	0	0	0	0	0	SLC25A13	solute carrier family 25, member 13 (citrin);solute carrier family 25, member 13 (citrin);solute carrier family 25, member 13 (citrin)	0	0	0	http://www.ncbi.nlm.nih.gov/UniGene/clust.cgi?ORG=Dr&CID=32562		14008	1331.62	6766.59	2080.84	0.0025187	0.483053
OTTDART00000015747	Dr.86481	18	19930911	19931842	zc144e19.zc	7	5747	0	0	0	0	0	0	si:ch211-222m18.4	novel protein	AK127673 /// RNF44 /// KIAA1100 /// RNF38	Hypothetical protein FLJ45771. /// KIAA1100 protein (Fragment).;CDNA FLJ45771 fis, clone NETRP2003103.;ring finger protein 44;Ring finger protein 44.;ring finger protein 44 /// Hypothetical protein KIAA1100. /// ring finger protein 38;Similar to RING finger protein OIP1 (RING finger protein 38).;Hypothetical protein FLJ21343.;Ring finger protein 38.;RING finger protein 38.;ring finger protein 38 …	0	0	0	http://vega.sanger.ac.uk/Danio_rerio/transview?transcript=OTTDART00000015747&amp;db=core		1090.35	172.34	422.889	109.429	0.00254435	0.387846
OTTDART00000027745	0	7	11369515	11370709	0	0	0	0	0	0	0	0	0	zgc:110241	novel protein similar to vertebrate N-acetyltransferase 11 (NAT11, zgc:110241)	0	0	NAT11	Homo sapiens	N-acetyltransferase 11	http://vega.sanger.ac.uk/Danio_rerio/transview?transcript=OTTDART00000027745&amp;db=core		1138.18	378.167	6587.82	1822.31	0.00263662	5.78802
AI397350	Dr.130739;Dr.104831	0	0	0	0	0	0	0	0	0	0	0	0	0	0	ARL11	Hypothetical protein FLJ33930 (ADP-ribosylation factor-like tumor suppressor protein 1).;ADP-ribosylation factor-like 11	0	0	0	http://www.ncbi.nlm.nih.gov/sites/entrez?db=nucleotide&cmd=search&term=AI397350		4250.82	770.995	6830.37	416.825	0.00263662	1.60684
OTTDART00000030744	0	18	29237138	29388745	0	0	0	0	0	0	0	0	0	veph	ventricular zone expressed PH domain protein	0	0	0	0	0	http://vega.sanger.ac.uk/Danio_rerio/transview?transcript=OTTDART00000030744&amp;db=core		1444.05	108.28	659.429	223.688	0.00264435	0.456653
OTTDART00000002433	0	AB	9621725	9627573	fj98b06.x1	19	919	0	0	0	znf297	19	37.6	zbtb22	zinc finger protein 297	0	0	0	0	0	http://vega.sanger.ac.uk/Danio_rerio/transview?transcript=OTTDART00000002433&amp;db=core		2140.35	176.235	1035.36	318.841	0.00265792	0.483737
OTTDART00000029246	0	21	20904672	20909304	0	0	0	0	0	0	0	0	0	zgc:123105	novel protein (zgc:123105)	0	0	KIAA1191	Homo sapiens	KIAA1191	http://vega.sanger.ac.uk/Danio_rerio/transview?transcript=OTTDART00000029246&amp;db=core		1199.56	441.109	9286.81	2731.48	0.00269664	7.74186
ZV700S00004317	Dr.75476;Dr.77540;Dr.121758	6	53608163	53608710	0	0	0	0	0	0	0	0	0	0	0	C20orf44	chromosome 20 open reading frame 44;chromosome 20 open reading frame 44;chromosome 20 open reading frame 44;MSTP118.;CBP3.;Hypothetical protein DKFZp686O0680.;basic FGF-repressed Zic binding protein isoform;MSTP118.;basic FGF-repressed Zic binding protein isoform	UQCC	Homo sapiens	ubiquinol-cytochrome c reductase complex chaperone, CBP3 homolog (yeast)	http://www.ncbi.nlm.nih.gov/UniGene/clust.cgi?ORG=Dr&CID=121758		6539.13	1025.7	13041.5	1973.23	0.00269664	1.99437
OTTDART00000026103	0	13	12494944	12501229	0	0	0	0	0	0	0	0	0	emx1	empty spiracles homeobox 1	0	0	EMX1	Homo sapiens	empty spiracles homeobox 1	http://vega.sanger.ac.uk/Danio_rerio/transview?transcript=OTTDART00000026103&amp;db=core		1581.47	304.837	592.985	107.269	0.00274511	0.374957
ENSDART00000089940	0	13	9037352	9061479	0	0	0	0	0	0	0	0	0	Q1LY47_DANRE	Novel protein (Fragment). [Source:Uniprot/SPTREMBL;Acc:Q1LY47]	0	0	0	0	0	http://www.ensembl.org/Danio_rerio/transview?db=core;transcript=ENSDART00000089940		1915.78	886.719	4699.19	337.688	0.00279082	2.45289
ENSDART00000106453	0	22	1008640	1012453	0	0	0	0	0	0	BC078257	17	113.6	0	0	0	0	0	0	0	http://www.ensembl.org/Danio_rerio/transview?db=core;transcript=ENSDART00000106453		542.202	341.866	2793.09	684.458	0.00279082	5.15138
TC238569	Dr.79109	12	20191136	20193809	wz12613.1.exp	12	2564	0	0	0	0	0	0	0	0	POLR2A	POLR2 protein (Fragment).;polymerase (RNA) II (DNA directed) polypeptide A, 220kDa;POLR2A protein.;DNA directed RNA polymerase II polypeptide A	0	0	0	http://compbio.dfci.harvard.edu/tgi/cgi-bin/tgi/tc_report.pl?gudb=zfish&tc=TC238569		456.825	153.508	4073.42	1226.18	0.00279082	8.9168
TC235075_R	Dr.2779	1	2310572	2513795	fk31f07.y1	1	805	fa92h03	1	54.67	AL845369	5	14.8	0	0	NDFIP2	Nedd4 family interacting protein 2;Nedd4 family interacting protein 2;Nedd4 family interacting protein 2.	0	0	0	http://compbio.dfci.harvard.edu/tgi/cgi-bin/tgi/tc_report.pl?gudb=zfish&tc=TC235075		5274.7	1200	9566.68	846.752	0.00282724	1.81369
ZV700S00004330	Dr.39071;Dr.77022;Dr.67796;Dr.115087;Dr.31421;Dr.104752;Dr.75554;Dr.105458;Dr.122974	13	53175532	53176845	0	0	0	0	0	0	tacstd	13	38.1	0	0	TACSTD1	tumor-associated calcium signal transducer 1;tumor-associated calcium signal transducer 1	0	0	0	http://www.ncbi.nlm.nih.gov/UniGene/clust.cgi?ORG=Dr&CID=39071		5255.98	3240.69	24218	5648.84	0.00293892	4.6077
ENSDART00000087201	0	24	35810912	35817777	0	0	0	0	0	0	0	0	0	LOC558783	0	0	0	0	0	0	http://www.ensembl.org/Danio_rerio/transview?db=core;transcript=ENSDART00000087201		3660.53	229.119	2295.28	397.05	0.00301351	0.627034
ZV700S00004922	Dr.77173;Dr.120514	21	4126168	4126615	fe18e04.x1	21	1331	0	0	0	0	0	0	0	0	ENTPD2	ectonucleoside triphosphate diphosphohydrolase 2;ENTPD2 protein.;ectonucleoside triphosphate diphosphohydrolase 2;ectonucleoside triphosphate diphosphohydrolase 2	0	0	0	http://www.ncbi.nlm.nih.gov/UniGene/clust.cgi?ORG=Dr&CID=77085		5729.81	4232.44	19885.4	2401.97	0.00301351	3.47052
ZV700S00003494	Dr.88617;Dr.126608	9	1922079	1922580	hoxd3a	9	168	0	0	0	0	0	0	0	0	HOXD3	homeo box D3;homeo box D3	0	0	0	http://www.ncbi.nlm.nih.gov/UniGene/clust.cgi?ORG=Dr&CID=88617		2628.16	432.47	1287.17	124.073	0.00301351	0.48976
ZV700S00001181	Dr.13867	15	1259816	1260280	0	0	0	0	0	0	CK030187	15	10.1	0	0	POR /// MMP28	P450 (cytochrome) oxidoreductase;P450 (cytochrome) oxidoreductase;P450 (cytochrome) oxidoreductase /// matrix metalloproteinase 28;Hypothetical protein.;Similar to matrix metalloproteinase 28.;matrix metalloproteinase 28 isoform 3	0	0	0	http://www.ncbi.nlm.nih.gov/UniGene/clust.cgi?ORG=Dr&CID=13867		1265.55	854.919	9452.27	2680.24	0.00301351	7.46893
TC243008	Dr.16978	0	0	0	0	0	0	fa11h11	19	94.12	lfng	3	69	0	0	CEACAM1 /// CEACAM5 /// M17191 /// CLECSF6	carcinoembryonic antigen-related cell adhesion molecule 1 (biliary glycoprotein);carcinoembryonic antigen-related cell adhesion molecule 1 (biliary glycoprotein);carcinoembryonic antigen-related cell adhesion molecule 1 (biliary glycoprotein);carcinoembryonic antigen-related cell adhesion molecule 1 (biliary glycoprotein);carcinoembryonic antigen-related cell adhesion molecule 1 (biliary glycopro…	0	0	0	http://compbio.dfci.harvard.edu/tgi/cgi-bin/tgi/tc_report.pl?gudb=zfish&tc=TC243008		893.278	271.081	2461.17	455.14	0.00303324	2.75522
OTTDART00000004945	0	20	12388249	12399204	0	0	0	0	0	0	0	0	0	tagap	novel protein	0	0	TAGAP	Homo sapiens	T-cell activation GTPase activating protein	http://vega.sanger.ac.uk/Danio_rerio/transview?transcript=OTTDART00000004945&amp;db=core		13213.7	3073.19	3646.74	1171.65	0.00303324	0.275981
OTTDART00000018942	0	5	1494833	1516236	0	0	0	0	0	0	AI958548	5	14.8	si:ch211-29n12.1	novel protein containing sushi domains (SCR repeats	0	0	0	0	0	http://vega.sanger.ac.uk/Danio_rerio/transview?transcript=OTTDART00000018942&amp;db=core		2054.18	313.342	965.731	178.249	0.00303446	0.470129
OTTDART00000016772	Dr.79277	22	11985637	11987921	0	0	0	0	0	0	0	0	0	zgc:76904	novel protein similar to vertebrate UDP-Gal:betaGlcNAc beta 1,3-galactosyltransferase, polypeptide 2 (B3GALT2) (zgc:76904)	B3GALT2	UDP-Gal:betaGlcNAc beta 1,3-galactosyltransferase, polypeptide 2	B3GALT2	Homo sapiens	UDP-Gal:betaGlcNAc beta 1,3-galactosyltransferase, polypeptide 2	http://vega.sanger.ac.uk/Danio_rerio/transview?transcript=OTTDART00000016772&amp;db=core		2186.71	855.931	5975.15	979.676	0.0031445	2.73249
ZV700S00005152	Dr.75207;Dr.116409;Dr.83207;Dr.123071;Dr.117733;Dr.74463	22	34844859	34858043	fa12d03.s1	22	3702	fa12d03	22	3702	0	0	0	0	0	NCL	NCL protein.;Hypothetical protein FLJ34423.;NCL protein.;Hypothetical protein FLJ34423.;NCL protein.;nucleolin	NCL	Homo sapiens	nucleolin	http://www.ncbi.nlm.nih.gov/UniGene/clust.cgi?ORG=Dr&CID=75207		4155.77	113.607	2436.25	572.707	0.00317986	0.586234
OTTDART00000028702	0	H_16_15	170459	173275	0	0	0	0	0	0	0	0	0	zgc:92813	novel protein similar to CCR4-NOT transcription complex, subunit 3 (cnot3, zgc:92813)	0	0	0	0	0	http://vega.sanger.ac.uk/Danio_rerio/transview?transcript=OTTDART00000028702&amp;db=core		1240.92	371.14	5992.54	1591.61	0.00318085	4.82911
OTTDART00000015154	0	H_18_17	220030	234111	fc08b06.x1	18	1909	0	0	0	0	0	0	ube2n	ubiquitin-conjugating enzyme E2N	0	0	0	0	0	http://vega.sanger.ac.uk/Danio_rerio/transview?transcript=OTTDART00000015154&amp;db=core		1832.6	903.796	10607.5	2884.75	0.00319895	5.78824
NM_001034987	0	2	39047568	39073482	tdsubc_1b10_rp	2	3578	0	0	0	0	0	0	0	0	0	0	0	0	0	http://www.ncbi.nlm.nih.gov/entrez/viewer.fcgi?db=nuccore&id=77993343		5554.62	346.283	4462.13	108.351	0.00321699	0.803319
ZV700S00000740	Dr.94317;Dr.82922	21	31796462	31851902	0	0	0	0	0	0	0	0	0	0	0	UNC119	unc-119 homolog (C. elegans);Hypothetical protein DKFZp686E1393 (Fragment).;unc119 (C.elegans) homolog isoform b;unc119 (C.elegans) homolog isoform a	UNC119	Homo sapiens	unc-119 homolog (C. elegans)	http://www.ncbi.nlm.nih.gov/UniGene/clust.cgi?ORG=Dr&CID=94317		1104.41	649.957	4845.32	1110.4	0.00327478	4.38726
ZV700S00000895	Dr.105962	17	51364295	51366845	0	0	0	0	0	0	0	0	0	0	0	RBM16	RNA binding motif protein 16;Hypothetical protein FLJ13797.;RNA-binding motif protein 16	0	0	0	http://www.ncbi.nlm.nih.gov/sites/entrez?db=nucest&cmd=search&term=AW165300		2812.86	1176.01	8253.55	1461.25	0.00333807	2.93422
ENSDART00000056741	0	2	24578651	24609265	BG304440	2	1609	0	0	0	0	0	0	A1L238_DANRE	Hypothetical protein (Fragment). [Source:Uniprot/SPTREMBL;Acc:A1L238]	0	0	0	0	0	http://www.ensembl.org/Danio_rerio/transview?db=core;transcript=ENSDART00000056741		1282.34	107.02	811.506	68.1549	0.0033785	0.63283
ENSDART00000098845	0	Zv7_NA1539	3	467	0	0	0	0	0	0	0	0	0	0	0	0	0	0	0	0	http://www.ensembl.org/Danio_rerio/transview?db=core;transcript=ENSDART00000098845		4282.33	3095.29	19080.7	4067.04	0.0033792	4.45569
TC240224	Dr.105819	0	0	0	fc30f01.x1	9	3565	0	0	0	0	0	0	0	0	DSCR1	Down syndrome critical region gene 1;Down syndrome critical region gene 1;Calcipressin 1 large isoform.;Down syndrome critical region gene 1.;calcipressin 1 isoform b;calcipressin 1 isoform c;Down syndrome critical region gene 1;Hypothetical protein FLJ16823.;calcipressin 1 isoform a	0	0	0	http://compbio.dfci.harvard.edu/tgi/cgi-bin/tgi/tc_report.pl?gudb=zfish&tc=TC240224		821.546	153.981	2404.92	515.416	0.00343641	2.92731
OTTDART00000002298	0	7	29701575	29704701	0	0	0	0	0	0	0	0	0	hrh3	novel protein similar to human histamine receptor H3 (HRH3)	0	0	LOC427545	Gallus gallus	hypothetical LOC427545	http://vega.sanger.ac.uk/Danio_rerio/transview?transcript=OTTDART00000002298&amp;db=core		3302.92	369.53	1686.7	406.704	0.00343701	0.510668
ENSDART00000102232	0	1	26362388	26385220	0	0	0	0	0	0	0	0	0	LOC556841	0	0	0	0	0	0	http://www.ensembl.org/Danio_rerio/transview?db=core;transcript=ENSDART00000102232		1172.04	283.63	2209.66	195.306	0.00349397	1.88532
OTTDART00000013058	Dr.130409;Dr.134656;Dr.125455;Dr.75898	20	31966589	31985875	fa20g08.s1	20	2432	0	0	0	0	0	0	acbd3	novel protein (zgc:66303)	ACBD3	Golgi resident protein GCP60.;Hypothetical protein (Fragment).;ACBD3 protein (Fragment).;acyl-Coenzyme A binding domain containing 3	0	0	0	http://vega.sanger.ac.uk/Danio_rerio/transview?transcript=OTTDART00000013058&amp;db=core		1213.98	402.467	3428.72	644.276	0.003517	2.82438
OTTDART00000010349	0	6	9778252	9786182	0	0	0	0	0	0	0	0	0	si:ch211-186m12.3	novel protein similar to human and mouse melanophilin (MLPH)	0	0	MLPH	Homo sapiens	melanophilin	http://vega.sanger.ac.uk/Danio_rerio/transview?transcript=OTTDART00000010349&amp;db=core		1982.01	82.1172	1095.68	277.638	0.00353434	0.552809
ENSDART00000066318	0	12	22569142	22570441	0	0	0	0	0	0	0	0	0	0	0	0	0	0	0	0	http://www.ensembl.org/Danio_rerio/transview?db=core;transcript=ENSDART00000066318		773.889	75.538	376.424	53.4399	0.0035348	0.486406
ENSDART00000080662	0	13	11119407	11124681	0	0	0	0	0	0	0	0	0	HTRA2 (19 of 26)	Serine protease HTRA2, mitochondrial precursor (EC 3.4.21.108) (High temperature requirement protein A2) (HtrA2) (Omi stress-regulated endoprotease) (Serine proteinase OMI) (Serine protease 25). [Source:Uniprot/SWISSPROT;Acc:O43464]	0	0	0	0	0	http://www.ensembl.org/Danio_rerio/transview?db=core;transcript=ENSDART00000080662		2061.72	262.165	4048.64	628.28	0.00360809	1.96372
ENSDART00000056215	0	Zv7_NA1027	1596	2868	0	0	0	0	0	0	0	0	0	0	0	0	0	0	0	0	http://www.ensembl.org/Danio_rerio/transview?db=core;transcript=ENSDART00000056215		720.915	126.465	242.589	33.8687	0.00369236	0.336501
ENSDART00000100115	0	2	15243117	15246124	0	0	0	0	0	0	0	0	0	0	0	0	0	0	0	0	http://www.ensembl.org/Danio_rerio/transview?db=core;transcript=ENSDART00000100115		4392.67	148.082	2093.38	777.116	0.00374286	0.476562
ZV700S00001390	Dr.83426;Dr.103501	6	4823537	4823997	0	0	0	0	0	0	0	0	0	0	0	KIAA1212	KIAA1212;AKT-phosphorylation enhancer;KIAA1212;Hypothetical protein DKFZp686H0346.	0	0	0	http://www.ncbi.nlm.nih.gov/UniGene/clust.cgi?ORG=Dr&CID=83426		1330.76	26.0931	963.837	71.9887	0.00383227	0.724273
ENSDART00000102400	0	4	11871421	11876926	0	0	0	0	0	0	0	0	0	0	0	0	0	0	0	0	http://www.ensembl.org/Danio_rerio/transview?db=core;transcript=ENSDART00000102400		3693.16	562.601	1667.93	410.764	0.00394926	0.451626
OTTDART00000025946	Dr.3454	15	2520990	2523072	CG2025-T7	15	76	0	0	0	cldne	15	10.1	cldne	claudin e	CLDN3	claudin 3;claudin 3	0	0	0	http://vega.sanger.ac.uk/Danio_rerio/transview?transcript=OTTDART00000025946&amp;db=core		1219.8	70.0026	1706.48	115.794	0.00406036	1.39899
ENSDART00000074674	0	12	41169253	41177681	zc137i20.za	12	5016	0	0	0	0	0	0	LOC100005636	0	0	0	0	0	0	http://www.ensembl.org/Danio_rerio/transview?db=core;transcript=ENSDART00000074674		1254.6	139.024	6311.8	1751.75	0.00411004	5.03093
NM_001080160	0	18	4866329	5014085	0	0	0	0	0	0	0	0	0	0	0	0	0	0	0	0	http://www.ncbi.nlm.nih.gov/entrez/viewer.fcgi?db=nuccore&id=122114625		17413.3	3634.65	28998.4	1746.45	0.00414849	1.6653
ENSDART00000014922	0	13	30601436	30609689	0	0	0	0	0	0	0	0	0	LOC562503	0	0	0	0	0	0	http://www.ensembl.org/Danio_rerio/transview?db=core;transcript=ENSDART00000014922		2229.84	447.513	827.602	167.241	0.0041536	0.371149
ZV700S00003335	Dr.77946	9	28426312	28426796	fc07d06.x1	0	0	0	0	0	0	0	0	0	0	0	0	0	0	0	http://www.ncbi.nlm.nih.gov/UniGene/clust.cgi?ORG=Dr&CID=77946		3493.25	345.613	6730.24	1068.35	0.00416422	1.92664
ZV700S00005732	Dr.83293	7	59293194	59295761	fgf3	7	5890	fgf3	7	262.32	0	0	0	0	0	FGF3	fibroblast growth factor 3 precursor	FGF3	Homo sapiens	fibroblast growth factor 3 (murine mammary tumor virus integration site (v-int-2) oncogene homolog)	http://www.ncbi.nlm.nih.gov/UniGene/clust.cgi?ORG=Dr&CID=83293		6448.88	1595	1609.95	535.257	0.00416929	0.249648
OTTDART00000030222	0	4	28905656	28917908	0	0	0	0	0	0	0	0	0	si:dkeyp-33c10.7	novel protein	0	0	0	0	0	http://vega.sanger.ac.uk/Danio_rerio/transview?transcript=OTTDART00000030222&amp;db=core		228.967	12.273	785.733	164.7	0.00418537	3.43164
ZV700S00006214	Dr.120365;Dr.134181;Dr.76160	23	31170193	31178686	zc66i15.ya	23	4688	0	0	0	tbn	23	96.3	0	0	AF465841	TBP-associated factor TAFII43.	TAF8	Homo sapiens	TAF8 RNA polymerase II, TATA box binding protein (TBP)-associated factor, 43kDa	http://www.ncbi.nlm.nih.gov/UniGene/clust.cgi?ORG=Dr&CID=76160		1919.88	288.735	3150.71	300.881	0.00426198	1.6411
ZV700S00001469	Dr.14573	Zv7_NA7296	5011	18301	0	0	0	0	0	0	0	0	0	0	0	LHFPL2	lipoma HMGIC fusion partner-like 2;HMGIC fusion partner-like 2.;lipoma HMGIC fusion partner-like 2	0	0	0	http://www.ncbi.nlm.nih.gov/UniGene/clust.cgi?ORG=Dr&CID=14573		1438.26	136.851	917.654	62.2545	0.00428889	0.638032
OTTDART00000025950	Dr.83954	15	4339611	4342900	0	0	0	0	0	0	0	0	0	thyn1	thymocyte nuclear protein 1	THY28	thymocyte protein thy28 isoform 1;My005 protein.;MDS012.;thymocyte protein thy28 isoform 2	THYN1	Homo sapiens	thymocyte nuclear protein 1	http://vega.sanger.ac.uk/Danio_rerio/transview?transcript=OTTDART00000025950&amp;db=core		4116.7	425.064	1810.13	675.564	0.00430473	0.439704
ENSDART00000097745	0	Zv7_NA977	45981	47294	0	0	0	0	0	0	0	0	0	LOC100006031	0	0	0	0	0	0	http://www.ensembl.org/Danio_rerio/transview?db=core;transcript=ENSDART00000097745		780.225	11.3831	423.233	70.8295	0.00434246	0.54245
TC249221	0	0	0	0	0	0	0	0	0	0	AI353148	5	66.7	0	N/A	0	0	0	0	0	http://compbio.dfci.harvard.edu/tgi/cgi-bin/tgi/tc_report.pl?gudb=zfish&tc=TC249221		1434.92	804.703	7352.2	1899.52	0.00439104	5.12377
ENSDART00000049377	0	22	18233453	18243923	0	0	0	0	0	0	0	0	0	0	0	0	0	0	0	0	http://www.ensembl.org/Danio_rerio/transview?db=core;transcript=ENSDART00000049377		1085.16	74.9364	621.043	101.456	0.00445041	0.572307
OTTDART00000025515	Dr.75079;Dr.135276	11	16400370	16405920	CG838-T7	11	2618	snai2	24	501.36	snai1a	11	47.1	snai1a	snail homolog 1a (Drosophila)	SNAI1	snail homolog 1 (Drosophila);snail 1 homolog	SNAI1	Homo sapiens	snail homolog 1 (Drosophila)	http://vega.sanger.ac.uk/Danio_rerio/transview?transcript=OTTDART00000025515&amp;db=core		1802.98	294.208	850.718	118.245	0.00455328	0.471841
OTTDART00000026009	0	15	9964135	10170042	0	0	0	0	0	0	0	0	0	ncam3	neural cell adhesion molecule 3	0	0	0	0	0	http://vega.sanger.ac.uk/Danio_rerio/transview?transcript=OTTDART00000026009&amp;db=core		6512.76	1099.87	2957.33	570.455	0.00457955	0.454083
AI397462	Dr.76795	0	0	0	0	0	0	0	0	0	0	0	0	0	0	COL8A1	Smooth muscle cell-expressed and macrophage conditioned medium-induced protein 64 (Smag-64).;collagen, type VIII, alpha 1;Collagen, type VIII, alpha 1.;alpha 1 type VIII collagen precursor	0	0	0	http://www.ncbi.nlm.nih.gov/sites/entrez?db=nucleotide&cmd=search&term=AI397462		1824.39	239.618	672.021	307.898	0.00461554	0.368354
NM_001039642	0	1	37548438	37553658	0	0	0	0	0	0	0	0	0	0	0	0	0	0	0	0	http://www.ncbi.nlm.nih.gov/entrez/viewer.fcgi?db=nuccore&id=88900438		1617.06	231.965	554.535	272.163	0.00461554	0.342927
ENSDART00000100697	0	20	44687694	44692687	0	0	0	0	0	0	AL845369	5	14.8	0	0	0	0	0	0	0	http://www.ensembl.org/Danio_rerio/transview?db=core;transcript=ENSDART00000100697		1004.05	54.9811	610.713	74.6509	0.00475561	0.60825
ZV700S00003272	Dr.80650;Dr.85800;Dr.38020;Dr.105051;Dr.108454;Dr.105519;Dr.75367;Dr.123934;Dr.140285;Dr.104571;Dr.80820;Dr.123975;Dr.131982;Dr.126520	2	42533093	42545789	fc59g10	2	4548	fb78a10	2	155.7	AI943054	2	58.7	0	0	CALR	calreticulin;calreticulin precursor	0	0	0	http://www.ncbi.nlm.nih.gov/UniGene/clust.cgi?ORG=Dr&CID=105519		4832.22	1366.81	11154.9	1741.68	0.00488444	2.30845
AF495875.1	0	0	0	0	0	0	0	0	0	0	0	0	0	0	0	ESRRG	estrogen-related receptor gamma;Estrogen-related receptor gamma.;Estrogen-related receptor gamma.;Hypothetical protein (Fragment).;ESRRG protein.;estrogen-related receptor gamma isoform 1;estrogen-related receptor gamma isoform 2	0	0	0	http://www.ncbi.nlm.nih.gov/sites/entrez?db=gene&cmd=search&term=AF495875.1		862.813	231.291	2038.24	325.817	0.00492629	2.36232
TC250406	Dr.81503	7	24719828	24736450	0	0	0	0	0	0	0	0	0	0	0	SYT13	synaptotagmin XIII;Synaptotagmin 13 (Fragment).;synaptotagmin XIII	0	0	0	http://compbio.dfci.harvard.edu/tgi/cgi-bin/tgi/tc_report.pl?gudb=zfish&tc=TC250406		663.494	100.034	2271.8	545.962	0.00496802	3.424
OTTDART00000026121	Dr.33037	15	24241679	24257220	fb92g11.x1	15	2294	zsnp1272	20	395.39	wsb1	15	83.7	wsb1	SOCS box-containing WD protein SWiP-1	WSB1	WSB-1 isoform.;Hypothetical protein.;WD repeat and SOCS box containing protein 1 (WSB-1) (SOCS box- containing WD protein SWiP-1).;WD SOCS-box protein 1 isoform 2;WSB-1 isoform.;WD SOCS-box protein 1 isoform 1;WD SOCS-box protein 1 isoform 3	WSB1	Homo sapiens	WD repeat and SOCS box-containing 1	http://vega.sanger.ac.uk/Danio_rerio/transview?transcript=OTTDART00000026121&amp;db=core		6436.98	3633.02	23132.6	4594.74	0.00500964	3.5937
ZV700S00003164	Dr.86345	6	10004862	10007632	0	0	0	0	0	0	0	0	0	0	0	COQ7	coenzyme Q7 homolog, ubiquinone (yeast);Hypothetical protein.;COQ7 protein.;COQ7 protein	0	0	0	http://www.ncbi.nlm.nih.gov/sites/entrez?db=nucest&cmd=search&term=BQ260125		1039.91	323.783	2775.94	506.121	0.00501879	2.66939
ENSDART00000055440	0	3	21073704	21075315	0	0	0	0	0	0	0	0	0	LOC565113	0	0	0	0	0	0	http://www.ensembl.org/Danio_rerio/transview?db=core;transcript=ENSDART00000055440		2019.83	238.362	1059.79	215.759	0.00508714	0.524693
OTTDART00000021838	0	2	37247071	37250521	0	0	0	0	0	0	AI657878	2	135.4	si:ch211-9d9.1	novel protein	0	0	0	0	0	http://vega.sanger.ac.uk/Danio_rerio/transview?transcript=OTTDART00000021838&amp;db=core		1727	204.233	751.44	255.9	0.00514811	0.435112
OTTDART00000024423	Dr.1081	6	7902424	7908117	aw233490	6	1558	0	0	0	0	0	0	eef1b2	eukaryotic translation elongation factor 1 beta 2	BT007079	Eukaryotic translation elongation factor 1 beta 2.	0	0	0	http://vega.sanger.ac.uk/Danio_rerio/transview?transcript=OTTDART00000024423&amp;db=core		3810.06	679.663	1830.36	107.672	0.00514811	0.480403
ZV700S00002679	Dr.140459;Dr.126549;Dr.76748	21	23896796	23902026	fb36a09	23	3049	fb36a09	23	3049	AI436964	21	73	0	0	CALM1	Calmodulin 2 (Phosphorylase kinase, delta).;calmodulin 1 (phosphorylase kinase, delta);Calmodulin 1 (Phosphorylase kinase, delta).;calmodulin 1 (phosphorylase kinase, delta);calmodulin 1 (phosphorylase kinase, delta)	CALM1	Homo sapiens	calmodulin 1 (phosphorylase kinase, delta)	http://www.ncbi.nlm.nih.gov/UniGene/clust.cgi?ORG=Dr&CID=76748		5834.07	2445.84	33155.6	9282.14	0.00516238	5.6831
ENSDART00000082478	0	9	1325785	1326930	0	0	0	0	0	0	0	0	0	Q0PKW9_DANRE	Caspase 8b (Fragment). [Source:Uniprot/SPTREMBL;Acc:Q0PKW9]	0	0	0	0	0	http://www.ensembl.org/Danio_rerio/transview?db=core;transcript=ENSDART00000082478		947.416	58.111	592.082	42.9674	0.00520338	0.624943
ZV700S00005882	Dr.42009	1	258232	259021	fj52a05.x1	1	723	0	0	0	erbb3a	6	25.5	0	0	AK098076 /// ATP1A4 /// ATP1A3 /// ATP1A2 /// ATP1A1	ATP1A1 protein (Fragment). /// ATPase, Na+/K+ transporting, alpha 4 polypeptide;Na+/K+ -ATPase alpha 4 subunit isoform 2;ATPase Na+/K+ transporting alpha 4.;Na+/K+ -ATPase alpha 4 subunit isoform 1;ATPase, Na+/K+ transporting, alpha 4 polypeptide /// ATPase, Na+/K+ transporting, alpha 3 polypeptide;ATPase, Na+/K+ transporting, alpha 3 polypeptide;Na+/K+ -ATPase alpha 3 subunit /// ATPase, Na+/K+ …	0	0	0	http://www.ncbi.nlm.nih.gov/UniGene/clust.cgi?ORG=Dr&CID=42009		804.202	338.516	3407.08	844.97	0.00533842	4.23659
NM_001080678	0	7	34248391	34253371	0	0	0	0	0	0	0	0	0	0	0	0	0	0	0	0	http://www.ncbi.nlm.nih.gov/entrez/viewer.fcgi?db=nuccore&id=123702888		9623.8	557.792	4672.16	1647.59	0.00533842	0.48548
OTTDART00000028762	0	9	37112596	37115347	fj34d05	9	1878	0	0	0	AW154423	18	138.9	zgc:85857	novel protein similar to H.sapiens TSC22 domain family, member (zgc:85857)	0	0	0	0	0	http://vega.sanger.ac.uk/Danio_rerio/transview?transcript=OTTDART00000028762&amp;db=core		7260.43	2095.97	13611	771.819	0.00543764	1.87468
ENSDART00000051880	0	7	58237956	58251004	0	0	0	0	0	0	0	0	0	si:busm1-70b1.2	Novel protein (Fragment). [Source:Uniprot/SPTREMBL;Acc:Q6ZM43]	0	0	0	0	0	http://www.ensembl.org/Danio_rerio/transview?db=core;transcript=ENSDART00000051880		1587.44	341.423	2782.32	224.212	0.00548336	1.75271
TC264074	0	10	5136256	5137371	fk95d07.x1	10	1489	0	0	0	0	0	0	0	N/A	0	0	0	0	0	http://compbio.dfci.harvard.edu/tgi/cgi-bin/tgi/tc_report.pl?gudb=zfish&tc=TC264074		1971.29	214.049	1025.25	235.082	0.00568059	0.52009
NM_001002631	0	23	25897622	25903096	0	0	0	0	0	0	erbb3a	6	25.5	0	0	0	0	0	0	0	http://www.ncbi.nlm.nih.gov/entrez/viewer.fcgi?db=nuccore&id=50540329		363.916	39.4001	676.904	16.3023	0.00568059	1.86006
ENSDART00000104492	0	20	4073511	4085528	0	0	0	0	0	0	0	0	0	0	0	0	0	0	0	0	http://www.ensembl.org/Danio_rerio/transview?db=core;transcript=ENSDART00000104492		1700.98	738.586	11289.2	3302	0.00583182	6.63688
TC263189	Dr.125805;Dr.85094	25	989799	991558	0	0	0	0	0	0	erbb3a	6	25.5	0	0	SYT7	synaptotagmin VII;synaptotagmin VII	0	0	0	http://compbio.dfci.harvard.edu/tgi/cgi-bin/tgi/tc_report.pl?gudb=zfish&tc=TC263189		1198.17	320.353	5842.18	1605.5	0.00586867	4.87591
TC241341	Dr.28338;Dr.80915	3	17135103	17135523	0	0	0	0	0	0	0	0	0	0	0	MGC3123	Hypothetical protein.;Hypothetical protein.;Hypothetical protein.;MGC3123 protein.;hypothetical protein LOC79089;hypothetical protein LOC79089	0	0	0	http://compbio.dfci.harvard.edu/tgi/cgi-bin/tgi/tc_report.pl?gudb=zfish&tc=TC241341		119.668	25.0792	800.601	216.548	0.00586867	6.69016
ZV700S00003292	Dr.65392	14	2777942	2781995	fb78g05.x1	6	122	0	0	0	0	0	0	0	0	FLJ12716	Hypothetical protein FLJ12716.;Hypothetical protein FLJ13328.;Hypothetical protein FLJ23339.;Hypothetical protein.;Hypothetical protein DKFZp686B0256 (Fragment).;Hypothetical protein.;Hypothetical protein DKFZp686B15150 (Fragment).;Hypothetical protein DKFZp434L0714.;hypothetical protein LOC60684 isoform a;hypothetical protein LOC60684 isoform b	0	0	0	http://www.ncbi.nlm.nih.gov/UniGene/clust.cgi?ORG=Dr&CID=65392		5330.67	1727	11242.4	1169.73	0.00591342	2.10901
NM_194418	0	3	17135461	17137480	0	0	0	0	0	0	0	0	0	0	0	0	0	0	0	0	http://www.ncbi.nlm.nih.gov/entrez/viewer.fcgi?db=nuccore&id=35903129		209.112	50.2093	763.11	159.523	0.00594176	3.64929
OTTDART00000022312	Dr.701	5	26518989	26521929	0	0	0	0	0	0	0	0	0	zgc:77155	novel protein (zgc:77155)	BT006745	Splicing factor, arginine/serine-rich 7, 35kDa.	SFRS7	Homo sapiens	splicing factor, arginine/serine-rich 7, 35kDa	http://vega.sanger.ac.uk/Danio_rerio/transview?transcript=OTTDART00000022312&amp;db=core		3042.66	793.926	6356.35	854.886	0.00594176	2.08907
ZV700S00001472	Dr.14578	13	8252361	8252704	0	0	0	0	0	0	0	0	0	0	0	GABRG3 /// GABRG2 /// GABRG1 /// TOMM70A	gamma-aminobutyric acid (GABA) A receptor, gamma 3;gamma-aminobutyric acid (GABA) A receptor, gamma /// Gamma-aminobutyric acid A receptor, gamma 2, isoform 1.;gamma-aminobutyric acid (GABA) A receptor, gamma 2;gamma-aminobutyric acid A receptor, gamma 2;gamma-aminobutyric acid A receptor, gamma 2;gamma-aminobutyric acid A receptor, gamma 2 /// gamma-aminobutyric acid (GABA) A receptor, gamma 1;g…	0	0	0	http://www.ncbi.nlm.nih.gov/sites/entrez?db=nucest&cmd=search&term=BI533424		1453.28	180.211	810.306	94.0006	0.00594176	0.55757
OTTDART00000005998	0	20	23856953	23881218	0	0	0	0	0	0	0	0	0	hook1	novel protein similar to vertebrate hook homolog 1 (Drosophila) (HOOK1)	0	0	HOOK1	Homo sapiens	hook homolog 1 (Drosophila)	http://vega.sanger.ac.uk/Danio_rerio/transview?transcript=OTTDART00000005998&amp;db=core		1879.43	306.176	964.463	25.3169	0.00598617	0.513168
ZV700S00004175	Dr.117050;Dr.133661	11	40565001	40566667	fd55b04.x1	0	0	0	0	0	caspr1	3	61.4	0	0	ABHD6	Lipase.;abhydrolase domain containing 6;abhydrolase domain containing 6	0	0	0	http://www.ncbi.nlm.nih.gov/sites/entrez?db=nucest&cmd=search&term=AW019648		1649.84	1529.84	6368.22	659.764	0.00607461	3.85991
ENSDART00000104608	0	17	23615264	23627227	0	0	0	0	0	0	0	0	0	0	0	0	0	0	0	0	http://www.ensembl.org/Danio_rerio/transview?db=core;transcript=ENSDART00000104608		1185.75	120.195	609.34	129.566	0.00607461	0.513885
ENSDART00000089567	0	8	12217213	12232912	0	0	0	0	0	0	0	0	0	LOC564197	0	0	0	0	0	0	http://www.ensembl.org/Danio_rerio/transview?db=core;transcript=ENSDART00000089567		9303.79	438.89	5649.84	1212.02	0.00611035	0.607263
ZV700S00001980	Dr.85604;Dr.126241;Dr.115437;Dr.86584	6	41597911	41598657	0	0	0	0	0	0	0	0	0	0	0	E2-230K	Hypothetical protein KIAA1734 (EC 6.3.2.19) (Ubiquitin-conjugating enzyme E2) (Ubiquitin-protein ligase) (Ubiquitin carrier protein) (Fragment).;Hypothetical protein FLJ21004 (EC 6.3.2.19) (Ubiquitin-conjugating enzyme E2) (Ubiquitin-protein ligase) (Ubiquitin carrier protein).;Hypothetical protein FLJ22346 (EC 6.3.2.19) (Ubiquitin-conjugating enzyme E2) (Ubiquitin-protein ligase) (Ubiquitin carr…	0	0	0	http://www.ncbi.nlm.nih.gov/sites/entrez?db=nucest&cmd=search&term=BM571917		1886.12	301.645	939.535	104.755	0.00611035	0.49813
OTTDART00000010648	0	22	6130303	6140318	fk47a03.x1	22	995	0	0	0	0	0	0	si:dkey-42i9.6	novel protein	0	0	SCOTIN	Homo sapiens	scotin	http://vega.sanger.ac.uk/Danio_rerio/transview?transcript=OTTDART00000010648&amp;db=core		1857.3	345.955	2945.1	135.589	0.0061459	1.58569
ENSDART00000079075	0	7	18860822	18862828	0	0	0	0	0	0	0	0	0	0	0	0	0	0	0	0	http://www.ensembl.org/Danio_rerio/transview?db=core;transcript=ENSDART00000079075		11244.4	1394.5	5279.3	1582.69	0.0061459	0.469506
ENSDART00000081437	0	17	7101225	7112142	0	0	0	0	0	0	0	0	0	0	0	0	0	0	0	0	http://www.ensembl.org/Danio_rerio/transview?db=core;transcript=ENSDART00000081437		1693.72	247.03	661.662	250.697	0.0065537	0.390657
NM_001045033	0	17	30031490	30046389	0	0	0	0	0	0	0	0	0	0	0	0	0	POMT2	Homo sapiens	protein-O-mannosyltransferase 2	http://www.ncbi.nlm.nih.gov/entrez/viewer.fcgi?db=nuccore&id=113680039		453.351	37.0911	1252.35	262.205	0.0065968	2.76244
ENSDART00000092947	0	23	26700350	26724108	0	0	0	0	0	0	0	0	0	LOC795760	0	0	0	0	0	0	http://www.ensembl.org/Danio_rerio/transview?db=core;transcript=ENSDART00000092947		2024.11	63.4618	1257.33	244.554	0.00669166	0.621175
ENSDART00000078005	0	Zv7_scaffold2543	28122	29624	0	0	0	0	0	0	0	0	0	0	0	0	0	0	0	0	http://www.ensembl.org/Danio_rerio/transview?db=core;transcript=ENSDART00000078005		5458.01	957.284	1941.21	796.495	0.0067254	0.355663
TC251438	0	3	17055553	17056547	0	0	0	0	0	0	0	0	0	0	N/A	0	0	0	0	0	http://compbio.dfci.harvard.edu/tgi/cgi-bin/tgi/tc_report.pl?gudb=zfish&tc=TC251438		1088.02	390.692	5166.36	1391.63	0.0067254	4.74841
OTTDART00000026232	Dr.15192	16	1189071	1213949	0	0	0	0	0	0	0	0	0	cyp4	cytochrome P450, family 4	BC060838 /// BC051335 /// BC036099 /// ARNT2 /// ARNT	ARNT protein. /// ARNT2 protein. /// ARNT2 protein. /// aryl-hydrocarbon receptor nuclear translocator 2;aryl-hydrocarbon receptor nuclear translocator 2;Hypothetical protein.;ARNT2 protein.;aryl hydrocarbon receptor nuclear translocator /// aryl hydrocarbon receptor nuclear translocator;Aryl hydrocarbon receptor nuclear translocator.;Hypothetical protein (Fragment).;ARNT protein.;aryl hydrocarbo…	0	0	0	http://vega.sanger.ac.uk/Danio_rerio/transview?transcript=OTTDART00000026232&amp;db=core		2564.37	888.032	10596.6	2711.19	0.0068197	4.13224
ENSDART00000097812	0	Zv7_scaffold2649	49254	50604	0	0	0	0	0	0	0	0	0	0	0	0	0	0	0	0	http://www.ensembl.org/Danio_rerio/transview?db=core;transcript=ENSDART00000097812		7207.19	1534.98	2770.54	349.38	0.00686216	0.384414
ENSDART00000101173	0	15	17473444	17480666	0	0	0	0	0	0	0	0	0	LOC564526	0	0	0	0	0	0	http://www.ensembl.org/Danio_rerio/transview?db=core;transcript=ENSDART00000101173		952.402	277.25	2455.86	445.827	0.0069045	2.5786
OTTDART00000001839	0	AB	9331085	9337721	0	0	0	0	0	0	0	0	0	fabgl	FabG (beta-ketoacyl-[acyl-carrier-protein] reductase, E. coli) like	0	0	0	0	0	http://vega.sanger.ac.uk/Danio_rerio/transview?transcript=OTTDART00000001839&amp;db=core		1110.24	229.449	379.577	68.1222	0.00699818	0.341888
ENSDART00000052539	0	7	32892667	32953343	fe49h01.x1	7	3072	zsnp612	7	76.5	0	0	0	MYO1E	Myosin-Ie (Myosin-Ic). [Source:Uniprot/SWISSPROT;Acc:Q12965]	0	0	0	0	0	http://www.ensembl.org/Danio_rerio/transview?db=core;transcript=ENSDART00000052539		644.575	153.169	1722.21	336.85	0.00708216	2.67185
NM_001077615	0	16	48042401	48058506	0	0	0	0	0	0	0	0	0	0	0	0	0	0	0	0	http://www.ncbi.nlm.nih.gov/entrez/viewer.fcgi?db=nuccore&id=117606306		2982.2	928.892	5760.42	324.827	0.00708216	1.9316
ZV700S00005942	Dr.6752	11	18659908	18666010	0	0	0	0	0	0	0	0	0	0	0	ATP2B3	ATPase, Ca++ transporting, plasma membrane 3;Hypothetical protein FLJ26684.;plasma membrane calcium ATPase 3 isoform 3b;plasma membrane calcium ATPase 3 isoform 3a	0	0	0	http://www.ncbi.nlm.nih.gov/sites/entrez?db=nucest&cmd=search&term=BE201933		2510.19	766.473	7987.51	1791.52	0.00715617	3.18204
OTTDART00000011005	0	16	22634334	22641934	0	0	0	0	0	0	0	0	0	aste1	novel protein similar to human HT001 protein (HT001)	0	0	0	0	0	http://vega.sanger.ac.uk/Danio_rerio/transview?transcript=OTTDART00000011005&amp;db=core		2333.02	475.05	967.698	26.5337	0.00715617	0.414784
OTTDART00000027054	Dr.107820;Dr.77049;Dr.120410	23	23415377	23424592	0	0	0	id:ibd1279	23	262.19	hnf4a	23	88.8	hnf4a	hepatocyte nuclear factor 4, alpha	HNF4A;HNF4A	hepatocyte nuclear factor 4, alpha;hepatocyte nuclear factor 4 alpha isoform c;hepatocyte nuclear factor 4, alpha;hepatocyte nuclear factor 4, alpha;Hypothetical protein FLJ39654.;hepatocyte nuclear factor 4 alpha isoform b;hepatocyte nuclear factor 4 alpha isoform e;hepatocyte nuclear factor 4 alpha isoform d;hepatocyte nuclear factor 4 alpha isoform a;hepatocyte nuclear factor 4, alpha;hepatocy…	HNF4A	Homo sapiens	hepatocyte nuclear factor 4, alpha	http://vega.sanger.ac.uk/Danio_rerio/transview?transcript=OTTDART00000027054&amp;db=core		1159.04	140.538	586.403	107.262	0.00715617	0.505938
AL922019_R	0	0	0	0	0	0	0	0	0	0	0	0	0	0	0	0	0	0	0	0	http://www.ncbi.nlm.nih.gov/sites/entrez?db=nucleotide&cmd=search&term=AL922019		1559.81	279.146	615.543	158.744	0.00735087	0.394626
NM_001076714	0	21	4206109	4223863	0	0	0	0	0	0	0	0	0	0	0	0	0	0	0	0	http://www.ncbi.nlm.nih.gov/entrez/viewer.fcgi?db=nuccore&id=115529302		9895.02	1595.76	4895.36	789.924	0.00739212	0.49473
OTTDART00000016752	0	18	35620315	35620816	0	0	0	0	0	0	0	0	0	si:ch211-208g1.1	novel protein	0	0	0	0	0	http://vega.sanger.ac.uk/Danio_rerio/transview?transcript=OTTDART00000016752&amp;db=core		2168.17	80.5301	1416.28	234.949	0.00747428	0.653214
OTTDART00000027038	Dr.77864	23	19916168	19925400	0	0	0	fc96f07	23	224.49	edr2	23	78.9	phc2	polyhomeotic-like 2 (Drosophila)	PHC2	polyhomeotic 2-like isoform b;polyhomeotic-like 2 (Drosophila);CDNA FLJ46105 fis, clone TESTI2026024, highly similar to Mus musculus early development regulator 2, polyhomeotic 2 protein.;Hypothetical protein (Fragment).;Early development regulator 2 (Polyhomeotic 2 homolog).;Polyhomeotic 2 homolog.;polyhomeotic 2-like isoform a	PHC2	Homo sapiens	polyhomeotic homolog 2 (Drosophila)	http://vega.sanger.ac.uk/Danio_rerio/transview?transcript=OTTDART00000027038&amp;db=core		361.475	93.8135	1232.22	278.365	0.00747428	3.40887
ZV700S00005576	Dr.87112	6	59004991	59022629	pl10	24	1293	fb43h11	6	6334	pl10	6	154	0	0	DDX3Y	DEAD (Asp-Glu-Ala-Asp) box polypeptide 3, Y-linked;DEAD (Asp-Glu-Ala-Asp) box polypeptide 3,	0	0	0	http://www.ncbi.nlm.nih.gov/UniGene/clust.cgi?ORG=Dr&CID=75779		8736.85	777.882	11181.8	382.457	0.0075053	1.27984
OTTDART00000009400	0	4	22067627	22391694	fb82g11	4	4226	0	0	0	0	0	0	magi2	novel protein similar to vertebrate atrophin-1 interacting protein (AIP1)	0	0	0	0	0	http://vega.sanger.ac.uk/Danio_rerio/transview?transcript=OTTDART00000009400&amp;db=core		2861.81	447.854	1350.02	283.687	0.0075053	0.471738
OTTDART00000024113	Dr.17781	1	7893634	7895604	0	0	0	fb05c08	1	193.92	0	0	0	fgf20a	fibroblast growth factor 20a	FGF9 /// FGF20	fibroblast growth factor 9 (glia-activating factor);fibroblast growth factor 9 precursor /// fibroblast growth factor 20;fibroblast growth factor 20	FGF20	Homo sapiens	fibroblast growth factor 20	http://vega.sanger.ac.uk/Danio_rerio/transview?transcript=OTTDART00000024113&amp;db=core		1787.29	218.749	832.321	241.284	0.00758673	0.465689
TC241760	0	18	39893539	39894681	wz12416.1.exp	18	3287	0	0	0	AI723306	18	103.5	0	N/A	0	0	0	0	0	http://compbio.dfci.harvard.edu/tgi/cgi-bin/tgi/tc_report.pl?gudb=zfish&tc=TC241760		2424.4	1565.11	10697.4	2504.3	0.00758673	4.41239
OTTDART00000019411	Dr.31764	5	11099550	11155829	fa16c06.s1	5	1994	fa16c06	5	1994	AI641040	5	49.3	si:ch211-149d1.1	novel protein similar to vertebrate adaptor-related protein complex 1, beta 1 subunit (AP1B1)	AP2B1	Beta adaptin subunit.;Similar to adaptor-related protein complex 2, beta 1 subunit.;Hypothetical protein (Fragment).;adaptor-related protein complex 2, beta 1 subunit;adaptor-related protein complex 2, beta 1;adaptor-related protein complex 2, beta 1	0	0	0	http://vega.sanger.ac.uk/Danio_rerio/transview?transcript=OTTDART00000019411&amp;db=core		3387.19	215.279	6020.95	910.302	0.00761729	1.77756
TC259318	Dr.7804	19	30588897	30602492	fj32d12.x1	19	3062	0	0	0	0	0	0	0	0	AZIN1	ornithine decarboxylase antizyme inhibitor	0	0	0	http://compbio.dfci.harvard.edu/tgi/cgi-bin/tgi/tc_report.pl?gudb=zfish&tc=TC259318		2322.43	1378.72	15228.1	4398.64	0.00761729	6.55697
ZV700S00005834	Dr.78293	3	8724799	8776654	0	0	0	0	0	0	0	0	0	0	0	HRPT2	C1orf28.;Hypothetical protein FLJ23316.;HRPT2 protein (Fragment).;parafibromin	CDC73	Homo sapiens	cell division cycle 73, Paf1/RNA polymerase II complex component, homolog (S. cerevisiae)	http://www.ncbi.nlm.nih.gov/UniGene/clust.cgi?ORG=Dr&CID=78293		137.235	14.3049	1317.95	409.473	0.00770808	9.6036
ENSDART00000057113	0	13	39830532	39845090	KIAA1600	0	0	0	0	0	0	0	0	KIAA1600 (3 of 3)	Uncharacterized protein KIAA1600. [Source:Uniprot/SWISSPROT;Acc:Q5W0V3]	0	0	0	0	0	http://www.ensembl.org/Danio_rerio/transview?db=core;transcript=ENSDART00000057113		1527.66	120.795	845.651	185.917	0.00784894	0.55356
ZV700S00005126	Dr.105522	16	32629490	32630546	fc09e12.x1	16	4050	fc17a11	9	280.41	BI890121	11	91	0	0	DARS	Aspartyl-tRNA synthetase.;aspartyl-tRNA synthetase;Hypothetical protein DKFZp781B11202.;aspartyl-tRNA synthetase	DARS	Homo sapiens	aspartyl-tRNA synthetase	http://www.ncbi.nlm.nih.gov/sites/entrez?db=nucest&cmd=search&term=AI943059		504.101	76.6089	1517.43	339.587	0.00788894	3.01018
ENSDART00000106462	0	22	980366	984645	0	0	0	0	0	0	BC078257	17	113.6	0	0	0	0	0	0	0	http://www.ensembl.org/Danio_rerio/transview?db=core;transcript=ENSDART00000106462		1618.68	745.26	5695.48	1250.87	0.0080292	3.51861
ZV700S00006271	Dr.75473	22	3046473	3074717	0	0	0	0	0	0	0	0	0	0	0	LMNB1	lamin B1;lamin B1	LMNB2	Homo sapiens	lamin B2	http://www.ncbi.nlm.nih.gov/UniGene/clust.cgi?ORG=Dr&CID=75473		8313.41	1468.1	3968.34	507.586	0.00815848	0.477342
ENSDART00000054178	0	1	25319668	25321591	0	0	0	0	0	0	0	0	0	0	0	0	0	0	0	0	http://www.ensembl.org/Danio_rerio/transview?db=core;transcript=ENSDART00000054178		1268.22	129.301	691.762	124.789	0.00815848	0.545458
TC241168	0	0	0	0	fi73e02.x1	8	3566	fd44h12	8	123.2	AW019640	8	123.2	0	N/A	0	0	0	0	0	http://compbio.dfci.harvard.edu/tgi/cgi-bin/tgi/tc_report.pl?gudb=zfish&tc=TC241168		230.893	53.0874	730.627	137.396	0.00824786	3.16436
OTTDART00000009965	0	22	3010593	3012151	0	0	0	0	0	0	0	0	0	si:rp71-1i20.1	novel protein	0	0	0	0	0	http://vega.sanger.ac.uk/Danio_rerio/transview?transcript=OTTDART00000009965&amp;db=core		1732.21	597.123	3684.32	351.128	0.008337	2.12694
ZV700S00004015	0	8	23761483	23761939	0	0	0	0	0	0	AL845369	5	14.8	0	0	DNASE1L3	deoxyribonuclease I-like 3;deoxyribonuclease I-like 3 precursor	0	0	0	http://www.ncbi.nlm.nih.gov/sites/entrez?db=nucest&cmd=search&term=AA658683		510.158	146.144	1112.66	122.432	0.00842592	2.181
OTTDART00000012061	0	22	18238279	18240061	0	0	0	0	0	0	0	0	0	si:dkeyp-74c5.2	novel protein containing trypsin domains	0	0	0	0	0	http://vega.sanger.ac.uk/Danio_rerio/transview?transcript=OTTDART00000012061&amp;db=core		1402.91	150.413	771.395	135.53	0.00846481	0.549852
ZV700S00006370	Dr.75136;Dr.118286;Dr.104456	24	40078160	40093106	fj97d11.x1	24	5110	fa09g07	24	454.91	acvr2b	18	73.2	0	0	ACVR2B	H_YH98E06.1 protein (Fragment).;activin A receptor, type IIB;activin A receptor, type IIB;activin A type IIB receptor precursor	0	0	0	http://www.ncbi.nlm.nih.gov/UniGene/clust.cgi?ORG=Dr&CID=75136		4680.47	852.538	1935.84	482.996	0.0085036	0.413599
NM_001045549	0	15	35654456	35660935	0	0	0	0	0	0	0	0	0	0	0	0	0	KCNJ13	Homo sapiens	potassium inwardly-rectifying channel, subfamily J, member 13	http://www.ncbi.nlm.nih.gov/entrez/viewer.fcgi?db=nuccore&id=113930770		5584.99	509.802	2375.38	1028.35	0.0085423	0.425314
TC252057	Dr.74555	0	0	0	fj48a01.x1	2	4587	0	0	0	0	0	0	0	0	RENT1	regulator of nonsense transcripts 1;regulator of nonsense transcripts 1;Regulator of nonsense transcripts 1.	0	0	0	http://compbio.dfci.harvard.edu/tgi/cgi-bin/tgi/tc_report.pl?gudb=zfish&tc=TC252057		1960.94	1071.31	9630.82	2534.81	0.00856985	4.91133
OTTDART00000013300	0	22	8891292	9150265	0	0	0	0	0	0	0	0	0	si:ch211-181p13.1	novel protein similar to vertebrate low density lipoprotein-related protein 1B (deleted in tumors) (LRP1B)	0	0	0	0	0	http://vega.sanger.ac.uk/Danio_rerio/transview?transcript=OTTDART00000013300&amp;db=core		2020.1	274.451	970.044	237.917	0.00856985	0.480196
ZV700S00000174	Dr.75913;Dr.114298	3	23636619	23647026	0	0	0	fi06b09	3	154.1	0	0	0	0	0	MAPK1	mitogen-activated protein kinase 1;mitogen-activated protein kinase 1;mitogen-activated protein kinase 1	MAPK3	Homo sapiens	mitogen-activated protein kinase 3	http://www.ncbi.nlm.nih.gov/UniGene/clust.cgi?ORG=Dr&CID=75913		4926.89	1862.67	14487.1	2882.32	0.0086083	2.94042
ENSDART00000057471	0	6	58844628	58850290	0	0	0	0	0	0	0	0	0	LOC100000697	0	0	0	0	0	0	http://www.ensembl.org/Danio_rerio/transview?db=core;transcript=ENSDART00000057471		8409.45	1909.47	2464.76	953.626	0.00878361	0.293094
ZV700S00004808	Dr.120508;Dr.133652	24	876867	1044172	NRP-S5	24	177	0	0	0	0	0	0	0	0	NRP1	neuropilin 1;neuropilin 1;neuropilin 1;neuropilin 1;Muscle type neuropilin 1.;Neuropilin-1 soluble isoform 11.;Similar to neuropilin 1.;Neuropilin 1.;neuropilin 1 isoform b;neuropilin 1 isoform c;neuropilin 1	NRP1	Homo sapiens	neuropilin 1	http://www.ncbi.nlm.nih.gov/UniGene/clust.cgi?ORG=Dr&CID=133652		4650.54	565.195	2333.73	603.281	0.00878361	0.501819
OTTDART00000011818	0	H_21_25	9133	23200	0	0	0	0	0	0	klf6	24	7.5	zgc:136851	novel kruppel-like factor protein	0	0	0	0	0	http://vega.sanger.ac.uk/Danio_rerio/transview?transcript=OTTDART00000011818&amp;db=core		1397.72	291.966	4530.38	1083.14	0.00882165	3.24127
BC054683.1	Dr.17275	0	0	0	fi75f03.x1	7	2039	0	0	0	0	0	0	0	0	WHSC2	Wolf-Hirschhorn syndrome candidate 2;Wolf-Hirschhorn syndrome candidate 2;Wolf-Hirschhorn syndrome candidate 2 protein	0	0	0	http://www.ncbi.nlm.nih.gov/sites/entrez?db=gene&cmd=search&term=BC054683.1		4570.83	839.157	9488.03	1553.36	0.00885959	2.07578
OTTDART00000010695	0	4	7534153	7597278	0	0	0	0	0	0	0	0	0	si:ch211-152m4.1	novel protein	0	0	0	0	0	http://vega.sanger.ac.uk/Danio_rerio/transview?transcript=OTTDART00000010695&amp;db=core		2572.72	418.201	1276.8	179.337	0.00888608	0.496286
OTTDART00000008053	Dr.106405;Dr.123304;Dr.127853	4	3140	5110	wz13339.1.exp	4	82	0	0	0	AI667375	4	2.6	msgn1	mesogenin 1	IR1899308;IR1899308	MESP1 (Fragment).;MESP1 (Fragment).;Similar to mesoderm posterior 1.;MESP1 (Fragment).;MESP1 (Fragment).;Similar to mesoderm posterior 1.	0	0	0	http://vega.sanger.ac.uk/Danio_rerio/transview?transcript=OTTDART00000008053&amp;db=core		4200.31	279.13	2002.99	732.57	0.00888608	0.476867
NM_201041	0	Zv7_NA1922	28	6011	0	0	0	0	0	0	0	0	0	0	0	0	0	CTTN	Homo sapiens	cortactin	http://www.ncbi.nlm.nih.gov/entrez/viewer.fcgi?db=nuccore&id=41054799		7748.27	2586.21	16663	1893.86	0.0089238	2.15055
OTTDART00000019280	Dr.114892	5	12432662	12433883	0	0	0	0	0	0	0	0	0	si:rp71-1c23.2	novel protein similar to non-vertebrate ubiquitin family	MPP1	membrane protein, palmitoylated 1, 55kDa;palmitoylated membrane protein 1	0	0	0	http://vega.sanger.ac.uk/Danio_rerio/transview?transcript=OTTDART00000019280&amp;db=core		1337.15	353.98	4149.73	943.138	0.00905935	3.10342
BQ481017_R	0	0	0	0	0	0	0	0	0	0	0	0	0	0	0	0	0	0	0	0	http://www.ncbi.nlm.nih.gov/sites/entrez?db=nucest&cmd=search&term=BQ481017		1875.85	275.511	961.517	150.103	0.00948801	0.512575
BM082793	Dr.5554	0	0	0	0	0	0	0	0	0	0	0	0	0	0	IDE	insulin-degrading enzyme;insulysin	0	0	0	http://www.ncbi.nlm.nih.gov/sites/entrez?db=nucest&cmd=search&term=BM082793		2581.26	656.601	6807.75	1372.12	0.00952481	2.63738
ZV700S00004923	Dr.77173;Dr.120514	21	4091840	4126101	0	0	0	0	0	0	0	0	0	0	0	ENTPD2	ectonucleoside triphosphate diphosphohydrolase 2;ENTPD2 protein.;ectonucleoside triphosphate diphosphohydrolase 2;ectonucleoside triphosphate diphosphohydrolase 2	0	0	0	http://www.ncbi.nlm.nih.gov/sites/entrez?db=nucest&cmd=search&term=AW116746		10168.5	1831.29	31832.5	7601.99	0.00970787	3.1305
ZV700S00005423	Dr.76907;Dr.141603	9	603540	614749	fb36h02.u1	9	87	fb36h02	9	0	0	0	0	0	0	PCBP3	poly(rC) binding protein 3;poly(rC) binding protein 3;poly(rC) binding protein 3;poly(rC) binding protein 3;poly(rC) binding protein 3;poly(rC) binding protein 3	PCBP2	Homo sapiens	poly(rC) binding protein 2	http://www.ncbi.nlm.nih.gov/UniGene/clust.cgi?ORG=Dr&CID=76907		5566.35	808.776	11789.6	2094.62	0.0098293	2.11802
OTTDART00000017277	Dr.76423	19	9701151	9707900	wz12727.1.exp	19	3073	fi26a03	19	215.36	0	0	0	si:ch211-129n15.3	novel protein	AB020670 /// AK022688	Hypothetical protein KIAA0863. /// Hypothetical protein FLJ12626.	0	0	0	http://vega.sanger.ac.uk/Danio_rerio/transview?transcript=OTTDART00000017277&amp;db=core		375.31	48.4167	1204.04	277.418	0.0098293	3.20812
ENSDART00000026778	0	2	53523151	53542983	0	0	0	0	0	0	0	0	0	LOC564536	0	0	0	0	0	0	http://www.ensembl.org/Danio_rerio/transview?db=core;transcript=ENSDART00000026778		7582.85	850.849	4100.82	921.061	0.00986549	0.540802
TC249761	Dr.12007	25	29493117	29508890	0	0	0	0	0	0	0	0	0	0	0	GLG1	golgi apparatus protein 1;Hypothetical protein FLJ23967.;golgi apparatus protein 1;Hypothetical protein FLJ23967.	0	0	0	http://compbio.dfci.harvard.edu/tgi/cgi-bin/tgi/tc_report.pl?gudb=zfish&tc=TC249761		2834.66	788.911	5920.77	782.874	0.0100957	2.08871
ENSDART00000077095	0	20	52729997	52837771	0	0	0	0	0	0	0	0	0	KIAA1012	Protein TRS85 homolog. [Source:Uniprot/SWISSPROT;Acc:Q9Y2L5]	0	0	0	0	0	http://www.ensembl.org/Danio_rerio/transview?db=core;transcript=ENSDART00000077095		573.837	58.9988	1248.98	213.984	0.0101315	2.17654
TC236217	0	0	0	0	fc23h02.x1	15	2218	fc23h02	15	91.4	AI878447	11	91	0	N/A	0	0	0	0	0	http://compbio.dfci.harvard.edu/tgi/cgi-bin/tgi/tc_report.pl?gudb=zfish&tc=TC236217		987.544	722.261	3047.27	152.453	0.0101672	3.0857
OTTDART00000025854	Dr.1128	12	22399081	22413966	GA996T3	12	4703	fa99g08	12	244.37	0	0	0	cpn1	carboxypeptidase N, polypeptide 1	CPN1	carboxypeptidase N, polypeptide 1, 50kD;carboxypeptidase N, polypeptide 1, 50kD	CPN1	Homo sapiens	carboxypeptidase N, polypeptide 1	http://vega.sanger.ac.uk/Danio_rerio/transview?transcript=OTTDART00000025854&amp;db=core		2671.99	391.98	4449.56	499.826	0.0102028	1.66526
ENSDART00000045829	0	23	41259913	41267646	0	0	0	0	0	0	0	0	0	Q05AK2_DANRE	LOC562643 protein (Fragment). [Source:Uniprot/SPTREMBL;Acc:Q05AK2]	0	0	0	0	0	http://www.ensembl.org/Danio_rerio/transview?db=core;transcript=ENSDART00000045829		1757.04	724.305	4294.5	555.249	0.0102382	2.44417
OTTDART00000008082	0	4	388489	399739	0	0	0	0	0	0	0	0	0	zgc:91952	novel protein similar to microtubule-associated protein, RP/EB family	0	0	0	0	0	http://vega.sanger.ac.uk/Danio_rerio/transview?transcript=OTTDART00000008082&amp;db=core		2425.3	424.754	4086.05	413.6	0.0104183	1.68476
OTTDART00000025928	Dr.75240;Dr.32199;Dr.121705;Dr.78600;Dr.105266;Dr.121594;Dr.76988;Dr.128607;Dr.118088;Dr.124016;Dr.32248;Dr.118083;Dr.104578	15	140850	155636	0	0	0	fb53f10	15	92.05	hnrpl	15	28.6	hnrpl	heterogeneous nuclear ribonucleoprotein L	HNRPL	heterogeneous nuclear ribonucleoprotein L;Heterogeneous nuclear ribonucleoprotein L.;heterogeneous nuclear ribonucleoprotein L;heterogeneous nuclear ribonucleoprotein L	0	0	0	http://vega.sanger.ac.uk/Danio_rerio/transview?transcript=OTTDART00000025928&amp;db=core		5633.35	1181.53	9684.22	864.471	0.0104885	1.71909
OTTDART00000007800	Dr.78161	20	30358981	30404954	fj65a12.x1	20	2960	0	0	0	foxo3a	17	19.7	foxo5	forkhead box O5	FOXO3A;FOXO3A	forkhead box O3A;Fork head-like protein.;forkhead box O3A;Hypothetical protein DKFZp781A0677.;forkhead box O3A;forkhead box O3A;Fork head-like protein.;forkhead box O3A;Hypothetical protein DKFZp781A0677.;forkhead box O3A	0	0	0	http://vega.sanger.ac.uk/Danio_rerio/transview?transcript=OTTDART00000007800&amp;db=core		2665.55	1412.87	7668.36	1130.78	0.0104885	2.87684
ZV700S00000382	Dr.106796	12	38047928	38063536	0	0	0	0	0	0	0	0	0	0	0	KIF5B	KIF5B protein (Fragment).;kinesin family member 5B;kinesin family member 5B	0	0	0	http://www.ncbi.nlm.nih.gov/sites/entrez?db=nucest&cmd=search&term=BG308529		2004.1	1197.09	6832.89	1271.88	0.0105235	3.40946
ENSDART00000056911	0	16	38448024	38450795	0	0	0	0	0	0	AL845369	5	14.8	0	0	0	0	0	0	0	http://www.ensembl.org/Danio_rerio/transview?db=core;transcript=ENSDART00000056911		760.768	82.0958	382.822	40.1761	0.0106543	0.503205
OTTDART00000024817	Dr.16483	2	30372871	30390419	0	0	0	fc25a09	2	497	0	0	0	slc39a6	solute carrier family 39 (zinc transporter), member 6	SLC39A6	solute carrier family 39 (zinc transporter),;SLC39A6 protein (Fragment).;Similar to LIV-1 protein, estrogen regulated.;solute carrier family 39 (zinc transporter), member 6	SLC39A6	Homo sapiens	solute carrier family 39 (zinc transporter), member 6	http://vega.sanger.ac.uk/Danio_rerio/transview?transcript=OTTDART00000024817&amp;db=core		311.085	109.753	1388.76	361.271	0.0108059	4.46425
ENSDART00000090066	0	12	18210281	18236266	0	0	0	0	0	0	crebbpb	22	43.8	Q1L663_DANRE	P300-A (Fragment). [Source:Uniprot/SPTREMBL;Acc:Q1L663]	0	0	0	0	0	http://www.ensembl.org/Danio_rerio/transview?db=core;transcript=ENSDART00000090066		1527.64	135.435	2796.47	428.149	0.0108059	1.83059
ENSDART00000093236	0	4	848433	857638	0	0	0	0	0	0	0	0	0	TULP3	Tubby-related protein 3 (Tubby-like protein 3). [Source:Uniprot/SWISSPROT;Acc:O75386]	0	0	0	0	0	http://www.ensembl.org/Danio_rerio/transview?db=core;transcript=ENSDART00000093236		5301.29	573.16	3096.1	548.97	0.0108059	0.584028
ENSDART00000027174	0	Zv7_NA470	291325	356643	0	0	0	0	0	0	0	0	0	LRRK2	Leucine-rich repeat serine/threonine-protein kinase 2 (EC 2.7.11.1) (Dardarin). [Source:Uniprot/SWISSPROT;Acc:Q5S007]	0	0	0	0	0	http://www.ensembl.org/Danio_rerio/transview?db=core;transcript=ENSDART00000027174		1017.08	36.0482	614.404	98.2354	0.0109835	0.604085
BC151928.1	0	17	10699819	10707806	0	0	0	0	0	0	BX649355	4	64.2	0	0	0	0	0	0	0	http://www.ncbi.nlm.nih.gov/sites/entrez?db=gene&cmd=search&term=BC151928.1		412.108	102.881	1467.47	355.017	0.0110653	3.56088
ENSDART00000075895	0	2	34727608	34733381	0	0	0	fd19f11	2	472.62	0	0	0	si:rp71-1g18.1	Novel protein (Fragment). [Source:Uniprot/SPTREMBL;Acc:Q7T139]	0	0	0	0	0	http://www.ensembl.org/Danio_rerio/transview?db=core;transcript=ENSDART00000075895		2773.24	310.147	1515.97	319.495	0.0110855	0.546644
ENSDART00000088940	0	14	22241457	22283349	0	0	0	0	0	0	0	0	0	LOC556843	0	0	0	0	0	0	http://www.ensembl.org/Danio_rerio/transview?db=core;transcript=ENSDART00000088940		2390.4	402.331	1208.76	109.878	0.0110855	0.505674
ENSDART00000105084	0	6	7522970	7524385	0	0	0	0	0	0	0	0	0	LOC100002651	0	0	0	0	0	0	http://www.ensembl.org/Danio_rerio/transview?db=core;transcript=ENSDART00000105084		2256.02	307.34	1247.53	171.644	0.0111193	0.552977
NM_200542	0	0	0	0	0	0	0	fi04a11	24	308.42	0	0	0	0	0	0	0	0	0	0	http://www.ncbi.nlm.nih.gov/entrez/viewer.fcgi?db=nuccore&id=41054578		14417.4	2742.75	23203.4	1636.7	0.0114853	1.6094
OTTDART00000017849	Dr.104721;Dr.134590;Dr.132187;Dr.132188;Dr.124961;Dr.33416;Dr.75610;Dr.90581;Dr.25928	19	15940894	15943204	0	0	0	fd23a12	2	195.86	mpv17	19	77	si:dkeyp-46h3.8	novel protein containing a galactose binding lectin domain	MPV17;MPV17	MpV17 transgene, murine homolog, glomerulosclerosis;MpV17 transgene, murine homolog, glomerulosclerosis (Fragment).;MpV17 transgene, murine homolog,;MpV17 transgene, murine homolog, glomerulosclerosis;MpV17 transgene, murine homolog, glomerulosclerosis (Fragment).;MpV17 transgene, murine homolog,	MPV17	Homo sapiens	MpV17 mitochondrial inner membrane protein	http://vega.sanger.ac.uk/Danio_rerio/transview?transcript=OTTDART00000017849&amp;db=core		758.205	605.804	5864.54	1753.28	0.0115186	7.73477
TC237779	Dr.107028;Dr.126527	7	15160123	15165750	fj40g07.x1	7	2039	0	0	0	0	0	0	0	0	AK128797	CDNA FLJ45585 fis, clone BRTHA3013882.	0	0	0	http://compbio.dfci.harvard.edu/tgi/cgi-bin/tgi/tc_report.pl?gudb=zfish&tc=TC237779		1684.54	588.959	3541.44	316.24	0.0117411	2.10232
ZV700S00006649	Dr.78231;Dr.102055;Dr.121376	16	7323551	7331354	0	0	0	0	0	0	0	0	0	0	0	RABAC1	Rab acceptor 1 (prenylated);Prenylated rab acceptor 1.;Rab acceptor 1	0	0	0	http://www.ncbi.nlm.nih.gov/UniGene/clust.cgi?ORG=Dr&CID=78231		1286.05	361.225	3809.3	840.007	0.0121522	2.96203
OTTDART00000004065	0	AB	3973297	3975156	0	0	0	0	0	0	0	0	0	nitr1c	novel immune-type receptor 1c, allele 2	0	0	0	0	0	http://vega.sanger.ac.uk/Danio_rerio/transview?transcript=OTTDART00000004065&amp;db=core		1417.35	165.194	549.663	250.262	0.0123735	0.38781
ZV700S00000166	Dr.10524	1	36621540	36622683	0	0	0	0	0	0	0	0	0	0	0	ZNF214 /// ZNF192 /// ZNF234 /// ZNF211 /// ZNF16 /// ZNF70 /// BC041695 /// ZNF180 /// BC005868 /// ZNF3 /// BC026210 /// ZNF436 /// ZNF551 /// FLJ30791 /// ZNF184 /// KIAA1710 /// ZNF228 /// FLJ31030 /// AB075836 /// FLJ35863 /// ZNF300 /// ZNF25 /// FLJ32191 /// ZNF84 /// AF020591 /// AK129686 /// ZNF271 /// ZNF135	zinc finger protein 214;zinc finger protein 214 /// zinc finger protein 192;zinc finger protein 192 /// ZNF234 (Fragment).;ZNF234 (Fragment).;Similar to zinc finger protein 224.;zinc finger protein 234;zinc finger protein 234 /// zinc finger protein 211;zinc finger protein 211;zinc finger protein 211;zinc finger protein 211 isoform 1;zinc finger protein 211 isoform 2 /// zinc finger protein 16 (K…	0	0	0	http://www.ncbi.nlm.nih.gov/sites/entrez?db=nucest&cmd=search&term=BG737623		3097.26	61.6504	1521.6	562.796	0.0124526	0.491272
ENSDART00000037648	0	6	41742738	41745063	0	0	0	0	0	0	0	0	0	SYNGR1 (1 of 2)	Synaptogyrin-1. [Source:Uniprot/SWISSPROT;Acc:O43759]	0	0	0	0	0	http://www.ensembl.org/Danio_rerio/transview?db=core;transcript=ENSDART00000037648		2821.28	511.766	1225.05	259.711	0.0125316	0.434217
ENSDART00000100722	0	Zv7_NA643	175987	213501	0	0	0	0	0	0	0	0	0	LOC100000672	0	0	0	0	0	0	http://www.ensembl.org/Danio_rerio/transview?db=core;transcript=ENSDART00000100722		1206.55	134.82	565.271	162.232	0.012689	0.468502
OTTDART00000022922	0	5	49321096	49337053	0	0	0	0	0	0	0	0	0	si:dkey-273o13.1	novel protein	0	0	0	0	0	http://vega.sanger.ac.uk/Danio_rerio/transview?transcript=OTTDART00000022922&amp;db=core		2052.23	1071.37	5687.63	778.238	0.012689	2.77144
OTTDART00000018630	0	19	31197512	31295100	0	0	0	0	0	0	0	0	0	si:ch211-287b5.1	novel protein	0	0	0	0	0	http://vega.sanger.ac.uk/Danio_rerio/transview?transcript=OTTDART00000018630&amp;db=core		2217.57	89.377	1705.53	128.817	0.0127205	0.7691
ENSDART00000053759	0	7	1643443	1651053	0	0	0	0	0	0	0	0	0	0	0	0	0	0	0	0	http://www.ensembl.org/Danio_rerio/transview?db=core;transcript=ENSDART00000053759		507.712	62.9853	929.89	96.9477	0.0127364	1.83153
TC238482	0	1	46887567	46893007	0	0	0	0	0	0	0	0	0	0	N/A	0	0	0	0	0	http://compbio.dfci.harvard.edu/tgi/cgi-bin/tgi/tc_report.pl?gudb=zfish&tc=TC238482		1770.32	542.769	4273.2	729.172	0.0127364	2.4138
OTTDART00000028909	Dr.84820	24	6360581	6366871	0	0	0	0	0	0	0	0	0	zgc:110173	novel protein similar to H.sapiens chromatin modifying protein (zgc:110173)	Shax3	Hypothetical protein.	CHMP4C	Homo sapiens	chromatin modifying protein 4C	http://vega.sanger.ac.uk/Danio_rerio/transview?transcript=OTTDART00000028909&amp;db=core		1633.67	166.782	5440.41	1377.69	0.0128144	3.33018
OTTDART00000029943	0	20	14543145	14552839	0	0	0	0	0	0	0	0	0	si:ch1073-421n16.1	novel protein similar to vertebrate TAF4 RNA polymerase II, TATA box binding protein (TBP)-associated factor, 135kDa (TAF4)	0	0	0	0	0	http://vega.sanger.ac.uk/Danio_rerio/transview?transcript=OTTDART00000029943&amp;db=core		3031.41	465.91	1699.75	99.3628	0.0129857	0.560714
ENSDART00000105713	0	22	12808922	12811377	0	0	0	0	0	0	0	0	0	0	0	0	0	0	0	0	http://www.ensembl.org/Danio_rerio/transview?db=core;transcript=ENSDART00000105713		3528.78	167.565	2382	370.992	0.0130633	0.675021
AY278203.1_R	Dr.16301	0	0	0	0	0	0	0	0	0	dusp6	25	35	0	0	DUSP6;DUSP6	dual specificity phosphatase 6;Dual specificity phosphatase 6.;dual specificity phosphatase 6 isoform b;dual specificity phosphatase 6 isoform a;dual specificity phosphatase 6;Dual specificity phosphatase 6.;dual specificity phosphatase 6 isoform b;dual specificity phosphatase 6 isoform a	0	0	0	http://www.ncbi.nlm.nih.gov/sites/entrez?db=gene&cmd=search&term=AY278203.1		534.284	58.4451	901.606	64.9113	0.0130941	1.6875
ZV700S00000846	Dr.82684	24	39398824	39399294	0	0	0	0	0	0	0	0	0	0	0	0	0	0	0	0	http://www.ncbi.nlm.nih.gov/sites/entrez?db=nucest&cmd=search&term=BM571701		2187.57	746.844	6388.97	1339.84	0.0131248	2.92057
ENSDART00000101501	0	16	47322566	47396058	0	0	0	0	0	0	caspr1	3	61.4	MYOM3	myomesin family, member 3 [Source:RefSeq_peptide;Acc:NP_689585]	0	0	0	0	0	http://www.ensembl.org/Danio_rerio/transview?db=core;transcript=ENSDART00000101501		1379.32	213.313	2259.84	219.287	0.0132484	1.63838
BM036434_R	0	0	0	0	0	0	0	0	0	0	0	0	0	0	0	0	0	0	0	0	http://www.ncbi.nlm.nih.gov/sites/entrez?db=nucest&cmd=search&term=BM036434		3690.74	783.321	1419.54	261.158	0.0134019	0.384623
OTTDART00000015024	Dr.78227	18	5371916	5392385	0	0	0	0	0	0	0	0	0	zgc:56258	novel protein (zgc:56258)	FLJ10377	Hypothetical protein.;Hypothetical protein FLJ10377.	RBM28	Homo sapiens	RNA binding motif protein 28	http://vega.sanger.ac.uk/Danio_rerio/transview?transcript=OTTDART00000015024&amp;db=core		627.055	164.915	2040.87	480.332	0.0134019	3.25469
OTTDART00000016213	0	H_18_43	26765	46748	0	0	0	fb36h10	18	491.66	flj20701	18	118.8	pid1	novel protein	0	0	0	0	0	http://vega.sanger.ac.uk/Danio_rerio/transview?transcript=OTTDART00000016213&amp;db=core		1321.94	86.799	732.031	169.619	0.0134321	0.553754
OTTDART00000002366	0	6	41089040	41099286	zfishj-a1302g01.q1c	6	6002	0	0	0	dbx2	25	2.5	fam62a	novel protein similar to mouse and human membrane bound C2 domain containing protein (MBC2)	0	0	0	0	0	http://vega.sanger.ac.uk/Danio_rerio/transview?transcript=OTTDART00000002366&amp;db=core		534.167	102.631	931.572	15.9655	0.0136309	1.74397
ZV700S00004790	Dr.105357;Dr.126259	17	34265037	34266549	0	0	0	0	0	0	0	0	0	0	0	QKI /// AB067798 /// AB067799 /// AF142422 /// AK027309 /// AF142420 /// AF142421 /// AB067800 /// AB067801 /// AF142417 /// BC012222 /// AF142418	quaking homolog, KH domain RNA binding (mouse);QUAKING isoform 4.;Quaking isoform.;Hypothetical protein FLJ14403.;quaking homolog, KH domain RNA binding isoform;quaking homolog, KH domain RNA binding isoform;quaking homolog, KH domain RNA binding isoform;quaking homolog, KH domain RNA binding isoform /// RNA binding protein HQK-5 (Quaking). /// QUAKING isoform 4. /// QUAKING isoform 3. /// Hypoth…	0	0	0	http://www.ncbi.nlm.nih.gov/sites/entrez?db=nucest&cmd=search&term=BQ260394		724.348	447.117	5110.44	1541.15	0.0136309	7.05523
NM_213272	0	21	44235299	44238168	zc134o16.ya	9	5019	0	0	0	0	0	0	0	0	0	0	0	0	0	http://www.ncbi.nlm.nih.gov/entrez/viewer.fcgi?db=nuccore&id=47086106		3543.53	494.698	1770.09	409.601	0.0136444	0.499527
NM_001029972	0	5	59409017	59423388	0	0	0	0	0	0	0	0	0	0	0	0	0	LOC431600	Gallus gallus	hypothetical LOC431600	http://www.ncbi.nlm.nih.gov/entrez/viewer.fcgi?db=nuccore&id=71480087		5616.52	868.451	2795.95	552.17	0.0136444	0.497808
ZV700S00003328	Dr.75176	16	38377530	38379997	0	0	0	fb73b06	16	320.11	cnot3	19	47.8	0	0	CNOT3	CCR4-NOT transcription complex, subunit 3;CCR4-NOT transcription complex, subunit 3;CCR4-NOT transcription complex, subunit 3;CCR4-NOT transcription complex, subunit 3	CNOT3	Homo sapiens	CCR4-NOT transcription complex, subunit 3	http://www.ncbi.nlm.nih.gov/sites/entrez?db=nucest&cmd=search&term=AI544980		1657.01	199.986	2475.79	199.615	0.0137662	1.49413
ZV700S00002975	Dr.122958	9	14109223	14109713	0	0	0	0	0	0	0	0	0	0	0	AK023308 /// MAN1A1 /// MAN1A2	Hypothetical protein FLJ13246 (Fragment). /// mannosidase, alpha, class 1A, member 1;MAN1A1 protein.;mannosidase, alpha, class 1A, member 1 /// mannosidase, alpha, class 1A, member 2;mannosidase, alpha, class 1A, member 2	0	0	0	http://www.ncbi.nlm.nih.gov/sites/entrez?db=nucest&cmd=search&term=BQ479806		594.955	126.223	5098.08	1645.56	0.0141636	8.56884
ENSDART00000097826	0	Zv7_scaffold2599	148504	148916	0	0	0	0	0	0	0	0	0	REEP1 (2 of 2)	Receptor expression-enhancing protein 1. [Source:Uniprot/SWISSPROT;Acc:Q9H902]	0	0	0	0	0	http://www.ensembl.org/Danio_rerio/transview?db=core;transcript=ENSDART00000097826		5703.4	3273.64	20809.5	4477.19	0.0141926	3.64861
ENSDART00000010682	0	21	1189965	1229636	z27387	21	491	0	0	0	0	0	0	camsap1	Camsap1 protein (Fragment). [Source:Uniprot/SPTREMBL;Acc:Q66HU6]	0	0	0	0	0	http://www.ensembl.org/Danio_rerio/transview?db=core;transcript=ENSDART00000010682		2707.97	520.86	1192.99	168.553	0.0144051	0.440549
ENSDART00000092422	0	3	21790956	21798162	0	0	0	0	0	0	0	0	0	0	0	0	0	0	0	0	http://www.ensembl.org/Danio_rerio/transview?db=core;transcript=ENSDART00000092422		300.043	33.1678	1067.25	260.941	0.0145254	3.55697
NM_001083555	0	23	11858179	11940838	zc127k10.za	23	1257	0	0	0	0	0	0	0	0	0	0	0	0	0	http://www.ncbi.nlm.nih.gov/entrez/viewer.fcgi?db=nuccore&id=134133274		2918.27	351.002	1436.18	404.415	0.0145997	0.492134
ZV700S00003630	Dr.78686	2	8500123	8501535	0	0	0	0	0	0	0	0	0	0	0	AK096177 /// SEP1 /// BC048104	Hypothetical protein FLJ38858 (Fragment). /// Hypothetical protein FLJ38858 (Fragment).;Hypothetical protein (Fragment).;Hypothetical protein DKFZp686L17106. /// XRN1 protein.	0	0	0	http://www.ncbi.nlm.nih.gov/sites/entrez?db=nucest&cmd=search&term=AI942824		469.341	99.4616	930.897	92.1504	0.0146737	1.98341
ENSDART00000084879	0	2	35867472	35875292	0	0	0	0	0	0	0	0	0	Q0P3V4_DANRE	Hypothetical protein (Fragment). [Source:Uniprot/SPTREMBL;Acc:Q0P3V4]	0	0	0	0	0	http://www.ensembl.org/Danio_rerio/transview?db=core;transcript=ENSDART00000084879		2173.3	244.956	1132.98	275.957	0.014702	0.521316
BI883931_R	Dr.83982	0	0	0	0	0	0	0	0	0	0	0	0	0	0	TIAM1 /// MYLK /// TUBD1	T-cell lymphoma invasion and metastasis 1;T-cell lymphoma invasion and metastasis 1 /// Myosin light chain kinase.;Kinase-related protein isoform 2.;myosin, light polypeptide kinase;Telokin (Fragment).;myosin light chain kinase isoform 2;myosin light chain kinase isoform 3A;myosin light chain kinase isoform 3B;kinase related protein, telokin isoform 7;kinase related protein, telokin isoform 8;myo…	0	0	0	http://www.ncbi.nlm.nih.gov/sites/entrez?db=nucest&cmd=search&term=BI883931		3699.3	704.675	1376.72	472.68	0.0147758	0.372158
ZV700S00001069	Dr.79638	25	395715	396294	0	0	0	0	0	0	0	0	0	0	0	ARHCL1	ras homolog gene family, member C like 1	PPM1H	Homo sapiens	protein phosphatase 1H (PP2C domain containing)	http://www.ncbi.nlm.nih.gov/UniGene/clust.cgi?ORG=Dr&CID=79638		1940.32	298.156	3210.19	345.879	0.0151682	1.65447
TC256139	0	14	10444748	10450216	0	0	0	0	0	0	0	0	0	0	N/A	0	0	0	0	0	http://compbio.dfci.harvard.edu/tgi/cgi-bin/tgi/tc_report.pl?gudb=zfish&tc=TC256139		1147.45	115.068	657.983	94.138	0.0153323	0.573433
ENSDART00000105467	0	12	39705672	39712945	0	0	0	0	0	0	AI584954	12	93.4	Q08BU7_DANRE	LOC571499 protein (Hypothetical protein) (Fragment). [Source:Uniprot/SPTREMBL;Acc:Q08BU7]	0	0	0	0	0	http://www.ensembl.org/Danio_rerio/transview?db=core;transcript=ENSDART00000105467		417.607	65.9985	994.131	174.306	0.0153415	2.38054
OTTDART00000025153	Dr.3039	8	16898957	16914092	fj87f09.x1	8	2415	fb49c02	8	249.19	ythdf1	8	56.6	ythdf1	novel protein similar to vertebrate YTH domain family, member (zgc:77795)	FLJ31657;FLJ31657;YTHDF2 /// FLJ31657 /// C20orf21 /// HGRG8 /// BC052970;YTHDF2 /// FLJ31657 /// C20orf21 /// HGRG8 /// BC052970	Hypothetical protein FLJ31657.;Hypothetical protein FLJ35762.;Hypothetical protein (Fragment).;Hypothetical protein.;Hypothetical protein FLJ31657.;Hypothetical protein FLJ35762.;Hypothetical protein (Fragment).;Hypothetical protein.;YTH domain family, member 2;YTH domain family, member 2 /// Hypothetical protein FLJ31657.;Hypothetical protein FLJ35762.;Hypothetical protein (Fragment).;Hypothetic…	YTHDF1	Homo sapiens	YTH domain family, member 1	http://vega.sanger.ac.uk/Danio_rerio/transview?transcript=OTTDART00000025153&amp;db=core		1931.78	108.026	3010.8	369.06	0.0153415	1.55856
OTTDART00000024312	Dr.83376	6	174618	245690	0	0	0	0	0	0	0	0	0	st3gal3	ST3 beta-galactoside alpha-2,3-sialyltransferase 3	SIAT6	sialyltransferase 6 (N-acetyllacosaminide alpha 2,3-sialyltransferase);Alpha 2,3-sialyltransferase III isoform A1 (EC 2.4.99.6).;Alpha 2,3-sialyltransferase III isoform A7 (EC 2.4.99.6).;Alpha 2,3-sialyltransferase III isoform A8 (EC 2.4.99.6).;Alpha 2,3-sialyltransferase III isoform B1-90 (EC 2.4.99.6).;Alpha 2,3-sialyltransferase III isoform B3 (EC 2.4.99.6).;Alpha 2,3-sialyltransferase III iso…	0	0	0	http://vega.sanger.ac.uk/Danio_rerio/transview?transcript=OTTDART00000024312&amp;db=core		1384	665.542	5170.75	1224.05	0.0156861	3.7361
OTTDART00000010831	0	22	6336762	6338387	0	0	0	0	0	0	0	0	0	si:ch211-231a1.5	novel protein similar to verebrate serine protease family	0	0	0	0	0	http://vega.sanger.ac.uk/Danio_rerio/transview?transcript=OTTDART00000010831&amp;db=core		1352.34	62.3089	699.046	209.415	0.0158035	0.516915
TC261759_R	0	0	0	0	0	0	0	0	0	0	0	0	0	0	0	CYP1B1;CYP1B1	cytochrome P450, family 1, subfamily B, polypeptide 1;cytochrome P450, family 1, subfamily B,;cytochrome P450, family 1, subfamily B, polypeptide 1;cytochrome P450, family 1, subfamily B,	0	0	0	http://compbio.dfci.harvard.edu/tgi/cgi-bin/tgi/tc_report.pl?gudb=zfish&tc=TC261759		404.222	97.2077	794.17	29.2007	0.0161468	1.96469
OTTDART00000027467	0	2	15130354	15132434	fb07a10.u1	0	0	0	0	0	rps28	2	66.3	rps28	novel protein (zgc:73367)	0	0	LOC645899	Homo sapiens	ribosomal protein S28 pseudogene	http://vega.sanger.ac.uk/Danio_rerio/transview?transcript=OTTDART00000027467&amp;db=core		6057.78	725.801	3492.44	602.249	0.0165151	0.576522
OTTDART00000026567	Dr.115524;Dr.126539;Dr.136037;Dr.79043	21	6624023	6641281	0	0	0	0	0	0	0	0	0	sms	spermine synthase	SMS;EFEMP2	spermine synthase;spermine synthase;spermine synthase;EGF-containing fibulin-like extracellular matrix protein 2;EGF-containing fibulin-like extracellular matrix protein 2;EGF-containing fibulin-like extracellular matrix	SMS	Homo sapiens	spermine synthase	http://vega.sanger.ac.uk/Danio_rerio/transview?transcript=OTTDART00000026567&amp;db=core		1604.48	767.271	4409.83	690.696	0.0165151	2.74844
OTTDART00000018539	0	20	5874156	5883728	0	0	0	0	0	0	0	0	0	si:ch211-132n12.1	novel protein	0	0	0	0	0	http://vega.sanger.ac.uk/Danio_rerio/transview?transcript=OTTDART00000018539&amp;db=core		1583.69	447.11	4035.9	782.395	0.0165408	2.54841
AW232403_R	0	0	0	0	fj19a05.x1	4	1680	0	0	0	0	0	0	0	0	0	0	0	0	0	http://www.ncbi.nlm.nih.gov/sites/entrez?db=nucleotide&cmd=search&term=AW232403		9475.8	843.845	4805.21	1503.68	0.0165665	0.507103
TC267854	0	22	104235	104749	0	0	0	0	0	0	0	0	0	0	N/A	0	0	0	0	0	http://compbio.dfci.harvard.edu/tgi/cgi-bin/tgi/tc_report.pl?gudb=zfish&tc=TC267854		504.308	297.782	4355.15	1389.29	0.016637	8.6359
TC259319	Dr.745	0	0	0	0	0	0	0	0	0	0	0	0	0	0	LIM	LIM protein.;LIM protein (Similar to rat protein kinase C-binding enigma).;Similar to enigma homolog (R. norvegicus).	0	0	0	http://compbio.dfci.harvard.edu/tgi/cgi-bin/tgi/tc_report.pl?gudb=zfish&tc=TC259319		7293.29	735.284	3940.38	994.028	0.016688	0.540275
OTTDART00000021395	0	19	32275131	32292140	0	0	0	0	0	0	erbb3a	6	25.5	si:ch211-13c6.2	novel protein	0	0	0	0	0	http://vega.sanger.ac.uk/Danio_rerio/transview?transcript=OTTDART00000021395&amp;db=core		1403.64	113.243	5472.34	1497.72	0.016688	3.89868
TC256272	Dr.87318	14	50092489	50095627	0	0	0	0	0	0	0	0	0	0	0	MMP25 /// MMP17	matrix metalloproteinase 25;matrix metalloproteinase 25 /// matrix metalloproteinase 17 (membrane-inserted);matrix metalloproteinase 17 (membrane-inserted);matrix metalloproteinase 17 preproprotein	0	0	0	http://compbio.dfci.harvard.edu/tgi/cgi-bin/tgi/tc_report.pl?gudb=zfish&tc=TC256272		2304.06	409.175	1055.79	189.019	0.0167582	0.458231
NM_001079982	0	24	28767349	28794151	0	0	0	0	0	0	0	0	0	0	0	0	0	0	0	0	http://www.ncbi.nlm.nih.gov/entrez/viewer.fcgi?db=nuccore&id=121583761		4407.88	552.798	2634.03	339.356	0.0167834	0.597572
ENSDART00000093415	0	9	1445398	1464201	0	0	0	0	0	0	0	0	0	LOC568524	0	0	0	0	0	0	http://www.ensembl.org/Danio_rerio/transview?db=core;transcript=ENSDART00000093415		341.593	56.6183	943.373	189.982	0.017211	2.76168
OTTDART00000017149	0	4	6994975	7021826	0	0	0	fb98b06	23	216.61	aldh3a2	23	74.1	flncb	novel protein similar to vertebrate filamin C, gamma (actin binding protein 280) (FLNC)	0	0	0	0	0	http://vega.sanger.ac.uk/Danio_rerio/transview?transcript=OTTDART00000017149&amp;db=core		3226.5	740.986	1199.31	73.525	0.0174143	0.371707
ENSDART00000077482	0	9	45488999	45494130	0	0	0	0	0	0	0	0	0	VGLL3 (2 of 2)	colon carcinoma related protein [Source:RefSeq_peptide;Acc:NP_057290]	0	0	0	0	0	http://www.ensembl.org/Danio_rerio/transview?db=core;transcript=ENSDART00000077482		5378.15	326.587	2308.99	1085.26	0.0174387	0.429328
TC260947	0	7	15133571	15135419	0	0	0	0	0	0	0	0	0	0	N/A	0	0	0	0	0	http://compbio.dfci.harvard.edu/tgi/cgi-bin/tgi/tc_report.pl?gudb=zfish&tc=TC260947		1825.57	642.155	4164.42	573.938	0.0174631	2.28116
OTTDART00000020290	0	20	43979076	43995073	0	0	0	0	0	0	0	0	0	si:dkeyp-88f5.1	novel protein similar to vertebrate apolipoprotein B (including Ag(x) antigen) (APOB)	0	0	0	0	0	http://vega.sanger.ac.uk/Danio_rerio/transview?transcript=OTTDART00000020290&amp;db=core		2815.73	544.81	1068.79	335.451	0.0174874	0.37958
OTTDART00000024726	0	4	271609	273784	0	0	0	0	0	0	0	0	0	ripply2	ripply2	0	0	0	0	0	http://vega.sanger.ac.uk/Danio_rerio/transview?transcript=OTTDART00000024726&amp;db=core		985.141	72.3034	530.197	113.132	0.0176005	0.538194
OTTDART00000026402	Dr.116514;Dr.85558	9	28573744	28605331	zc39p2.ya	9	4347	0	0	0	0	0	0	pms1	PMS1 postmeiotic segregation increased 1 (S. cerevisiae)	PMS1	Similar to postmeiotic segregation increased (S. cerevisiae) 1 (PMS1 postmeiotic segregation increased 1) (S. cerevisiae).;PMS1 nirs variant 9.;Rhabdomyosarcoma antigen MU-RMS-40.10E.;postmeiotic segregation 1	0	0	0	http://vega.sanger.ac.uk/Danio_rerio/transview?transcript=OTTDART00000026402&amp;db=core		1256.26	255.53	2335.97	291.28	0.0176246	1.85946
ENSDART00000098800	0	10	40914515	40996800	0	0	0	0	0	0	0	0	0	LOC570822	0	0	0	0	0	0	http://www.ensembl.org/Danio_rerio/transview?db=core;transcript=ENSDART00000098800		639.193	212.046	2647.3	707.135	0.0177373	4.14163
ZV700S00006342	Dr.75967	8	35077786	35087470	fi31b07.x1	9	3791	fa28h03	8	438.87	0	0	0	0	0	D87072 /// SMCX /// BC054499	Splice isoform 2 of Q9BY66 /// Smcx homolog, X-linked (mouse);Smcy homolog, X-linked (mouse);Smcx homolog, X chromosome /// Jumonji/ARID domain-containing protein 1C (SmcX protein) (Xe169 protein).	0	0	0	http://www.ncbi.nlm.nih.gov/UniGene/clust.cgi?ORG=Dr&CID=75967		2735.56	1254.46	8505.55	1732.33	0.0177612	3.10925
OTTDART00000026474	0	21	923908	940856	z59073	21	503	0	0	0	0	0	0	st8sia5	ST8 alpha-N-acetyl-neuraminide alpha-2,8-sialyltransferase 5	0	0	0	0	0	http://vega.sanger.ac.uk/Danio_rerio/transview?transcript=OTTDART00000026474&amp;db=core		3854.66	884.922	1355.31	262.242	0.0181832	0.351603
ENSDART00000097247	0	Zv7_NA2117	15484	32028	0	0	0	0	0	0	cltc	10	52.4	0	Clathrin heavy chain 2 (CLH-22). [Source:Uniprot/SWISSPROT;Acc:P53675]	0	0	0	0	0	http://www.ensembl.org/Danio_rerio/transview?db=core;transcript=ENSDART00000097247		750.517	153.594	1608.13	260.101	0.0183391	2.1427
OTTDART00000021506	Dr.77514	5	15987249	15994508	fi40a05.x1	8	2415	fd58f03	5	175.13	0	0	0	ela3l	novel protein (zgc:109943)	ELA2A	Elastase 2A precursor (EC 3.4.21.71).;elastase 2A preproprotein	0	0	0	http://vega.sanger.ac.uk/Danio_rerio/transview?transcript=OTTDART00000021506&amp;db=core		864.577	116.982	320.78	129.728	0.0188919	0.371025
OTTDART00000015569	0	18	15707205	15723715	fi03b05.x1	18	1394	fi03b05	18	177.91	0	0	0	zgc:66437	novel protein (zgc:66437)	0	0	N4BP1	Homo sapiens	Nedd4 binding protein 1	http://vega.sanger.ac.uk/Danio_rerio/transview?transcript=OTTDART00000015569&amp;db=core		3008.5	771.081	8893.05	2047.66	0.0190466	2.95597
TC264047	Dr.82145	13	28769820	28772431	0	0	0	0	0	0	0	0	0	0	0	FER1L3	fer-1-like 3, myoferlin (C. elegans);Similar to fer-1-like 3, myoferlin (C. elegans) (Fragment).;FER1L3 protein.;Fer-1-like 3, myoferlin (C. elegans).;myoferlin isoform a;myoferlin isoform b	0	0	0	http://compbio.dfci.harvard.edu/tgi/cgi-bin/tgi/tc_report.pl?gudb=zfish&tc=TC264047		401.379	126.211	1202.69	250.423	0.0190688	2.99641
ENSDART00000050098	0	23	34301830	34378858	0	0	0	0	0	0	0	0	0	CPNE9	Copine-9 (Copine IX). [Source:Uniprot/SWISSPROT;Acc:Q8IYJ1]	0	0	0	0	0	http://www.ensembl.org/Danio_rerio/transview?db=core;transcript=ENSDART00000050098		2008.54	310.106	3326.44	366.484	0.019091	1.65615
AW019275_R	0	0	0	0	0	0	0	0	0	0	BC060904	11	5.1	0	0	0	0	0	0	0	http://www.ncbi.nlm.nih.gov/sites/entrez?db=nucleotide&cmd=search&term=AW019275		944.766	812.273	5337.82	1416.06	0.0191132	5.64989
OTTDART00000029083	Dr.78312	14	19911898	19918973	0	0	0	0	0	0	0	0	0	zgc:56104	novel protein similar to vertebrate platelet-derived growth factor receptor-like (PDGFRL, zgc:56104)	PDGFRL	platelet-derived growth factor receptor-like;platelet-derived growth factor receptor-like	0	0	0	http://vega.sanger.ac.uk/Danio_rerio/transview?transcript=OTTDART00000029083&amp;db=core		6042.88	1455.83	1843.59	561.715	0.0191353	0.305084
NM_200395	0	17	48579944	48605251	0	0	0	0	0	0	tcf3b	15	61.1	0	0	0	0	RASL12	Homo sapiens	RAS-like, family 12	http://www.ncbi.nlm.nih.gov/entrez/viewer.fcgi?db=nuccore&id=41055312		6379.86	542.685	3439.39	947.494	0.0198149	0.5391
OTTDART00000030953	0	2	1283564	1292731	0	0	0	0	0	0	0	0	0	si:ch211-273k1.2	novel protein	0	0	0	0	0	http://vega.sanger.ac.uk/Danio_rerio/transview?transcript=OTTDART00000030953&amp;db=core		3220.96	395.684	1283.11	596.465	0.0199237	0.398363
ZV700S00001768	Dr.15420	10	24734628	24746210	sim272u22	10	69	fc14g11	13	1401	sim2	10	0	0	0	SIM2	single-minded homolog 2 short isoform;Human SIM2 protein (Fragment).;single-minded homolog 2 (Drosophila);single-minded homolog 2 long isoform	SIM2	Homo sapiens	single-minded homolog 2 (Drosophila)	http://www.ncbi.nlm.nih.gov/UniGene/clust.cgi?ORG=Dr&CID=15420		6337.47	767.182	2728.74	1103.77	0.0206009	0.430573
OTTDART00000029043	Dr.79649	24	22303270	22335104	0	0	0	0	0	0	0	0	0	zgc:136847	novel protein similar to H.sapiens RNPC3, RNA-binding region (RNP1, RRM) containing 3 (RNP3, zgc:136847)	AMY2A /// AMY2B /// AMY1A /// AB058742 /// AK057799 /// FLJ25070	amylase, alpha 2A; pancreatic;amylase, alpha 2A; pancreatic precursor /// Similar to hypothetical protein FLJ20008, KIAA1839 protein.;amylase, alpha 2B; pancreatic;amylase, alpha 2B; pancreatic precursor /// Amylase, alpha 1A; salivary.;amylase, alpha 1A; salivary /// Hypothetical protein KIAA1839 (Fragment). /// Hypothetical protein FLJ25070. /// Hypothetical protein KIAA1839 (Fragment).;Hypothe…	RNPC3	Homo sapiens	RNA-binding region (RNP1, RRM) containing 3	http://vega.sanger.ac.uk/Danio_rerio/transview?transcript=OTTDART00000029043&amp;db=core		1355.47	139.82	5548.59	1557.92	0.0209232	4.09348
ENSDART00000067039	0	25	26297947	26313002	0	0	0	0	0	0	0	0	0	LOC100003291	0	0	0	0	0	0	http://www.ensembl.org/Danio_rerio/transview?db=core;transcript=ENSDART00000067039		2103.06	260.498	1242.1	159.362	0.0209232	0.590618
OTTDART00000028414	Dr.21065	10	11902289	11919686	fj33d07.x1	10	1629	0	0	0	0	0	0	zgc:55965	novel protein similar to vertebrate vacuolar protein sorting 36 homolog (yeast) (VPS36, zgc:55965)	VPS36	vacuolar protein sorting 36 (yeast);vacuolar protein sorting 36	VPS36	Homo sapiens	vacuolar protein sorting 36 homolog (S. cerevisiae)	http://vega.sanger.ac.uk/Danio_rerio/transview?transcript=OTTDART00000028414&amp;db=core		722.413	43.303	406.888	39.8662	0.0209232	0.563234
ENSDART00000045809	0	14	38854349	38867305	0	0	0	0	0	0	0	0	0	LOC564856	0	0	0	0	0	0	http://www.ensembl.org/Danio_rerio/transview?db=core;transcript=ENSDART00000045809		1190.08	222.696	493.102	89.0305	0.0209431	0.414344
TC262556	Dr.19466	20	34099344	34105476	0	0	0	0	0	0	0	0	0	0	0	DDX1	DEAD (Asp-Glu-Ala-Asp) box polypeptide 1;DEAD (Asp-Glu-Ala-Asp) box polypeptide 1;DEAD (Asp-Glu-Ala-Asp) box polypeptide 1	0	0	0	http://compbio.dfci.harvard.edu/tgi/cgi-bin/tgi/tc_report.pl?gudb=zfish&tc=TC262556		2257.07	661.242	4797.64	674.504	0.0209629	2.12561
OTTDART00000006700	0	20	29269528	29271743	0	0	0	0	0	0	0	0	0	si:dkey-65b13.9	novel protein similar to part of rho-associated, coiled-coil containing protein kinase 2 (rock2)	0	0	0	0	0	http://vega.sanger.ac.uk/Danio_rerio/transview?transcript=OTTDART00000006700&amp;db=core		20636.3	1212.33	28859.5	2824.46	0.0210261	1.39848
OTTDART00000029077	Dr.117007;Dr.132405;Dr.141190	11	22256039	22259474	0	0	0	0	0	0	0	0	0	zgc:73111	novel protein (zgc:73111)	PTD008	hypothetical protein LOC51398;UPF0139 protein CGI-140 (PTD008) (My006 protein).;PTD008 protein (Fragment).	C19orf56	Homo sapiens	chromosome 19 open reading frame 56	http://vega.sanger.ac.uk/Danio_rerio/transview?transcript=OTTDART00000029077&amp;db=core		1523.78	465.341	2967.64	254.614	0.0210458	1.94755
NM_200314	0	14	27313667	27320717	0	0	0	0	0	0	0	0	0	0	0	0	0	PDGFRL	Homo sapiens	platelet-derived growth factor receptor-like	http://www.ncbi.nlm.nih.gov/entrez/viewer.fcgi?db=nuccore&id=41053448		4992.73	725.346	2053.24	821.44	0.0215423	0.411246
TC257367	0	6	26099635	26100090	fj84d07.x1	6	5416	0	0	0	0	0	0	0	N/A	0	0	0	0	0	http://compbio.dfci.harvard.edu/tgi/cgi-bin/tgi/tc_report.pl?gudb=zfish&tc=TC257367		8469.74	1478.54	4300.55	491.756	0.0217345	0.507754
BC134947.1	0	6	30942468	30971766	0	0	0	0	0	0	0	0	0	0	0	0	0	0	0	0	http://www.ncbi.nlm.nih.gov/sites/entrez?db=gene&cmd=search&term=BC134947.1		3101.17	281.821	2222.85	135.905	0.0217533	0.716777
OTTDART00000023962	Dr.35716;Dr.123680	1	4910262	4925763	0	0	0	zsnp27	1	120.48	cplx2	1	23.7	cplx2	complexin 2	CPLX1	complexin 1;complexin 1	0	0	0	http://vega.sanger.ac.uk/Danio_rerio/transview?transcript=OTTDART00000023962&amp;db=core		3546.58	1517.55	7971.6	662.437	0.0222041	2.24768
ENSDART00000101755	0	3	52777055	52806792	0	0	0	0	0	0	0	0	0	Q502H2_DANRE	LOC553459 protein (Fragment). [Source:Uniprot/SPTREMBL;Acc:Q502H2]	0	0	0	0	0	http://www.ensembl.org/Danio_rerio/transview?db=core;transcript=ENSDART00000101755		1584.53	127.276	973.054	161.122	0.0223087	0.614097
TC248976	0	9	34077255	34079771	0	0	0	0	0	0	AI957709	7	188.4	0	N/A	0	0	0	0	0	http://compbio.dfci.harvard.edu/tgi/cgi-bin/tgi/tc_report.pl?gudb=zfish&tc=TC248976		2005.58	1480.56	8217.92	1795.98	0.0223268	4.09752
ENSDART00000062907	0	17	30296796	30342750	0	0	0	0	0	0	0	0	0	ltk	Tyrosine-protein kinase receptor (Fragment). [Source:Uniprot/SPTREMBL;Acc:Q8JFV0]	0	0	0	0	0	http://www.ensembl.org/Danio_rerio/transview?db=core;transcript=ENSDART00000062907		2276.92	575.86	699.51	90.3609	0.0223449	0.307218
OTTDART00000024552	0	3	16812068	16842914	0	0	0	fd14e11	3	154.1	rhot1	3	46.1	rhot1	ras homolog gene family, member T1	0	0	0	0	0	http://vega.sanger.ac.uk/Danio_rerio/transview?transcript=OTTDART00000024552&amp;db=core		1117.73	166.563	6075	1849.54	0.0224919	5.43514
NM_201097	0	Zv7_NA291	260139	266337	GA9T7	4	653	0	0	0	0	0	0	0	0	0	0	0	0	0	http://www.ncbi.nlm.nih.gov/entrez/viewer.fcgi?db=nuccore&id=41055368		741.327	95.053	1554.97	271.796	0.0227246	2.09755
OTTDART00000012903	Dr.76842;Dr.140732	20	14940232	14951430	ai477035	20	1948	0	0	0	0	0	0	eif5	novel protein (zgc:77026)	EIF5	eukaryotic translation initiation factor 5;eukaryotic translation initiation factor 5	0	0	0	http://vega.sanger.ac.uk/Danio_rerio/transview?transcript=OTTDART00000012903&amp;db=core		8709.88	3039.15	16826.4	189.873	0.0227421	1.93188
OTTDART00000022719	0	5	42564691	42649773	zC176E9	0	0	0	0	0	0	0	0	camk4	novel protein (zgc:110275)	0	0	CAMK4	Homo sapiens	calcium/calmodulin-dependent protein kinase IV	http://vega.sanger.ac.uk/Danio_rerio/transview?transcript=OTTDART00000022719&amp;db=core		608.682	150.965	1917.54	456.569	0.0228454	3.15031
BM859827	Dr.17366	0	0	0	0	0	0	0	0	0	0	0	0	0	0	AF272774 /// F9 /// F10 /// F7	Factor VII active site mutant immunoconjugate. /// coagulation factor IX (plasma thromboplastic component, Christmas disease, hemophilia B);coagulation factor IX /// coagulation factor X;coagulation factor X;coagulation factor X precursor /// coagulation factor VII (serum prothrombin conversion accelerator);coagulation factor VII precursor, isoform b;coagulation factor VII precursor, isoform a	0	0	0	http://www.ncbi.nlm.nih.gov/sites/entrez?db=nucest&cmd=search&term=BM859827		1685.03	556.944	3935.42	627.515	0.0229056	2.33553
AF235139.1	0	0	0	0	0	0	0	0	0	0	0	0	0	0	0	CYP1B1;CYP1B1	cytochrome P450, family 1, subfamily B, polypeptide 1;cytochrome P450, family 1, subfamily B,;cytochrome P450, family 1, subfamily B, polypeptide 1;cytochrome P450, family 1, subfamily B,	0	0	0	http://www.ncbi.nlm.nih.gov/sites/entrez?db=gene&cmd=search&term=AF235139.1		539.66	112.556	5683.05	1925.94	0.0230085	10.5308
ENSDART00000052695	0	16	43933750	43939713	zkp116f7.ya	16	4785	0	0	0	0	0	0	LOC797230	0	0	0	0	0	0	http://www.ensembl.org/Danio_rerio/transview?db=core;transcript=ENSDART00000052695		739.266	72.7973	395.598	30.1654	0.0231708	0.535124
ZV700S00005270	Dr.77427;Dr.140306	8	49287106	49287626	fb66f11.x1	8	5477	0	0	0	0	0	0	0	0	AY187687 /// B2M	Beta-2-microglobulin precursor. /// beta-2-microglobulin;Beta 2-microglobulin protein.;Beta 2-microglobulin protein.;beta-2-microglobulin precursor	0	0	0	http://www.ncbi.nlm.nih.gov/sites/entrez?db=nucest&cmd=search&term=BQ074687		3804.84	3084.09	15715.4	3241.28	0.0231708	4.13036
OTTDART00000007992	0	20	36789194	36794561	0	0	0	0	0	0	cx43	20	94.6	cx43	connexin 43	0	0	0	0	0	http://vega.sanger.ac.uk/Danio_rerio/transview?transcript=OTTDART00000007992&amp;db=core		1057.24	127.835	3473.41	893.578	0.0234009	3.28537
ENSDART00000105850	0	14	28303930	28304442	0	0	0	0	0	0	0	0	0	0	0	0	0	0	0	0	http://www.ensembl.org/Danio_rerio/transview?db=core;transcript=ENSDART00000105850		9862.21	4420.1	25465.3	3856.43	0.0235027	2.58211
OTTDART00000024435	Dr.7949	6	13842554	13871959	0	0	0	0	0	0	dlg1	2	14.8	dlg1	discs, large (Drosophila) homolog 1	DLG4	Tax interaction protein 15.;discs, large homolog 4 (Drosophila);postsynaptic density protein 95	DLG1	Homo sapiens	discs, large homolog 1 (Drosophila)	http://vega.sanger.ac.uk/Danio_rerio/transview?transcript=OTTDART00000024435&amp;db=core		490.443	144.314	2229.22	629.829	0.0236469	4.54531
OTTDART00000007035	Dr.10032	20	42040489	42048278	0	0	0	fk87c02	20	721.79	0	0	0	zgc:92851	novel protein similar to vertebrate jun dimerization protein 2	JDP2	Jun dimerization protein 2 (JDP2 protein).;Jun dimerization protein 2 (JDP2 protein).;Jun dimerization protein	BATF	Homo sapiens	basic leucine zipper transcription factor, ATF-like	http://vega.sanger.ac.uk/Danio_rerio/transview?transcript=OTTDART00000007035&amp;db=core		2881.7	451.928	1401.25	309.357	0.0237058	0.486259
TC252237	Dr.81240;Dr.71970;Dr.133565;Dr.135052	0	0	0	fj30b09.x1	12	21	0	0	0	0	0	0	0	0	DNAH9	Hypothetical protein KIAA0357 (Fragment).;Axonemal dynein (Fragment).;dynein, axonemal, heavy polypeptide 9;Dynein heavy chain (Fragment).;Dynein-related protein.;dynein, axonemal, heavy polypeptide 9 isoform 2;dynein, axonemal, heavy polypeptide 9 isoform 1	0	0	0	http://compbio.dfci.harvard.edu/tgi/cgi-bin/tgi/tc_report.pl?gudb=zfish&tc=TC252237		11820	1975.21	4637.89	1842.14	0.0238918	0.392375
ENSDART00000101318	0	1	40894787	40898437	0	0	0	0	0	0	0	0	0	LOC568614	0	0	0	0	0	0	http://www.ensembl.org/Danio_rerio/transview?db=core;transcript=ENSDART00000101318		678.741	80.8416	303.304	54.436	0.0239927	0.446862
ZV700S00003751	Dr.73417	1	49677620	49696104	0	0	0	0	0	0	0	0	0	0	0	INPP4B	inositol polyphosphate-4-phosphatase, type II,;Hypothetical protein.;INPP4B protein (Fragment).;inositol polyphosphate-4-phosphatase, type II, 105kDa	0	0	0	http://www.ncbi.nlm.nih.gov/UniGene/clust.cgi?ORG=Dr&CID=73417		2307.75	173.239	1550.52	202.281	0.024178	0.671877
AI641055_R	Dr.132885	0	0	0	0	0	0	0	0	0	0	0	0	0	0	MGC24180	Hypothetical protein FLJ31056.	0	0	0	http://www.ncbi.nlm.nih.gov/sites/entrez?db=nucleotide&cmd=search&term=AI641055		1223.48	110.955	640.864	159.472	0.0244475	0.523804
OTTDART00000019577	Dr.105047	19	22584170	22618146	0	0	0	0	0	0	0	0	0	si:ch211-203l9.2	novel protein similar to vertebrate tumor protein D52 (TPD52)	TPD52 /// TPD52L2 /// AF202897	tumor protein D52;tumor protein D52 isoform 1;tumor protein D52 isoform 2;tumor protein D52 /// Tumor protein D52-like 2.;D54 isoform (DJ591C20.2.2) (Tumor protein D52-like 2) (Fragment).;CDNA FLJ44665 fis, clone BRACE3004371.;tumor protein D52-like 2;tumor protein D52-like 2 isoform f;tumor protein D52-like 2 isoform b;tumor protein D52-like 2 isoform d;tumor protein D52-like 2 isoform e;tumor p…	TPD52	Homo sapiens	tumor protein D52	http://vega.sanger.ac.uk/Danio_rerio/transview?transcript=OTTDART00000019577&amp;db=core		2730.71	483.588	1275.22	238.187	0.0245897	0.466991
OTTDART00000026723	0	16	31977056	31980498	0	0	0	0	0	0	0	0	0	paqr7	progestin and adipoQ receptor family member VII	0	0	0	0	0	http://vega.sanger.ac.uk/Danio_rerio/transview?transcript=OTTDART00000026723&amp;db=core		3253.14	510.697	1440.88	442.936	0.0250691	0.442921
OTTDART00000028904	0	14	13044415	13099152	0	0	0	0	0	0	mgc42367	14	66.3	zgc:66433	novel protein (zgc:66433)	0	0	0	0	0	http://vega.sanger.ac.uk/Danio_rerio/transview?transcript=OTTDART00000028904&amp;db=core		1561.25	149.927	910.513	165.486	0.0252525	0.583195
OTTDART00000002379	0	AB	3666199	3672213	0	0	0	0	0	0	tpm3a	13	63.3	tpma	alpha-tropomyosin	0	0	0	0	0	http://vega.sanger.ac.uk/Danio_rerio/transview?transcript=OTTDART00000002379&amp;db=core		1922.07	273.125	808.976	302.499	0.025267	0.420889
ENSDART00000033943	0	17	33309260	33323181	0	0	0	0	0	0	0	0	0	mamdc1	Novel protein (Fragment). [Source:Uniprot/SPTREMBL;Acc:Q7ZZ84]	0	0	0	0	0	http://www.ensembl.org/Danio_rerio/transview?db=core;transcript=ENSDART00000033943		2969.63	1074.11	6086.35	468.65	0.0253655	2.04953
ZV700S00002947	Dr.107969	15	40259415	40267030	0	0	0	0	0	0	0	0	0	0	0	CLCN2	chloride channel 2;chloride channel 2;chloride channel 2;CLCN2 protein.	0	0	0	http://www.ncbi.nlm.nih.gov/sites/entrez?db=nucest&cmd=search&term=BQ479745		2803.3	453.093	1393.75	259.906	0.0254219	0.497183
NM_201127	0	Zv7_NA1257	12904	35109	0	0	0	0	0	0	0	0	0	0	0	0	0	SURF4	Homo sapiens	surfeit 4	http://www.ncbi.nlm.nih.gov/entrez/viewer.fcgi?db=nuccore&id=41055057		3042.36	1230.86	8274.51	1542.23	0.025646	2.71977
ENSDART00000054829	0	1	6874467	6899677	0	0	0	0	0	0	0	0	0	LOC559197	0	0	0	0	0	0	http://www.ensembl.org/Danio_rerio/transview?db=core;transcript=ENSDART00000054829		419.104	23.4316	739.757	60.399	0.02566	1.76509
NM_001043334	0	3	62849909	62853858	z35724-a3848a09.p1c	3	1213	0	0	0	0	0	0	0	0	0	0	EPOR	Homo sapiens	erythropoietin receptor	http://www.ncbi.nlm.nih.gov/entrez/viewer.fcgi?db=nuccore&id=112807249		1424.84	199.97	776.481	97.8227	0.0257577	0.544959
ENSDART00000105816	0	24	24479245	24508481	0	0	0	0	0	0	0	0	0	LOC795765	0	0	0	0	0	0	http://www.ensembl.org/Danio_rerio/transview?db=core;transcript=ENSDART00000105816		2890.16	533.323	1285.49	270.158	0.0259389	0.444782
BQ450058_R	0	0	0	0	0	0	0	0	0	0	0	0	0	0	0	0	0	0	0	0	http://www.ncbi.nlm.nih.gov/sites/entrez?db=nucest&cmd=search&term=BQ450058		3007.47	191.354	2200.7	214.485	0.0261197	0.731743
ENSDART00000088706	0	21	16838727	16850698	0	0	0	0	0	0	0	0	0	Q0P3W4_DANRE	Hypothetical protein (Fragment). [Source:Uniprot/SPTREMBL;Acc:Q0P3W4]	0	0	0	0	0	http://www.ensembl.org/Danio_rerio/transview?db=core;transcript=ENSDART00000088706		4515.45	806.294	2288.2	220.927	0.0262584	0.50675
BC067697.1	Dr.17740	0	0	0	0	0	0	0	0	0	0	0	0	0	0	TMEM16A;TMEM16B	transmembrane protein 16A;Hypothetical protein FLJ40300.;Hypothetical protein FLJ10261.;TMEM16A protein.;transmembrane protein 16A;Transmembrane protein 16B.;Hypothetical protein FLJ13948.;transmembrane protein 16B	0	0	0	http://www.ncbi.nlm.nih.gov/sites/entrez?db=gene&cmd=search&term=BC067697.1		444.683	97.7081	8987.38	3227.61	0.0263967	20.2108
TC246352_R	0	0	0	0	0	0	0	0	0	0	0	0	0	0	0	AK023681 /// AK000975 /// FNBP1;AK023681 /// AK000975 /// FNBP1	Hypothetical protein FLJ13619. /// Hypothetical protein FLJ10113. /// formin binding protein 1;formin-binding protein 17;Hypothetical protein.;Hypothetical protein FLJ13619.;FNBP1 protein (Fragment).;Hypothetical protein FLJ13619. /// Hypothetical protein FLJ10113. /// formin binding protein 1;formin-binding protein 17;Hypothetical protein.;Hypothetical protein FLJ13619.;FNBP1 protein (Fragment).	0	0	0	http://compbio.dfci.harvard.edu/tgi/cgi-bin/tgi/tc_report.pl?gudb=zfish&tc=TC246352		1309.4	247.44	485.057	160.264	0.0266181	0.370442
ZV700S00006211	Dr.80735;Dr.118016	14	41250167	41254184	0	0	0	0	0	0	0	0	0	0	0	TSARG2	Testis spermatocyte apoptosis-related gene 2 protein (Testis and spermatogenesis cell related protein 2).	SPATA4	Homo sapiens	spermatogenesis associated 4	http://www.ncbi.nlm.nih.gov/UniGene/clust.cgi?ORG=Dr&CID=80735		1419.89	257.755	635.344	106.666	0.0269222	0.447459
ZV700S00000247	Dr.74454	Zv7_NA792	227960	238536	fb96a12	21	1379	fc15c03	5	30.84	BM402127	5	2.4	0	0	AK128712 /// PXN	Hypothetical protein FLJ46879. /// paxillin;Hypothetical protein FLJ23042.;CDNA FLJ46879 fis, clone UTERU3015011, highly similar to Paxillin.;Hypothetical protein.;Hypothetical protein (Fragment).;paxillin;Hypothetical protein.;Hypothetical protein DKFZp686N21130.;Hypothetical protein DKFZp686N21130.;Hypothetical protein DKFZp686N21130.	0	0	0	http://www.ncbi.nlm.nih.gov/sites/entrez?db=nucest&cmd=search&term=BM184265		2069.32	1132.88	5310.01	464.906	0.0279738	2.56606
NM_001077562	0	24	26485983	26507493	0	0	0	0	0	0	0	0	0	0	0	0	0	LARP5	Homo sapiens	La ribonucleoprotein domain family, member 5	http://www.ncbi.nlm.nih.gov/entrez/viewer.fcgi?db=nuccore&id=117606132		1721.08	441.723	3082.5	247.931	0.0284004	1.79103
OTTDART00000027437	Dr.6680	2	13625737	13643897	fi41e12.x1	2	2658	fi34c11	2	352.06	mknk2	8	56.6	zgc:55587	novel protein similar to MAP kinase-interacting serine/threonine kinase 2 (mknk2, zgc:55587)	MKNK2	MAP kinase interacting serine/threonine kinase 2;MAP kinase interacting serine/threonine kinase 2;MAP kinase-interacting serine/threonine kinase 2;Hypothetical protein (Fragment).;Hypothetical protein FLJ10868.;MAP kinase-interacting serine/threonine kinase;MAP kinase-interacting serine/threonine kinase	0	0	0	http://vega.sanger.ac.uk/Danio_rerio/transview?transcript=OTTDART00000027437&amp;db=core		1653.37	479.207	4273.99	866.134	0.028826	2.58503
TC260884	Dr.125715;Dr.124978;Dr.104435	20	4051985	4071970	fb62a02.y1	25	3067	0	0	0	0	0	0	0	0	CES2	Hypothetical protein.;carboxylesterase 2 (intestine, liver);Hypothetical protein DKFZp686H0466.;Carboxylesterase 2 precursor (EC 3.1.1.1) (CE-2).;carboxylesterase 2 isoform 2;carboxylesterase 2 isoform 1	0	0	0	http://compbio.dfci.harvard.edu/tgi/cgi-bin/tgi/tc_report.pl?gudb=zfish&tc=TC260884		2767.47	2173.64	19674.3	6039.32	0.0288364	7.10913
ZV700S00002359	Dr.104967	13	7939543	7950579	0	0	0	0	0	0	0	0	0	0	0	MGEA5	Hypothetical protein KIAA0679 (Fragment).;Meningioma-expressed antigen 5.;Meningioma-expressed antigen 5s splice variant.;Similar to meningioma expressed antigen 5 (Hyaluronidase) (Fragment).;meningioma expressed antigen 5 (hyaluronidase);Hypothetical protein (Fragment).;meningioma expressed antigen 5 (hyaluronidase)	0	0	0	http://www.ncbi.nlm.nih.gov/sites/entrez?db=nucest&cmd=search&term=AL718260		1807.63	361.26	8569.86	2540.87	0.0290124	4.74094
TC259024	Dr.7647	21	24209797	24218066	0	0	0	0	0	0	0	0	0	0	0	MASK	serine/threonine protein kinase MASK;Hypothetical protein KIAA1085 (Fragment).;Hypothetical protein (Fragment).;PP2500.;Multiple ankyrin repeats single KH domain protein isoform 1.;Multiple ankyrin repeats single KH domain protein isoform 2.;Hypothetical protein FLJ20288 (Fragment).;Hypothetical protein (Fragment).;Hypothetical protein FLJ14127.;FLJ00246 protein (Fragment).;Hypothetical protein.;…	0	0	0	http://compbio.dfci.harvard.edu/tgi/cgi-bin/tgi/tc_report.pl?gudb=zfish&tc=TC259024		5213.83	1666.64	11104.7	1491.2	0.0293533	2.12986
NM_001099248	0	7	7278248	7315065	0	0	0	0	0	0	jag3	13	63.3	0	0	0	0	0	0	0	http://www.ncbi.nlm.nih.gov/entrez/viewer.fcgi?db=nuccore&id=149773497		2788.5	499.426	1208.36	317.972	0.0294554	0.433338
OTTDART00000015652	0	H_18_24	1050214	1055343	fa97a02	25	637	0	0	0	rpl4	2	51.1	rpl4	ribosomal protein L4	0	0	0	0	0	http://vega.sanger.ac.uk/Danio_rerio/transview?transcript=OTTDART00000015652&amp;db=core		57486.7	1156.9	62238.3	1383.29	0.0294554	1.08265
OTTDART00000001587	0	AB	5513660	5518009	0	0	0	0	0	0	0	0	0	si:busm1-104n07.2	novel protein similar to MHC class II alpha chain	0	0	0	0	0	http://vega.sanger.ac.uk/Danio_rerio/transview?transcript=OTTDART00000001587&amp;db=core		587.312	80.0917	226.931	43.2316	0.0295063	0.38639
OTTDART00000002071	0	7	41769784	41865267	fl04b08.x1	7	5747	0	0	0	0	0	0	plcb3	phospholipase C, beta 3 (phosphatidylinositol-specific)	0	0	0	0	0	http://vega.sanger.ac.uk/Danio_rerio/transview?transcript=OTTDART00000002071&amp;db=core		807.038	76.1807	1486.78	224.896	0.029557	1.84227
ENSDART00000057698	0	20	55064954	55078208	0	0	0	0	0	0	0	0	0	C20orf26	Uncharacterized protein C20orf26. [Source:Uniprot/SWISSPROT;Acc:Q8NHU2]	0	0	0	0	0	http://www.ensembl.org/Danio_rerio/transview?db=core;transcript=ENSDART00000057698		1476.51	175.618	789.243	164.456	0.0296488	0.534535
OTTDART00000029462	Dr.79382;Dr.123547	17	2142874	2167640	fi53h10.x1	17	2626	0	0	0	0	0	0	zgc:85662	novel protein similar to vertebrate UDP-glucose pyrophosphorylase 2 (UGP2, zgc:85662)	UGP2;UGP2	UDP-glucose pyrophosphorylase 2 isoform b;UDP-glucose pyrophosphorylase 2;UDP-glucose pyrophosphorylase 2.;UDP-glucose pyrophosphorylase 2 isoform a;UDP-glucose pyrophosphorylase 2 isoform b;UDP-glucose pyrophosphorylase 2;UDP-glucose pyrophosphorylase 2.;UDP-glucose pyrophosphorylase 2 isoform a	UGP2	Homo sapiens	UDP-glucose pyrophosphorylase 2	http://vega.sanger.ac.uk/Danio_rerio/transview?transcript=OTTDART00000029462&amp;db=core		756.383	229.769	2281.52	523.443	0.0303155	3.01635
ZV700S00003136	Dr.13893;Dr.121450	25	29277880	29280911	0	0	0	0	0	0	amfr	25	87.6	0	0	AMFR	Autocrine motility factor receptor, isoform 2 (EC 6.3.2.19) (AMF receptor) (gp78).;AMFR protein (Fragment).;autocrine motility factor receptor;autocrine motility factor receptor isoform a	0	0	0	http://www.ncbi.nlm.nih.gov/UniGene/clust.cgi?ORG=Dr&CID=13893		1668.72	110.691	2430.22	247.812	0.0304063	1.45633
OTTDART00000027003	Dr.2432	23	27447116	27467533	0	0	0	zsnp1816	23	422.81	cs	23	99	cs	citrate synthase	CS	Similar to CG14740 gene product (EC 4.1.3.7) (Citrate synthase).;citrate synthase;Hypothetical protein DKFZp686D21216.;citrate synthase precursor, isoform a;citrate synthase precursor, isoform b	CS	Homo sapiens	citrate synthase	http://vega.sanger.ac.uk/Danio_rerio/transview?transcript=OTTDART00000027003&amp;db=core		21361.7	4923.38	34864.9	1487.3	0.0308248	1.63212
TC246619	0	16	24950750	24951291	0	0	0	0	0	0	0	0	0	0	N/A	0	0	0	0	0	http://compbio.dfci.harvard.edu/tgi/cgi-bin/tgi/tc_report.pl?gudb=zfish&tc=TC246619		709.213	756.043	6950.69	2253.18	0.0311196	9.80056
ENSDART00000106290	0	24	8565825	8570125	0	0	0	0	0	0	0	0	0	0	0	0	0	0	0	0	http://www.ensembl.org/Danio_rerio/transview?db=core;transcript=ENSDART00000106290		2871.67	530.985	1095.64	407.747	0.0312501	0.381533
OTTDART00000007997	Dr.128237;Dr.77875	20	38301863	38332066	fe38f01.x1	20	3673	fe38f01	20	636.98	0	0	0	gopc	novel protein similar to vertebrate golgi associated PDZ and coiled-coil motif containing (GOPC) (zgc:65853)	GOPC	golgi associated PDZ and coiled-coil motif;golgi associated PDZ and coiled-coil motif containing;Fused in glioblastoma (Hypothetical protein) (CFTR-associated ligand).;golgi associated PDZ and coiled-coil motif;golgi associated PDZ and coiled-coil motif containing	GOPC	Homo sapiens	golgi associated PDZ and coiled-coil motif containing	http://vega.sanger.ac.uk/Danio_rerio/transview?transcript=OTTDART00000007997&amp;db=core		4513.4	587.326	2097.01	702.508	0.0312578	0.464618
ENSDART00000100976	0	2	2119584	2123099	0	0	0	0	0	0	0	0	0	Q6PBA9_DANRE	LOC402879 protein (Fragment). [Source:Uniprot/SPTREMBL;Acc:Q6PBA9]	0	0	0	0	0	http://www.ensembl.org/Danio_rerio/transview?db=core;transcript=ENSDART00000100976		207.19	37.7657	816.975	205.39	0.0312731	3.94313
OTTDART00000024496	0	6	12135399	12141472	wz13247.1.exp	0	0	0	0	0	0	0	0	bcl6	B-cell CLL/lymphoma 6 (zinc finger protein 51)	0	0	BCL6	Homo sapiens	B-cell CLL/lymphoma 6 (zinc finger protein 51)	http://vega.sanger.ac.uk/Danio_rerio/transview?transcript=OTTDART00000024496&amp;db=core		2591.73	992.62	10671.5	2914.58	0.0312731	4.1175
BC083275.1	Dr.77968	21	43760697	43765621	0	0	0	fc08b10	21	307.16	0	0	0	0	0	MGC13017	Similar to RIKEN cDNA A430101B06 gene.;Hypothetical protein.;hypothetical protein LOC91368	0	0	0	http://www.ncbi.nlm.nih.gov/sites/entrez?db=gene&cmd=search&term=BC083275.1		3402.38	402.364	2142.67	242.211	0.0314437	0.629757
ENSDART00000105227	0	6	3693873	3716922	0	0	0	0	0	0	0	0	0	Q29VH7_DANRE	Nonmuscle myosin heavy chain B (Fragment). [Source:Uniprot/SPTREMBL;Acc:Q29VH7]	0	0	0	0	0	http://www.ensembl.org/Danio_rerio/transview?db=core;transcript=ENSDART00000105227		4353.88	739.726	6754.41	530.104	0.0314918	1.55136
ZV700S00003348	0	22	38240584	38347666	0	0	0	0	0	0	sp5	9	0	0	0	0	0	0	0	0	http://www.ncbi.nlm.nih.gov/sites/entrez?db=nucest&cmd=search&term=AI878695		1281.36	410.249	2485.97	181.14	0.0319126	1.9401
NM_001009590	0	Zv7_NA475	12459	46091	0	0	0	0	0	0	0	0	0	0	0	0	0	PCDHA3	Homo sapiens	protocadherin alpha 3	http://www.ncbi.nlm.nih.gov/entrez/viewer.fcgi?db=nuccore&id=57529035		1193.82	182.389	625.02	58.3961	0.0319126	0.523545
ENSDART00000064061	0	Zv7_NA1127	51264	75159	0	0	0	0	0	0	0	0	0	LOC570799	0	0	0	0	0	0	http://www.ensembl.org/Danio_rerio/transview?db=core;transcript=ENSDART00000064061		2679.91	363.787	1250.83	393.943	0.0322034	0.466745
OTTDART00000016665	0	18	23703974	23746738	CG2329-T7	0	0	fc03g05	18	365.6	0	0	0	si:dkey-33k14.4	novel protein similar to vertebrate TCDD-inducible poly(ADP-ribose) polymerase (TIPARP)	0	0	0	0	0	http://vega.sanger.ac.uk/Danio_rerio/transview?transcript=OTTDART00000016665&amp;db=core		489.236	61.8585	4992.3	1715.9	0.0323721	10.2043
AY278203.1	Dr.16301	0	0	0	0	0	0	0	0	0	dusp6	25	35	0	0	DUSP6;DUSP6	dual specificity phosphatase 6;Dual specificity phosphatase 6.;dual specificity phosphatase 6 isoform b;dual specificity phosphatase 6 isoform a;dual specificity phosphatase 6;Dual specificity phosphatase 6.;dual specificity phosphatase 6 isoform b;dual specificity phosphatase 6 isoform a	0	0	0	http://www.ncbi.nlm.nih.gov/sites/entrez?db=gene&cmd=search&term=AY278203.1		1500.8	230.44	3502.12	721.842	0.0323785	2.3335
BC042331.1	Dr.20040	9	37675851	37757709	fb26h04	9	4595	0	0	0	0	0	0	0	0	UBE2E3	ubiquitin-conjugating enzyme E2E 3 (UBC4/5 homolog, yeast);ubiquitin-conjugating enzyme E2E 3	0	0	0	http://www.ncbi.nlm.nih.gov/sites/entrez?db=gene&cmd=search&term=BC042331.1		4967.45	2134.69	13211.1	2314.01	0.0325871	2.65954
ZV700S00001922	Dr.91268;Dr.13312	25	28942836	28943493	0	0	0	0	0	0	0	0	0	0	0	FAM61A	hypothetical protein LOC26065	0	0	0	http://www.ncbi.nlm.nih.gov/UniGene/clust.cgi?ORG=Dr&CID=13312		580.251	185.678	2274.39	612.537	0.0333607	3.91966
ENSDART00000023546	0	21	39565509	39608163	0	0	0	0	0	0	msn	5	46.5	LOC561184	0	0	0	0	0	0	http://www.ensembl.org/Danio_rerio/transview?db=core;transcript=ENSDART00000023546		2427.57	422.922	1264.79	93.7876	0.0335678	0.521013
TC240473	0	7	21599241	21599776	0	0	0	0	0	0	0	0	0	0	N/A	0	0	0	0	0	http://compbio.dfci.harvard.edu/tgi/cgi-bin/tgi/tc_report.pl?gudb=zfish&tc=TC240473		1853.95	854.041	6922.47	1738.93	0.0337745	3.7339
TC237686	Dr.119869	21	19596184	19601681	0	0	0	0	0	0	0	0	0	0	0	GRPEL2	GrpE-like 2, mitochondrial (E. coli);Hypothetical protein FLJ33918.;Hypothetical protein (Fragment).;GrpE-like 2, mitochondrial	0	0	0	http://compbio.dfci.harvard.edu/tgi/cgi-bin/tgi/tc_report.pl?gudb=zfish&tc=TC237686		312.596	45.0322	743.391	121.146	0.0339807	2.37812
[truncated: 73 more rows]

## Sheet: 14d, female
SEQ_ID	UNIGENE CLUSTER ID	ZV7 CHROMOSOME	START BP	END BP	T51 PANEL MARKER	T51 PANEL LINKAGE GROUP	T51 PANEL POSITION (CR)	LN54 PANEL MARKER	LN54 PANEL LINKAGE GROUP	LN54 PANEL POSITION (CR)	HEAT MAP MARKER	HEAT MAP LINKAGE GROUP	HEAT MAP POSITION (CM)	ZEBRAFISH GENE SYMBOL	ZEBRAFISH GENE DESCRIPTION	HUMAN ORTHOLOG GENE SYMBOL	HUMAN ORTHOLOG GENE DESCRIPTION	HOMOLOGENE GENE SYMBOL	HOMOLOGENE SPECIES	HOMOLOGENE DESCRIPTION	URL		Control.mean	Control.std.dev	100ppb.mean	100ppb.std.dev	BH	FC
[truncated: 278 more rows]

## Sheet: 14d, immature
SEQ_ID	UNIGENE CLUSTER ID	ZV7 CHROMOSOME	START BP	END BP	T51 PANEL MARKER	T51 PANEL LINKAGE GROUP	T51 PANEL POSITION (CR)	LN54 PANEL MARKER	LN54 PANEL LINKAGE GROUP	LN54 PANEL POSITION (CR)	HEAT MAP MARKER	HEAT MAP LINKAGE GROUP	HEAT MAP POSITION (CM)	ZEBRAFISH GENE SYMBOL	ZEBRAFISH GENE DESCRIPTION	HUMAN ORTHOLOG GENE SYMBOL	HUMAN ORTHOLOG GENE DESCRIPTION	HOMOLOGENE GENE SYMBOL	HOMOLOGENE SPECIES	HOMOLOGENE DESCRIPTION	URL		Control.mean	Control.std.dev	100ppb.mean	100ppb.std.dev	BH	FC
[truncated: 2,833 more rows]

[truncated: 2 more sheets: 42d, male, 42d, immature]
