# Supplementary material for: Histopathologic Alterations Associated with Global Gene Expression Due to Chronic Dietary TCDD Exposure in Juvenile Zebrafish
Source: PLoS One. 2014 Jul 2;9(7):e100910. doi: 10.1371/journal.pone.0100910 (PMC4079602; doi:10.1371/journal.pone.0100910)
Supplement: Table S11 — Representative significant Canonical Pathways and Tox Lists from dysregulated genes in zebrafish treated with 100 ppb TCDD at 7, 14 or 42 d. (XLSX) [file pone.0100910.s011.xlsx]

## Sheet: Sheet1
Table S11. Representative significant Canonical Pathways and Tox Lists from dysregulated genes in zebrafish treated with 100 ppb TCDD at 7, 14 or 42 d
Canonical Pathways								Tox List
7d.female	7d.immature	7d.male	14d.female	14d.immature	14d.male	42d.immature	42d.male	7d.female	7d.immature	7d.male	14d.female	14d.immature	14d.male	42d.immature	42d.male
Glycosphingolipid Biosynthesis - Globoseries	CCR3 Signaling in Eosinophils	PTEN Signaling	Granzyme A Signaling	Cellular Effects of Sildenafil (Viagra)	Synaptic Long Term Potentiation	Insulin Receptor Signaling	Starch and Sucrose Metabolism		Liver Necrosis/Cell Death	Long-term Renal Injury Pro-oxidative Response Panel (Rat)	Liver Necrosis/Cell Death	PPARα/RXRα Activation	TGF-β Signaling	TGF-β Signaling	TGF-β Signaling
O-Glycan Biosynthesis	Coagulation System	Axonal Guidance Signaling	Protein Kinase A Signaling	Protein Kinase A Signaling	Chemokine Signaling	IL-22 Signaling	Pentose and Glucuronate Interconversions		TGF-β Signaling	Cytochrome P450 Panel - Substrate is a Sterol (Human)	Cardiac Fibrosis	Cardiac Hypertrophy	Xenobiotic Metabolism Signaling	Renal Necrosis/Cell Death	Mitochondrial Dysfunction
ATM Signaling	Germ Cell-Sertoli Cell Junction Signaling	Xenobiotic Metabolism Signaling	Integrin Signaling	ILK Signaling	CREB Signaling in Neurons	Role of JAK family kinases in IL-6-type Cytokine Signaling	Actin Cytoskeleton Signaling		TR/RXR Activation	Cytochrome P450 Panel - Substrate is a Sterol (Mouse)	Cardiac Hypertrophy	TGF-β Signaling	Renal Inorganic Phosphate Homeostasis (Mouse)	Mitochondrial Dysfunction	Xenobiotic Metabolism Signaling
Renal Cell Carcinoma Signaling	Extrinsic Prothrombin Activation Pathway	Aminoacyl-tRNA Biosynthesis	Type I Diabetes Mellitus Signaling	Melatonin Signaling	Thrombin Signaling	TGF-β Signaling	ILK Signaling		NRF2-mediated Oxidative Stress Response	Cytochrome P450 Panel - Substrate is a Sterol (Rat)	PXR/RXR Activation	Hypoxia-Inducible Factor Signaling	Liver Necrosis/Cell Death	Hypoxia-Inducible Factor Signaling	RAR Activation
Melatonin Signaling	Paxillin Signaling	IL-9 Signaling	Corticotropin Releasing Hormone Signaling	Actin Cytoskeleton Signaling	Cholecystokinin/Gastrin-mediated Signaling	Glycosphingolipid Biosynthesis - Ganglioseries	Glycolysis/Gluconeogenesis		Cardiac Hypertrophy	Increases Depolarization of Mitochondria and Mitochondrial Membrane	Liver Proliferation	Mechanism of Gene Regulation by Peroxisome Proliferators via PPARα	Mechanism of Gene Regulation by Peroxisome Proliferators via PPARα	Cardiac Necrosis/Cell Death	Cardiac Hypertrophy
	Nicotinate and Nicotinamide Metabolism	Nitrogen Metabolism	Interferon Signaling	p70S6K Signaling	Bladder Cancer Signaling	EIF2 Signaling	Tight Junction Signaling			Xenobiotic Metabolism Signaling	Cardiac Necrosis/Cell Death	Positive Acute Phase Response Proteins	Glutathione Depletion - Hepatocellular Hypertrophy	Aryl Hydrocarbon Receptor Signaling	Cardiac Necrosis/Cell Death
	Renin-Angiotensin Signaling	Docosahexaenoic Acid (DHA) Signaling	PI3K/AKT Signaling	Chemokine Signaling	Breast Cancer Regulation by Stathmin1	IL-17A Signaling in Gastric Cells	Signaling by Rho Family GTPases				Renal Necrosis/Cell Death	Decreases Permeability Transition of Mitochondria and Mitochondrial Membrane	NF-κB Signaling	Anti-Apoptosis	Aryl Hydrocarbon Receptor Signaling
	Role of Tissue Factor in Cancer	Alanine and Aspartate Metabolism	Arginine and Proline Metabolism	Gap Junction Signaling	Calcium Signaling	Mitochondrial Dysfunction	Retinol Metabolism				NRF2-mediated Oxidative Stress Response	Cell Cycle: G2/M DNA Damage Checkpoint Regulation	Cardiac Hypertrophy	Decreases Transmembrane Potential of Mitochondria and Mitochondrial Membrane	Cell Cycle: G2/M DNA Damage Checkpoint Regulation
	ERK/MAPK Signaling	Glutamate Metabolism	ERK/MAPK Signaling	P2Y Purigenic Receptor Signaling Pathway	Semaphorin Signaling in Neurons	4-1BB Signaling in T Lymphocytes	RhoA Signaling				Mechanism of Gene Regulation by Peroxisome Proliferators via PPARα	RAR Activation	Long-term Renal Injury Pro-oxidative Response Panel (Rat)	LPS/IL-1 Mediated Inhibition of RXR Function	Renal Necrosis/Cell Death
	GNRH Signaling	Transcriptional Regulatory Network in Embryonic Stem Cells	ILK Signaling	Purine Metabolism	CCR3 Signaling in Eosinophils	Intrinsic Prothrombin Activation Pathway	Regulation of eIF4 and p70S6K Signaling				Renal Safety Biomarker Panel (PSTC)	Liver Proliferation		NRF2-mediated Oxidative Stress Response	PPARα/RXRα Activation
	Angiopoietin Signaling	FcγRIIB Signaling in B Lymphocytes	Antigen Presentation Pathway	Dopamine-DARPP32 Feedback in cAMP Signaling	Glutamate Receptor Signaling	Role of IL-17A in Arthritis	TGF-β Signaling					Mitochondrial Dysfunction		Xenobiotic Metabolism Signaling	CAR/RXR Activation
	Agrin Interactions at Neuromuscular Junction	Melanoma Signaling	Glucocorticoid Receptor Signaling	Breast Cancer Regulation by Stathmin1	Apoptosis Signaling	Urea Cycle and Metabolism of Amino Groups	Xenobiotic Metabolism Signaling					LXR/RXR Activation		Liver Necrosis/Cell Death	TR/RXR Activation
	Renal Cell Carcinoma Signaling	MSP-RON Signaling Pathway	Endoplasmic Reticulum Stress Pathway	Synaptic Long Term Depression	GNRH Signaling	Regulation of eIF4 and p70S6K Signaling	Mitochondrial Dysfunction					p53 Signaling		Increases Transmembrane Potential of Mitochondria and Mitochondrial Membrane	Hypoxia-Inducible Factor Signaling
	Intrinsic Prothrombin Activation Pathway	EGF Signaling	Bile Acid Biosynthesis	EIF2 Signaling	Role of NFAT in Cardiac Hypertrophy	Inhibition of Angiogenesis by TSP1	Regulation of Actin-based Motility by Rho					Cardiac Fibrosis		Liver Proliferation	Liver Necrosis/Cell Death
	Inositol Phosphate Metabolism	Ephrin A Signaling	Cdc42 Signaling	Corticotropin Releasing Hormone Signaling	GM-CSF Signaling	Type II Diabetes Mellitus Signaling	EIF2 Signaling					NRF2-mediated Oxidative Stress Response		PPARα/RXRα Activation	Liver Proliferation
	Regulation of Actin-based Motility by Rho	CNTF Signaling	Lipid Antigen Presentation by CD1	14-3-3-mediated Signaling	Glioma Signaling	Extrinsic Prothrombin Activation Pathway	Metabolism of Xenobiotics by Cytochrome P450					Renal Safety Biomarker Panel (PSTC)			Mechanism of Gene Regulation by Peroxisome Proliferators via PPARα
	Cdc42 Signaling	Semaphorin Signaling in Neurons	Ephrin Receptor Signaling	Production of Nitric Oxide and Reactive Oxygen Species in Macrophages	CXCR4 Signaling	Coagulation System	Paxillin Signaling					Cardiac Necrosis/Cell Death			Cardiac Fibrosis
	FAK Signaling	Endometrial Cancer Signaling	Production of Nitric Oxide and Reactive Oxygen Species in Macrophages	CCR3 Signaling in Eosinophils	TGF-β Signaling	CDK5 Signaling	Role of Tissue Factor in Cancer								PXR/RXR Activation
	PAK Signaling	IL-2 Signaling	Sertoli Cell-Sertoli Cell Junction Signaling	Thrombin Signaling	Xenobiotic Metabolism Signaling	Butanoate Metabolism	PAK Signaling
	RhoGDI Signaling	Lymphotoxin β Receptor Signaling	Hypoxia Signaling in the Cardiovascular System	Calcium Signaling	HIF1α Signaling	PAK Signaling	Calcium Signaling
	Natural Killer Cell Signaling	Role of IL-17A in Arthritis	Macropinocytosis Signaling	Tight Junction Signaling	VEGF Signaling	Parkinson's Signaling	RhoGDI Signaling
	Rac Signaling	Thrombopoietin Signaling	PXR/RXR Activation	Synaptic Long Term Potentiation	Actin Nucleation by ARP-WASP Complex	CD40 Signaling	Sertoli Cell-Sertoli Cell Junction Signaling
	Integrin Signaling	ErbB2-ErbB3 Signaling	Leukocyte Extravasation Signaling	Inositol Phosphate Metabolism	IL-8 Signaling	Role of MAPK Signaling in the Pathogenesis of Influenza	Integrin Signaling
	Fatty Acid Biosynthesis		Small Cell Lung Cancer Signaling	GNRH Signaling	Glioma Invasiveness Signaling	Role of JAK1 and JAK3 in γc Cytokine Signaling	Leukocyte Extravasation Signaling
	TNFR1 Signaling		Caveolar-mediated Endocytosis Signaling	G Beta Gamma Signaling	ILK Signaling	IL-6 Signaling	Thrombin Signaling
	Actin Cytoskeleton Signaling		Relaxin Signaling	Axonal Guidance Signaling	Myc Mediated Apoptosis Signaling	MIF Regulation of Innate Immunity	IL-22 Signaling
	Semaphorin Signaling in Neurons		Prostate Cancer Signaling	PPARα/RXRα Activation	ERK5 Signaling	Agrin Interactions at Neuromuscular Junction	Germ Cell-Sertoli Cell Junction Signaling
	Signaling by Rho Family GTPases		OX40 Signaling Pathway	CREB Signaling in Neurons	Actin Cytoskeleton Signaling	IGF-1 Signaling	Huntington's Disease Signaling
	Starch and Sucrose Metabolism		Crosstalk between Dendritic Cells and Natural Killer Cells	VEGF Signaling	Oncostatin M Signaling	Nicotinate and Nicotinamide Metabolism	14-3-3-mediated Signaling
	Chemokine Signaling		Phospholipase C Signaling	Ephrin Receptor Signaling	IGF-1 Signaling	Aryl Hydrocarbon Receptor Signaling	Protein Kinase A Signaling
	CXCR4 Signaling		Signaling by Rho Family GTPases	CXCR4 Signaling	Protein Kinase A Signaling	IL-17 Signaling	ERK5 Signaling
	LPS-stimulated MAPK Signaling		Dendritic Cell Maturation	ERK/MAPK Signaling	Cardiac Hypertrophy Signaling	BMP signaling pathway	IGF-1 Signaling
	Ephrin Receptor Signaling		MIF Regulation of Innate Immunity	α-Adrenergic Signaling	ERK/MAPK Signaling	EGF Signaling	Cardiac Hypertrophy Signaling
	Sphingolipid Metabolism		HGF Signaling	Endothelin-1 Signaling	Neuropathic Pain Signaling In Dorsal Horn Neurons	NRF2-mediated Oxidative Stress Response	Fructose and Mannose Metabolism
	Phospholipid Degradation		Paxillin Signaling	Leukocyte Extravasation Signaling	Alanine and Aspartate Metabolism	Glycosphingolipid Biosynthesis - Globoseries	Antiproliferative Role of TOB in T Cell Signaling
	Methionine Metabolism		HIF1α Signaling	Neuropathic Pain Signaling In Dorsal Horn Neurons	PDGF Signaling	Type I Diabetes Mellitus Signaling	mTOR Signaling
	Glycerolipid Metabolism		Calcium Signaling	Relaxin Signaling	Melatonin Signaling	Role of Tissue Factor in Cancer	BMP signaling pathway
	HIF1α Signaling			Leptin Signaling in Obesity	BMP signaling pathway	ILK Signaling	Cellular Effects of Sildenafil (Viagra)
	Molecular Mechanisms of Cancer			Signaling by Rho Family GTPases	PI3K Signaling in B Lymphocytes	Inositol Phosphate Metabolism	EGF Signaling
	Glycerophospholipid Metabolism			Prolactin Signaling	Molecular Mechanisms of Cancer	P2Y Purigenic Receptor Signaling Pathway	Synaptic Long Term Potentiation
	AMPK Signaling			Molecular Mechanisms of Cancer	IL-6 Signaling	Xenobiotic Metabolism Signaling	Wnt/β-catenin Signaling
	Regulation of eIF4 and p70S6K Signaling			fMLP Signaling in Neutrophils	Clathrin-mediated Endocytosis Signaling	Apoptosis Signaling	Mechanisms of Viral Exit from Host Cells
	Actin Nucleation by ARP-WASP Complex			PAK Signaling	Phospholipase C Signaling	LPS/IL-1 Mediated Inhibition of RXR Function	Glucocorticoid Receptor Signaling
	Propanoate Metabolism			IGF-1 Signaling	B Cell Receptor Signaling	Estrogen Receptor Signaling	Ephrin Receptor Signaling
	Estrogen-Dependent Breast Cancer Signaling			Clathrin-mediated Endocytosis Signaling	p70S6K Signaling	JAK/Stat Signaling	Parkinson's Signaling
	Endothelin-1 Signaling			Role of NFAT in Cardiac Hypertrophy	Estrogen Receptor Signaling	HMGB1 Signaling	p70S6K Signaling
	IL-15 Signaling			IL-8 Signaling	Agrin Interactions at Neuromuscular Junction	Cleavage and Polyadenylation of Pre-mRNA	Hepatic Fibrosis / Hepatic Stellate Cell Activation
	Role of MAPK Signaling in the Pathogenesis of Influenza			Role of NFAT in Regulation of the Immune Response	α-Adrenergic Signaling	IL-17A Signaling in Airway Cells	Clathrin-mediated Endocytosis Signaling
	Pyruvate Metabolism			Virus Entry via Endocytic Pathways	Amyloid Processing	Role of JAK2 in Hormone-like Cytokine Signaling	CD40 Signaling
	Sertoli Cell-Sertoli Cell Junction Signaling			BMP signaling pathway	Synaptic Long Term Depression	Huntington's Disease Signaling	Actin Nucleation by ARP-WASP Complex
	Macropinocytosis Signaling			RhoA Signaling	Neuregulin Signaling	Glucocorticoid Receptor Signaling	IL-6 Signaling
	IL-3 Signaling			TGF-β Signaling	fMLP Signaling in Neutrophils	Role of PI3K/AKT Signaling in the Pathogenesis of Influenza	VEGF Signaling
	IL-17 Signaling			Cardiac Hypertrophy Signaling	Polyamine Regulation in Colon Cancer	Role of Osteoblasts, Osteoclasts and Chondrocytes in Rheumatoid Arthritis	CXCR4 Signaling
	FLT3 Signaling in Hematopoietic Progenitor Cells			Glycine, Serine and Threonine Metabolism	Endometrial Cancer Signaling	Production of Nitric Oxide and Reactive Oxygen Species in Macrophages	Role of JAK family kinases in IL-6-type Cytokine Signaling
	BMP signaling pathway			Aldosterone Signaling in Epithelial Cells	Role of Tissue Factor in Cancer	Hypoxia Signaling in the Cardiovascular System	RAR Activation
	Thrombin Signaling			Sertoli Cell-Sertoli Cell Junction Signaling	PAK Signaling	IL-10 Signaling	Amyloid Processing
	Breast Cancer Regulation by Stathmin1			FAK Signaling	IL-2 Signaling	Growth Hormone Signaling	April Mediated Signaling
	Linoleic Acid Metabolism			Glioblastoma Multiforme Signaling	PTEN Signaling	April Mediated Signaling	Myc Mediated Apoptosis Signaling
	Nucleotide Sugars Metabolism			Integrin Signaling	Prolactin Signaling	Synaptic Long Term Potentiation	B Cell Activating Factor Signaling
	Systemic Lupus Erythematosus Signaling			Small Cell Lung Cancer Signaling	Ephrin B Signaling	Rac Signaling	Purine Metabolism
	TGF-β Signaling			PDGF Signaling	Thrombopoietin Signaling	Chemokine Signaling	Fcγ Receptor-mediated Phagocytosis in Macrophages and Monocytes
	TR/RXR Activation			Cholecystokinin/Gastrin-mediated Signaling	HMGB1 Signaling	Neurotrophin/TRK Signaling	Cdc42 Signaling
	CDK5 Signaling			IL-12 Signaling and Production in Macrophages	PKCθ Signaling in T Lymphocytes	PDGF Signaling	Aryl Hydrocarbon Receptor Signaling
	G Beta Gamma Signaling			Cell Cycle: G2/M DNA Damage Checkpoint Regulation	Signaling by Rho Family GTPases	B Cell Activating Factor Signaling	Factors Promoting Cardiogenesis in Vertebrates
	Axonal Guidance Signaling			Androgen Signaling	Mouse Embryonic Stem Cell Pluripotency	PTEN Signaling	Role of Osteoblasts, Osteoclasts and Chondrocytes in Rheumatoid Arthritis
	HMGB1 Signaling			PI3K Signaling in B Lymphocytes	Thyroid Cancer Signaling	LPS-stimulated MAPK Signaling	Rac Signaling
	IL-6 Signaling			Thrombopoietin Signaling	Axonal Guidance Signaling	NF-κB Activation by Viruses	4-1BB Signaling in T Lymphocytes
	HGF Signaling			EGF Signaling	PI3K/AKT Signaling	Prolactin Signaling	FLT3 Signaling in Hematopoietic Progenitor Cells
	Cholecystokinin/Gastrin-mediated Signaling			Role of Macrophages, Fibroblasts and Endothelial Cells in Rheumatoid Arthritis	HGF Signaling	Androgen Signaling	Glutamate Receptor Signaling
	Fc Epsilon RI Signaling			Melanocyte Development and Pigmentation Signaling	Telomerase Signaling	Acute Myeloid Leukemia Signaling	Non-Small Cell Lung Cancer Signaling
	Synaptic Long Term Potentiation			CDK5 Signaling	Colorectal Cancer Metastasis Signaling	Thyroid Cancer Signaling	Galactose Metabolism
	RhoA Signaling			Insulin Receptor Signaling	Regulation of IL-2 Expression in Activated and Anergic T Lymphocytes	Endoplasmic Reticulum Stress Pathway	GNRH Signaling
				PI3K/AKT Signaling	Leukocyte Extravasation Signaling	Regulation of IL-2 Expression in Activated and Anergic T Lymphocytes	Cardiomyocyte Differentiation via BMP Receptors
				Regulation of eIF4 and p70S6K Signaling	NF-κB Signaling	Gα12/13 Signaling	HGF Signaling
				Apoptosis Signaling	Antiproliferative Role of Somatostatin Receptor 2	Cdc42 Signaling	CNTF Signaling
				Acute Phase Response Signaling	NGF Signaling	TNFR1 Signaling	Pentose Phosphate Pathway
				CCR5 Signaling in Macrophages	EGF Signaling	FGF Signaling	PPARα/RXRα Activation
				NRF2-mediated Oxidative Stress Response	ErbB Signaling	Toll-like Receptor Signaling	Agrin Interactions at Neuromuscular Junction
				Paxillin Signaling	Non-Small Cell Lung Cancer Signaling	CD27 Signaling in Lymphocytes	Cholecystokinin/Gastrin-mediated Signaling
				Amyloid Processing	Role of Macrophages, Fibroblasts and Endothelial Cells in Rheumatoid Arthritis	RANK Signaling in Osteoclasts	IL-17A Signaling in Gastric Cells
				RAR Activation	Extrinsic Prothrombin Activation Pathway	PPARα/RXRα Activation	CREB Signaling in Neurons
				Semaphorin Signaling in Neurons	nNOS Signaling in Neurons	Semaphorin Signaling in Neurons	PI3K/AKT Signaling
				ATM Signaling	FAK Signaling	ATM Signaling	Role of IL-17A in Arthritis
				NGF Signaling	GABA Receptor Signaling	Endometrial Cancer Signaling	RANK Signaling in Osteoclasts
				Phototransduction Pathway	G Beta Gamma Signaling	IL-2 Signaling	Neuropathic Pain Signaling In Dorsal Horn Neurons
				Glioma Signaling	Toll-like Receptor Signaling	TREM1 Signaling	NGF Signaling
				Granzyme A Signaling	Androgen Signaling	Lymphotoxin β Receptor Signaling	Alanine and Aspartate Metabolism
				RhoGDI Signaling	CCR5 Signaling in Macrophages	IL-12 Signaling and Production in Macrophages	Leptin Signaling in Obesity
				Non-Small Cell Lung Cancer Signaling	Virus Entry via Endocytic Pathways	Keratan Sulfate Biosynthesis	CCR3 Signaling in Eosinophils
				Renin-Angiotensin Signaling	Renal Cell Carcinoma Signaling	Nur77 Signaling in T Lymphocytes	Androgen and Estrogen Metabolism
				Role of NANOG in Mammalian Embryonic Stem Cell Pluripotency	IL-3 Signaling	mTOR Signaling	IL-17 Signaling
				Ovarian Cancer Signaling	SAPK/JNK Signaling		G Beta Gamma Signaling
				Huntington's Disease Signaling	mTOR Signaling		LPS-stimulated MAPK Signaling
				HGF Signaling	LPS-stimulated MAPK Signaling		Caveolar-mediated Endocytosis Signaling
				Erythropoietin Signaling	NF-κB Activation by Viruses		Pyruvate Metabolism
				Mitochondrial Dysfunction	Coagulation System		Molecular Mechanisms of Cancer
				AMPK Signaling	PPAR Signaling		IL-8 Signaling
				Phospholipase C Signaling	14-3-3-mediated Signaling		Gα12/13 Signaling
				Germ Cell-Sertoli Cell Junction Signaling	Gα12/13 Signaling		RAN Signaling
				Macropinocytosis Signaling	VEGF Family Ligand-Receptor Interactions		Role of NFAT in Cardiac Hypertrophy
				Cyclins and Cell Cycle Regulation	P2Y Purigenic Receptor Signaling Pathway		FGF Signaling
				Sphingosine-1-phosphate Signaling	ErbB2-ErbB3 Signaling		Cell Cycle: G2/M DNA Damage Checkpoint Regulation
				Glucocorticoid Receptor Signaling	Amyotrophic Lateral Sclerosis Signaling		Growth Hormone Signaling
				HIF1α Signaling	Regulation of eIF4 and p70S6K Signaling		Semaphorin Signaling in Neurons
				Renal Cell Carcinoma Signaling	Ephrin Receptor Signaling		Maturity Onset Diabetes of Young (MODY) Signaling
				IL-1 Signaling	Integrin Signaling		Production of Nitric Oxide and Reactive Oxygen Species in Macrophages
				Prostate Cancer Signaling	RhoGDI Signaling		IL-2 Signaling
				IL-15 Signaling	Glioblastoma Multiforme Signaling		FAK Signaling
				Chronic Myeloid Leukemia Signaling	ErbB4 Signaling		Renal Cell Carcinoma Signaling
				NF-κB Activation by Viruses	Netrin Signaling		GM-CSF Signaling
				Arginine and Proline Metabolism	Estrogen-Dependent Breast Cancer Signaling		Regulation of IL-2 Expression in Activated and Anergic T Lymphocytes
				Gα12/13 Signaling	Production of Nitric Oxide and Reactive Oxygen Species in Macrophages		Lymphotoxin β Receptor Signaling
				Antiproliferative Role of Somatostatin Receptor 2	FcγRIIB Signaling in B Lymphocytes		Colorectal Cancer Metastasis Signaling
				IL-22 Signaling	IL-15 Signaling		Axonal Guidance Signaling
				Role of CHK Proteins in Cell Cycle Checkpoint Control	Glucocorticoid Receptor Signaling		Type II Diabetes Mellitus Signaling
				Mismatch Repair in Eukaryotes	Germ Cell-Sertoli Cell Junction Signaling		Pancreatic Adenocarcinoma Signaling
				T Cell Receptor Signaling	Regulation of Actin-based Motility by Rho		PDGF Signaling
				mTOR Signaling	FGF Signaling		Apoptosis Signaling
				G Protein Signaling Mediated by Tubby	Melanoma Signaling		Endoplasmic Reticulum Stress Pathway
				Role of JAK family kinases in IL-6-type Cytokine Signaling	IL-17A Signaling in Gastric Cells		PTEN Signaling
				Role of PI3K/AKT Signaling in the Pathogenesis of Influenza	CDK5 Signaling		ERK/MAPK Signaling
				Coagulation System	Glycolysis/Gluconeogenesis		NF-κB Activation by Viruses
				Bladder Cancer Signaling	iNOS Signaling		Prolactin Signaling
				Nicotinate and Nicotinamide Metabolism	Gap Junction Signaling		Renin-Angiotensin Signaling
				Hypoxia Signaling in the Cardiovascular System	Role of MAPK Signaling in the Pathogenesis of Influenza		Aldosterone Signaling in Epithelial Cells
				Regulation of IL-2 Expression in Activated and Anergic T Lymphocytes	Huntington's Disease Signaling		N-Glycan Biosynthesis
				Growth Hormone Signaling	Erythropoietin Signaling		Insulin Receptor Signaling
				LXR/RXR Activation	Starch and Sucrose Metabolism		Inhibition of Angiogenesis by TSP1
				Fcγ Receptor-mediated Phagocytosis in Macrophages and Monocytes	GDNF Family Ligand-Receptor Interactions		P2Y Purigenic Receptor Signaling Pathway
				Myc Mediated Apoptosis Signaling	Wnt/β-catenin Signaling		HIF1α Signaling
				Pancreatic Adenocarcinoma Signaling	Intrinsic Prothrombin Activation Pathway		Chronic Myeloid Leukemia Signaling
				Cardiac β-adrenergic Signaling	Pyruvate Metabolism		SAPK/JNK Signaling
				4-1BB Signaling in T Lymphocytes	Citrate Cycle		TR/RXR Activation
				FGF Signaling	Role of NFAT in Regulation of the Immune Response		Melanocyte Development and Pigmentation Signaling
				JAK/Stat Signaling	IL-17 Signaling		Acute Myeloid Leukemia Signaling
				LPS-stimulated MAPK Signaling	FLT3 Signaling in Hematopoietic Progenitor Cells		IL-12 Signaling and Production in Macrophages
				Phospholipid Degradation	T Cell Receptor Signaling		Phospholipase C Signaling
				CNTF Signaling			Chemokine Signaling
				Endometrial Cancer Signaling			Endometrial Cancer Signaling
				Dopamine Receptor Signaling			AMPK Signaling
				Melanoma Signaling			Oxidative Phosphorylation
				Cysteine Metabolism			IL-15 Signaling
				Assembly of RNA Polymerase III Complex			JAK/Stat Signaling
				Polyamine Regulation in Colon Cancer			Ubiquinone Biosynthesis
				Urea Cycle and Metabolism of Amino Groups			Endothelin-1 Signaling
				Acute Myeloid Leukemia Signaling			fMLP Signaling in Neutrophils
				Hepatic Fibrosis / Hepatic Stellate Cell Activation			Virus Entry via Endocytic Pathways
				Type II Diabetes Mellitus Signaling			Role of MAPK Signaling in the Pathogenesis of Influenza
				Ceramide Signaling			IL-17A Signaling in Airway Cells
				Role of Wnt/GSK-3β Signaling in the Pathogenesis of Influenza			Role of NANOG in Mammalian Embryonic Stem Cell Pluripotency
				Fc Epsilon RI Signaling			IL-1 Signaling
				Nitric Oxide Signaling in the Cardiovascular System			NRF2-mediated Oxidative Stress Response
				Rac Signaling			Corticotropin Releasing Hormone Signaling
				Cell Cycle: G1/S Checkpoint Regulation			Granzyme B Signaling
				Wnt/β-catenin Signaling			Glioma Invasiveness Signaling
				Agrin Interactions at Neuromuscular Junction			Role of PKR in Interferon Induction and Antiviral Response
				Oncostatin M Signaling			FcγRIIB Signaling in B Lymphocytes
							PPAR Signaling
							Histidine Metabolism
							PXR/RXR Activation
							CCR5 Signaling in Macrophages
							Synaptic Long Term Depression
							α-Adrenergic Signaling
							CD27 Signaling in Lymphocytes
