# Supplementary material for: Histopathologic Alterations Associated with Global Gene Expression Due to Chronic Dietary TCDD Exposure in Juvenile Zebrafish
Source: PLoS One. 2014 Jul 2;9(7):e100910. doi: 10.1371/journal.pone.0100910 (PMC4079602; doi:10.1371/journal.pone.0100910)
Supplement: Table S12 — Representative significant Canonical Pathways and Tox Lists from dysregulated genes in zebrafish treated with TCDD at 28 d. (XLSX) [file pone.0100910.s012.xlsx]

## Sheet: Sheet1
Table S12. Representative significant Canonical Pathways and Tox Lists from dysregulated genes in zebrafish treated with TCDD at 28 d
Canonical pathways		Tox list
Female	Male	Female	Male
Phototransduction Pathway	Calcium Signaling	Cytochrome P450 Panel - Substrate is a Sterol (Human)	Cardiac Hypertrophy
Lipid Antigen Presentation by CD1	Actin Cytoskeleton Signaling	Cytochrome P450 Panel - Substrate is a Sterol (Mouse)	Cytochrome P450 Panel - Substrate is a Vitamin (Mouse)
Virus Entry via Endocytic Pathways	Phototransduction Pathway	Cytochrome P450 Panel - Substrate is a Sterol (Rat)	Cytochrome P450 Panel - Substrate is a Vitamin (Rat)
IL-8 Signaling	Cellular Effects of Sildenafil (Viagra)	Aryl Hydrocarbon Receptor Signaling	Cytochrome P450 Panel - Substrate is a Sterol (Human)
CTLA4 Signaling in Cytotoxic T Lymphocytes	Protein Kinase A Signaling	Cell Cycle: G1/S Checkpoint Regulation	Cytochrome P450 Panel - Substrate is a Sterol (Mouse)
Pentose Phosphate Pathway	Tight Junction Signaling	p53 Signaling	Cytochrome P450 Panel - Substrate is a Sterol (Rat)
Cardiac Hypertrophy Signaling	Axonal Guidance Signaling	Renal Necrosis/Cell Death	PPARα/RXRα Activation
Role of RIG1-like Receptors in Antiviral Innate Immunity	ILK Signaling	NRF2-mediated Oxidative Stress Response	PXR/RXR Activation
GABA Receptor Signaling	Circadian Rhythm Signaling		Renal Proximal Tubule Toxicity Biomarker Panel (Rat)
Aryl Hydrocarbon Receptor Signaling	Ephrin Receptor Signaling		Cell Cycle: G2/M DNA Damage Checkpoint Regulation
Fructose and Mannose Metabolism	Ephrin B Signaling		Cytochrome P450 Panel - Substrate is a Xenobiotic (Human)
CXCR4 Signaling	CXCR4 Signaling		Mitochondrial Dysfunction
Cell Cycle: G1/S Checkpoint Regulation	ERK5 Signaling		Genes Downregulated in Response to Chronic Renal Failure (Rat)
Inositol Metabolism	Synaptic Long Term Potentiation		Increases Transmembrane Potential of Mitochondria and Mitochondrial Membrane
CREB Signaling in Neurons	Neuropathic Pain Signaling In Dorsal Horn Neurons		Primary Glomerulonephritis Biomarker Panel (Human)
CCR5 Signaling in Macrophages	ERK/MAPK Signaling		p53 Signaling
Clathrin-mediated Endocytosis Signaling	Integrin Signaling		Cytochrome P450 Panel - Substrate is a Vitamin (Human)
Ephrin B Signaling	RhoA Signaling		Renal Inorganic Phosphate Homeostasis (Mouse)
Thrombin Signaling	Chemokine Signaling		FXR/RXR Activation
α-Adrenergic Signaling	G Protein Signaling Mediated by Tubby		Cytochrome P450 Panel - Substrate is a Xenobiotic (Mouse)
Glycolysis/Gluconeogenesis	CREB Signaling in Neurons		Cytochrome P450 Panel - Substrate is a Xenobiotic (Rat)
G Beta Gamma Signaling	Purine Metabolism		Swelling of Mitochondria
IL-1 Signaling	GNRH Signaling		Hepatic Cholestasis
p53 Signaling	Virus Entry via Endocytic Pathways
Axonal Guidance Signaling	Huntington's Disease Signaling
	Hepatic Fibrosis / Hepatic Stellate Cell Activation
	Breast Cancer Regulation by Stathmin1
	Melatonin Signaling
	14-3-3-mediated Signaling
	Aminosugars Metabolism
	Regulation of Actin-based Motility by Rho
	Cardiac β-adrenergic Signaling
	Role of NFAT in Cardiac Hypertrophy
	p70S6K Signaling
	RhoGDI Signaling
	Thrombin Signaling
	Ephrin A Signaling
	Fcγ Receptor-mediated Phagocytosis in Macrophages and Monocytes
	SAPK/JNK Signaling
	Clathrin-mediated Endocytosis Signaling
	fMLP Signaling in Neutrophils
	Glycine, Serine and Threonine Metabolism
	Cell Cycle: G2/M DNA Damage Checkpoint Regulation
	Germ Cell-Sertoli Cell Junction Signaling
	PXR/RXR Activation
	Macropinocytosis Signaling
	Role of NFAT in Regulation of the Immune Response
	PI3K Signaling in B Lymphocytes
	AMPK Signaling
	Mitochondrial Dysfunction
	Relaxin Signaling
	Gap Junction Signaling
	mTOR Signaling
	Leukocyte Extravasation Signaling
	Dopamine-DARPP32 Feedback in cAMP Signaling
	Molecular Mechanisms of Cancer
	Sertoli Cell-Sertoli Cell Junction Signaling
	Phenylalanine Metabolism
	GM-CSF Signaling
	Insulin Receptor Signaling
	Glycolysis/Gluconeogenesis
	Wnt/β-catenin Signaling
	Antiproliferative Role of Somatostatin Receptor 2
	CCR3 Signaling in Eosinophils
	Netrin Signaling
	G Beta Gamma Signaling
	cAMP-mediated signaling
	PPARα/RXRα Activation
	Pentose Phosphate Pathway
	Signaling by Rho Family GTPases
	Phospholipase C Signaling
	Synthesis and Degradation of Ketone Bodies
	Bile Acid Biosynthesis
	Nitric Oxide Signaling in the Cardiovascular System
	p53 Signaling
	Maturity Onset Diabetes of Young (MODY) Signaling
	Growth Hormone Signaling
	Actin Nucleation by ARP-WASP Complex
	Hepatic Cholestasis
	IGF-1 Signaling
	Myc Mediated Apoptosis Signaling
	Coagulation System
	Inositol Phosphate Metabolism
	FXR/RXR Activation
	Synaptic Long Term Depression
	Caveolar-mediated Endocytosis Signaling
	PI3K/AKT Signaling
	Cardiac Hypertrophy Signaling
